# Supplementary material for: Bi-Factor Analysis Based on Noise-Reduction (BIFANR): A New Algorithm for Detecting Coevolving Amino Acid Sites in Proteins
Source: PLoS One. 2013 Nov 20;8(11):e79764. doi: 10.1371/journal.pone.0079764 (PMC3835919; doi:10.1371/journal.pone.0079764)
Supplement: Program S1 — Programs of algorithm BIFANR. (ZIP) [file pone.0079764.s005.zip]

Archive with 35 entries (34 files):
- Program/
- Program/acidfre.m
- Program/bin_align.m
- Program/bin_bkgfreq.m
- Program/Cbinchange.m
- Program/Cmatrixcompute.m
- Program/Compare-PDZ.m
- Program/Compare-S1A.m
- Program/countevnum.m
- Program/Dulixing.m
- Program/eigenvect.m
- Program/Evolution.m
- Program/finaalgorithm1.asv
- Program/finaalgorithm1.m
- Program/final3.m
- Program/final4.m
- Program/finalalgorithm2.m
- Program/findRmax2.m
- Program/get_seqs.m
- Program/jinhua1.m
- Program/jinhua2.m
- Program/jinhua3.m
- Program/lett2num.m
- Program/MDI.m
- Program/MDIrandom.m
- Program/MDI_Long.m
- Program/Mostfreq.m
- Program/MSAsearch.m
- Program/Random.m
- Program/Rate4Site.m
- Program/samasectorch.m
- Program/sim_seq.m
- Program/xiangguan.m
- Program/xiangguanxing.m
- Program/Xianzhuxing.m
