# Supplementary material for: Bi-Factor Analysis Based on Noise-Reduction (BIFANR): A New Algorithm for Detecting Coevolving Amino Acid Sites in Proteins
Source: PLoS One. 2013 Nov 20;8(11):e79764. doi: 10.1371/journal.pone.0079764 (PMC3835919; doi:10.1371/journal.pone.0079764)
Supplement: Program S1 — Programs of algorithm BIFANR. (ZIP) [file pone.0079764.s005.zip › Program/acidfre.m]

function [acidmax acidmaxnum acidmaxnum_ dacidmax]=acidfre(alg)
%alg=[1 10 0;1 12 0;2 10 0;18 10 0;1 16 0;17 10 1;3 12 2;1 0 3];
q=[.073 .025 .050 .061 .042 .072 .023 .053 .064 .089 .023 .043 .052 .040 .052 .073 .056 .063 .013 .033];
%prob_gaps=sum(alg(:)==0)/numel(alg(:));%Õû¸öMSAÖÐgap³öÏÖµÄ±ÈÀý¡£
%q=[(1-prob_gaps)*q prob_gaps];
[m,n]=size(alg);
acid=zeros(1,20);
acidmax=zeros(1,n);%ÆµÂÊ×î´óµÄ°±»ùËáµÄÆµÂÊÖµ
acidmaxnum=zeros(1,n);%ÆµÂÊ×î´óµÄ°±»ùËáµÄÖÖÀà
acidmaxnum_=zeros(1,n);%¸÷¸öÎ»µã³öÏÖÆµÂÊ×î´óµÄ°±»ùËá¶ÔÓ¦µÄ±³¾°ÆµÂÊ
dacidmax=zeros(n,n);%ÁªºÏ°±»ùËáÆµÂÊfij
for i=1:n
    for j=1:20
        acid(j)=numel(find(j-alg(:,i)==0));
    end
    [a1,a2]=sort(acid);
    acidmax(i)=a1(20)/m;
    acidmaxnum(i)=a2(20);
    acidmaxnum_(i)=q(acidmaxnum(i));
end
for i=1:n
    for j=1:n
        if i<j
            a3=21*alg(:,i)+alg(:,j);
            a4=21*acidmaxnum(i)+acidmaxnum(j);
            dacidmax(i,j)=numel(find(a4-a3==0))/m;
        end
    end
end
