# Supplementary material for: Bi-Factor Analysis Based on Noise-Reduction (BIFANR): A New Algorithm for Detecting Coevolving Amino Acid Sites in Proteins
Source: PLoS One. 2013 Nov 20;8(11):e79764. doi: 10.1371/journal.pone.0079764 (PMC3835919; doi:10.1371/journal.pone.0079764)
Supplement: Program S1 — Programs of algorithm BIFANR. (ZIP) [file pone.0079764.s005.zip › Program/bin_align.m]

function al_bin=bin_align(al,br)
% Binarizes the alignment al according to the binary representation bp

[N_seq,N_pos]=size(al);
al_bin=zeros(N_seq,N_pos);
for s=1:N_seq
    for p=1:N_pos
        if al(s,p)>0
           al_bin(s,p)=br(p,al(s,p));
        end
    end
end
