# Supplementary material for: Bi-Factor Analysis Based on Noise-Reduction (BIFANR): A New Algorithm for Detecting Coevolving Amino Acid Sites in Proteins
Source: PLoS One. 2013 Nov 20;8(11):e79764. doi: 10.1371/journal.pone.0079764 (PMC3835919; doi:10.1371/journal.pone.0079764)
Supplement: Program S1 — Programs of algorithm BIFANR. (ZIP) [file pone.0079764.s005.zip › Program/bin_bkgfreq.m]

function prob=bin_bkgfreq(prob_ref,br)
% Computes the background probability associated with given binary
% representation.

N_pos=size(br,1);
prob=zeros(1,N_pos);
for p=1:N_pos, prob(p)=sum(prob_ref(br(p,:)>0)); end
