# Supplementary material for: Bi-Factor Analysis Based on Noise-Reduction (BIFANR): A New Algorithm for Detecting Coevolving Amino Acid Sites in Proteins
Source: PLoS One. 2013 Nov 20;8(11):e79764. doi: 10.1371/journal.pone.0079764 (PMC3835919; doi:10.1371/journal.pone.0079764)
Supplement: Program S1 — Programs of algorithm BIFANR. (ZIP) [file pone.0079764.s005.zip › Program/Cbinchange.m]

function [Cbin,numt]=Cbinchange(R,Rfind)
%É¾µôC_binÖÐµÄÔëÉù£»FROM findRmax.m
%Rfind;
n=size(R,1);
t=1;
p=1;
numt=[];
nump=[];
Rcha=[];
Rchan=[];
%È¡Ê£ÓàµÄÁÐ
for i=1:n
    if size(find((i-Rfind)==0),2)==0
        Rcha(:,t)=R(:,i);
        numt(t)=i;
        t=t+1;
    end
end
%È¡Ê£ÓàµÄÐÐ
for i=1:n
    if size(find((i-Rfind)==0),2)==0
        Rchan(p,:)=Rcha(i,:);
        nump(p)=i;
        p=p+1;
    end
end
Cbin=Rchan;
