# Supplementary material for: Bi-Factor Analysis Based on Noise-Reduction (BIFANR): A New Algorithm for Detecting Coevolving Amino Acid Sites in Proteins
Source: PLoS One. 2013 Nov 20;8(11):e79764. doi: 10.1371/journal.pone.0079764 (PMC3835919; doi:10.1371/journal.pone.0079764)
Supplement: Program S1 — Programs of algorithm BIFANR. (ZIP) [file pone.0079764.s005.zip › Program/Cmatrixcompute.m]

function C=Cmatrixcompute(alg)
[N_seq,N_pos]=size(alg);
W=zeros(1,N_pos);
prob_ref=[.073 .025 .050 .061 .042 .072 .023 .053 .064 .089 .023 .043 .052 .040 .052 .073 .056 .063 .013 .033];
bin_rep=Mostfreq(alg);
alg_bin=bin_align(alg,bin_rep);
bg_freq=bin_bkgfreq(prob_ref,bin_rep);
freq=sum(alg_bin)/N_seq;
C_mat=alg_bin'*alg_bin/N_seq-freq'*freq;
for p=1:N_pos
    if freq(p)>bg_freq(p) && freq(p)<1
       W(p)=log(freq(p)*(1-bg_freq(p))/(bg_freq(p)*(1-freq(p))));
    end
end
C=(W'*W).*abs(C_mat);
