# Supplementary material for: Bi-Factor Analysis Based on Noise-Reduction (BIFANR): A New Algorithm for Detecting Coevolving Amino Acid Sites in Proteins
Source: PLoS One. 2013 Nov 20;8(11):e79764. doi: 10.1371/journal.pone.0079764 (PMC3835919; doi:10.1371/journal.pone.0079764)
Supplement: Program S1 — Programs of algorithm BIFANR. (ZIP) [file pone.0079764.s005.zip › Program/Compare-PDZ.m]

subplot(1,2,1)
Y12=[0 0 0 0 0;0 2 3 0 1;0 0 0 0 0;0 7 3 2 2;0 0 0 0 0];
d=bar(Y12,'stack');
color=[1 0 0;0 0 1;0 0 0];
set(gca,'xticklabel',{' ','S1',' ','S2',' '})
xlabel('A'); 
ylabel('Protein Element Sites Distribution on Factors'); 

subplot(1,2,2)
Y12=[0 0 0;6 0 0;0 0 0;0 10 1;0 0 0];
d=bar(Y12,'stack');
color=[1 0 0;0 0 1;0 0 0];
set(gca,'xticklabel',{' ','S1',' ','S2',' '})
xlabel('B'); 
ylabel('Protein Element Sites Distribution on Elements'); 
