# Supplementary material for: Bi-Factor Analysis Based on Noise-Reduction (BIFANR): A New Algorithm for Detecting Coevolving Amino Acid Sites in Proteins
Source: PLoS One. 2013 Nov 20;8(11):e79764. doi: 10.1371/journal.pone.0079764 (PMC3835919; doi:10.1371/journal.pone.0079764)
Supplement: Program S1 — Programs of algorithm BIFANR. (ZIP) [file pone.0079764.s005.zip › Program/Compare-S1A.m]

subplot(1,2,1)
X12=[3 0 4 0 11 3;0 0 0 0 0 0;2 10 2 10 0 7;0 0 0 0 0 0;9 0 15 8 1 0];
c=bar(X12,'stack');
color=[1 0 0;0 0 1;0 0 0];
set(gca,'xticklabel',{'S1',' ','S2',' ','S3'})
xlabel('A'); 
ylabel('Protein Element Sites Distribution on Factors'); 


subplot(1,2,2)
X12=[19 0 0 1;0 0 0 0;0 22 0 3;0 0 0 0;0 0 20 2];
c=bar(X12,'stack');
color=[1 0 0;0 0 1;0 0 0];
set(gca,'xticklabel',{'S1',' ','S2',' ','S3'})
xlabel('B'); 
ylabel('Protein Element Sites Distribution on Elements'); 
