# Supplementary material for: Bi-Factor Analysis Based on Noise-Reduction (BIFANR): A New Algorithm for Detecting Coevolving Amino Acid Sites in Proteins
Source: PLoS One. 2013 Nov 20;8(11):e79764. doi: 10.1371/journal.pone.0079764 (PMC3835919; doi:10.1371/journal.pone.0079764)
Supplement: Program S1 — Programs of algorithm BIFANR. (ZIP) [file pone.0079764.s005.zip › Program/countevnum.m]

function num=countevnum(alg,C)
[N_seq,N_pos]=size(alg);
findmore=zeros(1,N_pos);
tnum=zeros(1,N_pos);
tnum(1)=1;
[~,lbd]=eigenvect(C);
N_samples=100; N_ev=5;
lambda_rnd=zeros(N_samples,N_pos);
eigvect_rnd=zeros(N_samples,N_pos,N_ev);
for s=1:N_samples
    msa_bin_rnd=zeros(N_seq,N_pos);
    for pos=1:N_pos
        perm_seq=randperm(N_seq); %Éú³ÉËæ»úÊý
        alg_rnd(:,pos)=alg(perm_seq(:),pos);%½«algÃ¿¸öÎ»µã´òÂÒË³Ðòºó¸³¸øalg_rnd
    end
    C_rnd=Cmatrixcompute(alg_rnd);%¼ÆËã´òÂÒË³ÐòºóµÄÐ­·½²î¾ØÕó
    [ev_rnd,lbd_rnd]=eigenvect(C_rnd);
    lambda_rnd(s,:)=lbd_rnd;   
    eigvect_rnd(s,:,:)=ev_rnd(:,1:N_ev);%°ÑÃ¿´ÎÉú³ÉµÄC_rndµÄÌØÕ÷Öµ¸³¸ølambda_rnd£»°ÑÃ¿´ÎÉú³ÉµÄC_rndµÄÇ°5¸öÌØÕ÷ÏòÁ¿¸³¸øeigvect_rnd¡£
end 
t=2;
for i=1:N_pos
    findmore(i)=numel(find(lambda_rnd>lbd(i)))/100;
end
for i=2:N_pos
    if findmore(i)<1||findmore(i)==1
        if findmore(i-1)<1
           tnum(t)=1;
           t=t+1;
        end
    end
end
num=sum(tnum);
