# Supplementary material for: Bi-Factor Analysis Based on Noise-Reduction (BIFANR): A New Algorithm for Detecting Coevolving Amino Acid Sites in Proteins
Source: PLoS One. 2013 Nov 20;8(11):e79764. doi: 10.1371/journal.pone.0079764 (PMC3835919; doi:10.1371/journal.pone.0079764)
Supplement: Program S1 — Programs of algorithm BIFANR. (ZIP) [file pone.0079764.s005.zip › Program/Dulixing.m]

%Í³¼Æ¶ÀÁ¢ÐÔÕ¹Ê¾
X=[1.4553 0 0 0.8284 0 0 1.0819 0 0];
subplot(1,2,1)
bar([1 2 3 6 7 8 11 12 13],X,'k')
hold on
bar(3,0.7289,'y');
hold on
bar(8,0.455,'y');
hold on
bar(13,0.5511,'y');
hold on
X1=[0.6046 0.8340];
X2=[0 0];
X12=[X1;X2];
c=bar(2:3,X12,'stack');
color=[1 0 0;0 0 1;0 0 0];
for i=1:2
    set(c(i),'FaceColor',color(i,:));
end
hold on
X3=[0.1774 0.6046];
X4=[0 0];
X13=[X3;X4];
c=bar(7:8,X13,'stack');
color=[0 1 0;1 0 0];
for i=1:2
    set(c(i),'FaceColor',color(i,:));
end
hold on
X5=[0.1774 0.8340];
X6=[0 0];
X23=[X5;X6];
c=bar(12:13,X23,'stack');
set(gca,'xticklabel',{'S12','S1+2','Ran','S13','S1+3','Ran','S23','S2+3','Ran'})
color=[0 1 0;0 0 1];
for i=1:2
    set(c(i),'FaceColor',color(i,:));
end
xlabel('A'); 
ylabel('MDI Entropy'); 
subplot(1,2,2)
Y=[1.0242 0 0 0 0 0];
bar([1 2 3 4 5 6],Y,'k')
hold on
bar(3,0.4904,'y');
hold on
X1=[0.3082 0.6060];
X2=[0 0];
X12=[X1;X2];
c=bar([2,3],X12,'stack');
color=[1 0 0;0 0 1;0 0 0];
for i=1:2
    set(c(i),'FaceColor',color(i,:));
end
set(gca,'xticklabel',{'S12','S1+2','Ran',' ',' ',' '})
xlabel('B'); 
ylabel('MDI Entropy'); 
