# Supplementary material for: Bi-Factor Analysis Based on Noise-Reduction (BIFANR): A New Algorithm for Detecting Coevolving Amino Acid Sites in Proteins
Source: PLoS One. 2013 Nov 20;8(11):e79764. doi: 10.1371/journal.pone.0079764 (PMC3835919; doi:10.1371/journal.pone.0079764)
Supplement: Program S1 — Programs of algorithm BIFANR. (ZIP) [file pone.0079764.s005.zip › Program/eigenvect.m]

function [w,r]=eigenvect(A,k)
if nargin<2
    k=size(A,1); 
end

[v,d]=eig(A);
[l,i]=sort(diag(d),'descend');
w=v(:,i(1:k));%AµÄÇ°k¸öÌØÕ÷ÏòÁ¿
r=l(1:k);%AµÄÇ°k¸öÌØÕ÷Öµ

for n=1:k
    w(:,n)=sign(mean(w(:,n)))*w(:,n);
end
