# Supplementary material for: Bi-Factor Analysis Based on Noise-Reduction (BIFANR): A New Algorithm for Detecting Coevolving Amino Acid Sites in Proteins
Source: PLoS One. 2013 Nov 20;8(11):e79764. doi: 10.1371/journal.pone.0079764 (PMC3835919; doi:10.1371/journal.pone.0079764)
Supplement: Program S1 — Programs of algorithm BIFANR. (ZIP) [file pone.0079764.s005.zip › Program/Evolution.m]

load C:\Users\TOMMY\Desktop\sector\Inputs/annot.txt
load C:\Users\TOMMY\Desktop\sector\Inputs/annot_sprot_1470
annotated=annot;
textdat_ann=textdat(annotated,:);
sector1=[2   141   152   156   157   160   163   168   169   171   173   174   191   193   194   197   198   204   205   206];
sector2=[6    11    29    35    50    51    53    59    62    63    86    87    90   100   105   106   116   133   137   183   188   207   215   220   223];
sector3=[4    18    25    26    38    39    40    41    84   121   122   164   176   177   178   179   180   181   191   192   194   203];
[S1,G1]=sim_seq(alg(annotated,sector3));
[pc_sec1,lb_sec1]=eigenvect(G1);%µÚ1¸ö½ø»¯¶ÀÁ¢ÐÔ
a1=pc_sec1(:,1);
