# Supplementary material for: Bi-Factor Analysis Based on Noise-Reduction (BIFANR): A New Algorithm for Detecting Coevolving Amino Acid Sites in Proteins
Source: PLoS One. 2013 Nov 20;8(11):e79764. doi: 10.1371/journal.pone.0079764 (PMC3835919; doi:10.1371/journal.pone.0079764)
Supplement: Program S1 — Programs of algorithm BIFANR. (ZIP) [file pone.0079764.s005.zip › Program/finaalgorithm1.asv]

addpath C:\Users\TOMMY\Desktop\sector\Program
clear all
algn=get_seqs('C:\Users\TOMMY\Desktop\sector\Inputs/al_sprot.free');
[N_seq,N_pos]=size(algn);
pdb_id='3TGI'; chain='E';
pdb=pdbread(['C:\Users\TOMMY\Desktop\aa\Inputs/' pdb_id '.pdb']);
[strseqnum,ats,best_align]=MSAsearch(pdb,chain,algn);
alg=lett2num(algn);
[S,G]=sim_seq(alg);
listS=nonzeros(triu(S,1));
h1=figure(1); clf; 
set(h1,'Units','normalized','Position',[0 0.3 0.5 0.7],'Name','Sequence Correlations: SerProt');
hist(listS,N_pos/2);
xlabel('Pairwise SeqID','FontSize',14,'FontWeight','bold'); 
ylabel('number','FontSize',14,'FontWeight','bold'); grid on
C=Cmatrixcompute(alg);
num=countevnum(alg,C);%È·¶¨ÒòËØ¸öÊýnum=4
R=C;
Rfind=findRmax2(R);%ÕÒµ½ÔëÉùÎ»µã
%Rfind=[];
[Cbin,numt]=Cbinchange(R,Rfind);%É¾µôÔëÉùÎ»µã
R=Cbin;
n=size(R,1);
P=zeros(n,n);%ÒòËØ¸ººÉ¾ØÕó
c=zeros(1,n);%ÓÃÓÚ¶ÔÌØÕ÷ÖµµÄ´óÐ¡½øÐÐÅÅÐòµÄ¹¤¾ßÏòÁ¿
v=zeros(n,1);%¹«¹²ÒòËØ·½²î£¨ËùÓÐÒòËØ¶Ô¸÷¸ö±äÁ¿µÄ¾ö¶¨·½²îÆ½·½ºÍ£©
r=zeros(1,n);%¹±Ï×ÂÊ£¨ÀÛ¼Æ·½²î±ÈÀý£©
a=zeros(n,n);%RµÄÌØÕ÷ÏòÁ¿¾ØÕó
b=zeros(n,n);%RµÄÌØÕ÷Öµ¾ØÕó
d=zeros(1,n);%´ÓÐ¡µ½´óÅÅÁÐµÄÌØÕ÷Öµ
e=zeros(1,n);%ÅÅÐòºóµÄÌØÕ÷ÖµÔ­À´µÄÎ»ÖÃ¼ÇÂ¼
%¼ÆËãÎ´¾­Ðý×ªµÄÒòËØ¸ººÉ¾ØÕó¼°Æä¸÷¸öºâÁ¿²ÎÊý
%¼ÆËã¸÷¸öÒòËØ
[a,b]=eig(R);
for i=1:num
for j=1:n
    c(j)=b(j,j);
end
[d,e]=sort(c);
t=e(n-i+1);
P(:,i)=a(:,t)/sqrt(a(:,t)'*a(:,t))*sqrt(d(n-i+1));
v=v+P(:,i).*P(:,i);
r(i+1)=r(i)+d(n-i+1)/n;
end %ÒòËØ¼ÆËãÍê³É
P;
P=P(:,1:num);
%Ðý×ª±ä»»
%Ðý×ªµÚÒ»¸öÒòËØ----------------3(+)
%P=[.70 .31;.73 .36;.53 .24;.39 -.55;-.34 .48;-.44 .50];
for i=1:n
    P(i,:)=P(i,:)/sqrt(P(i,:)*P(i,:)');
end
B=sum(P);
B=B/sqrt(B*B');
V=B*P';
[d1,e1]=sort(V);
Q1=P(e1(1),:)';
P;
for i=1:266
W=P*Q1;
E=W.^3-W*(W'*W/n);
U=P'*E;
Q2=U/sqrt(U'*U);
Q=Q2-Q1;
Q1=Q2;
end
w1=W;
[W1,Wnum]=sort(w1);
sectorpre1=numt(Wnum(n-4:n));
sector1=sort(Wnum(n-19:n))';%Pseudo sector
sector1=numt(sector1);
%Ðý×ªµÚ2¸öÒòËØ------------------2(+)
P=P-W*Q1';
V=V+W';
[d1,e1]=sort(V);
Q1=P(e1(1),:)';
P;
for i=1:266
W=P*Q1;
E=W.^3-W*(W'*W/n);
U=P'*E;
Q2=U/sqrt(U'*U);
Q=Q2-Q1;
Q1=Q2;
end
w2=W;
[W1,Wnum]=sort(w2);
sectorpre2=numt(Wnum(n-4:n));
sector2=(Wnum(n-22:n))';%Óësector4ÖØºÏ
sector2=numt(sector2);

%Ðý×ªµÚ3¸öÒòËØ........3(+)-----------2/3(+)
P=P-W*Q1';
V=V+W';
[d1,e1]=sort(V);
Q1=P(e1(1),:)';
P;
for i=1:266
W=P*Q1;
E=W.^3-W*(W'*W/n);
U=P'*E;
Q2=U/sqrt(U'*U);
Q=Q2-Q1;
Q1=Q2;
end
w3=W;
[W1,Wnum]=sort(w3);
sectorpre3=numt(Wnum(n-22:n));
sector3=(Wnum(n-24:n))';%%%%%Let w3>0.74
sector3=numt(sector3);
[W1,Wnum]=sort(-w3);
sectorpre4=numt(Wnum(n-4:n));
sector4=(Wnum(n-21:n))';%%%%%
sector4=numt(sector4);
%Ðý×ªµÚ4¸öÒòËØ........3(+)-----------2/3(+)
P=P-W*Q1';
V=V+W';
[d1,e1]=sort(V);
Q1=P(e1(1),:)';
P;
for i=1:266
W=P*Q1;
E=W.^3-W*(W'*W/n);
U=P'*E;
Q2=U/sqrt(U'*U);
Q=Q2-Q1;
Q1=Q2;
end
w4=W;
[W1,Wnum]=sort(w4);
sectorpre5=numt(Wnum(n-4:n));
sector5=(Wnum(n-22:n))';%Æ½¾ùÏà¹Ø¶È½ÏÆäËûµÄsectorsÏà¶ÔµÍÇÒÓësector6,3,1ÓÐÉÙÁ¿½»²æ,ÇÐÆäÏà¶Ôw4µÄÒòËØ¸ººÉÒ²½ÏµÍ£¬²»ÈÏÎªÆä¹¹³Ésector
sector5=numt(sector5);
[W1,Wnum]=sort(-w4);
sectorpre6=numt(Wnum(n-4:n));
sector6=(Wnum(n-21:n))';%%%%%Let -w4>0.5
sector6=numt(sector6);
sfinal=samasectorch(C,sector2,sector4);%¹é²¢sector
s1=ats(sfinal)
s2=ats(sector3)
s3=ats(sector6)
s4=ats(sector1)%%Pseudo sector
