# Supplementary material for: Bi-Factor Analysis Based on Noise-Reduction (BIFANR): A New Algorithm for Detecting Coevolving Amino Acid Sites in Proteins
Source: PLoS One. 2013 Nov 20;8(11):e79764. doi: 10.1371/journal.pone.0079764 (PMC3835919; doi:10.1371/journal.pone.0079764)
Supplement: Program S1 — Programs of algorithm BIFANR. (ZIP) [file pone.0079764.s005.zip › Program/findRmax2.m]

function Rfind=findRmax2(R)
%ÕÒµ½C_binÖÐµÄÔëÉù
n=size(R,1);
Rmax=zeros(1,n);
for i=1:n
    R1=sort(R(i,:),'descend');
    Rmax(i)=sum(R1(1:15))/15;
end
plus=sum(Rmax)/n;
Rfind=find(Rmax<0.8*plus);

        
