# Supplementary material for: Bi-Factor Analysis Based on Noise-Reduction (BIFANR): A New Algorithm for Detecting Coevolving Amino Acid Sites in Proteins
Source: PLoS One. 2013 Nov 20;8(11):e79764. doi: 10.1371/journal.pone.0079764 (PMC3835919; doi:10.1371/journal.pone.0079764)
Supplement: Program S1 — Programs of algorithm BIFANR. (ZIP) [file pone.0079764.s005.zip › Program/jinhua2.m]

load C:\Users\TOMMY\Desktop\sector\Inputs/annot.txt
load C:\Users\TOMMY\Desktop\sector\Inputs/annot_sprot_1470
annotated=annot;
textdat_ann=textdat(annotated,:);
sector1=[2   141   152   156   157   160   163   168   169   171   173   174   191   193   194   197   198   204   205   206];
sector2=[6    11    29    35    50    51    53    59    62    63    86    87    90   100   105   106   116   133   137   183   188   207   215   220   223];
sector3=[4    18    25    26    38    39    40    41    84   121   122   164   176   177   178   179   180   181   191   192   194   203];
[S1,G1]=sim_seq(alg(annotated,sector2));
[pc_sec1,lb_sec1]=eigenvect(G1);%µÚ2¸ö½ø»¯¶ÀÁ¢ÐÔ
a1=pc_sec1(:,1);
load C:\Users\TOMMY\Desktop\sector\Inputs/sec2.txt
sec2=sec2';
sec_2=setdiff(1:455,sec2);
a1=pc_sec1(:,1)';
a1=[a1(sec2) a1(sec_2)];%ÕâÑùa1µÄÇ°168¸öÔªËØÎª·Ç¼¹×µ¶¯Îï
num=175;
max=0.0703;
lambda=0.0360;%·Ö½çÏßãÐÖµ
x=0:0.0337/12:0.0337;
y=0.0366:(max-0.0366)/12:max;
z=0:max/25:max;
s1=a1(1:168);
s11=s1(s1<lambda);
s12=s1(s1>=lambda);
n11=hist(s11,x,13);
n12=-hist(s12,y,13);
s2=a1(169:455);
s21=s2(s2<lambda);
s22=s2(s2>=lambda);
n21=hist(s21,x,13);
n22=-hist(s22,y,13);
nn1=[n11' n21'];%xÖáÉÏ·½»ã×Ü
nn_1=[0 0;0 0;0 0;0 0;0 0;0 0;0 0;0 0;0 0;0 0;0 0;0 0;0 0];
nn1=[nn1;nn_1];
c=bar(z,nn1,'stack');
color=[1 0 0;0 0 1;0 1 0];
for i=1:2
    set(c(i),'FaceColor',color(i,:));
end
hold on
nn2=[n12' n22'];%xÖáÏÂ·½»ã×Ü
nn2=[nn_1;nn2];
c=bar(z,nn2,'stack');
color=[1 0 0;0 0 1;0 1 0];
for i=1:2
    set(c(i),'FaceColor',color(i,:));
end
hold on
xx=[0.038 0.038 0.038 0.038 0.038 0.038 ];
yy=[-60 -2 -1 1 2 30];
plot(xx,yy,'k','linewidth',2)
legend('1','2')
