# Supplementary material for: Bi-Factor Analysis Based on Noise-Reduction (BIFANR): A New Algorithm for Detecting Coevolving Amino Acid Sites in Proteins
Source: PLoS One. 2013 Nov 20;8(11):e79764. doi: 10.1371/journal.pone.0079764 (PMC3835919; doi:10.1371/journal.pone.0079764)
Supplement: Program S1 — Programs of algorithm BIFANR. (ZIP) [file pone.0079764.s005.zip › Program/lett2num.m]

function msa_num=lett2num(msa_lett)
code='ACDEFGHIKLMNPQRSTVWY';
msa_num=zeros(size(msa_lett));
for s=1:size(msa_lett,1)
    for a=1:size(msa_lett,2)
        lett=msa_lett(s,a);
        for index=1:length(code)
            if lett==code(index)
                msa_num(s,a)=index;
            end
        end
    end
end
