# Supplementary material for: Bi-Factor Analysis Based on Noise-Reduction (BIFANR): A New Algorithm for Detecting Coevolving Amino Acid Sites in Proteins
Source: PLoS One. 2013 Nov 20;8(11):e79764. doi: 10.1371/journal.pone.0079764 (PMC3835919; doi:10.1371/journal.pone.0079764)
Supplement: Program S1 — Programs of algorithm BIFANR. (ZIP) [file pone.0079764.s005.zip › Program/MDI.m]

function [Iss Dss]=MDI(sector,alg)
[acidmax , ~, acidmaxnum_ dacidmax]=acidfre(alg);
%sector=[40    25    38    41   180];
sector=sort(sector);
L=numel(sector);
q=acidmaxnum_(sector);
f=acidmax(sector);%¶ÔÓ¦ÓÚfx1£¨ax1£©
F=dacidmax(sector,sector);%¶ÔÓ¦ÓÚfx1x2£¨ax1ax2£©
J=zeros(L,L);
h=zeros(1,L);
x=zeros(1,L);
xx=zeros(L,L);
num=1:L;
ZZ=1;
Zs=0;
t=0;
Ds=0;
D=zeros(1,L);
for i=1:L
    D(i)=f(i)*log(f(i)/q(i))+(1-f(i))*log((1-f(i))/(1-q(i)));
end
Dplus=sum(D);
%for iii=1:60000
while 1
%calculate Z
t=t+1;
Z=0;
for x1=0:1
    for x2=0:1
        for x3=0:1
            for x4=0:1
                for x5=0:1
                    Z1=J(1,2)*x1*x2+J(1,3)*x1*x3+J(1,4)*x1*x4+J(1,5)*x1*x5+J(2,3)*x2*x3+J(2,4)*x2*x4+J(2,5)*x2*x5+J(3,4)*x3*x4+J(3,5)*x3*x5+J(4,5)*x4*x5;
                    Z2=h(1)*x1+h(2)*x2+h(3)*x3+h(4)*x4+h(5)*x5;  
                    Z=Z+exp(Z1+Z2);
                end
            end
        end
    end
end;
eps=Z-ZZ;
ZZ=Z;
%%%%%%%%%%%%%%%%%%%%%%%%%%%%%ÉèÖÃÖÕÖ¹Ìõ¼þ
%if t==12
if abs(eps)<0.000001
    break
end
%calculate x(1)
x1=1;
Z_=0;
    for x2=0:1
        for x3=0:1
            for x4=0:1
                for x5=0:1
                    Z1=J(1,2)*x1*x2+J(1,3)*x1*x3+J(1,4)*x1*x4+J(1,5)*x1*x5+J(2,3)*x2*x3+J(2,4)*x2*x4+J(2,5)*x2*x5+J(3,4)*x3*x4+J(3,5)*x3*x5+J(4,5)*x4*x5;
                    Z2=h(1)*x1+h(2)*x2+h(3)*x3+h(4)*x4+h(5)*x5;  
                    Z_=Z_+exp(Z1+Z2);
                end
            end
        end
    end
x(1)=Z_/Z;
%calculate x(2)
x2=1;
Z_=0;
    for x1=0:1
        for x3=0:1
            for x4=0:1
                for x5=0:1
                    Z1=J(1,2)*x1*x2+J(1,3)*x1*x3+J(1,4)*x1*x4+J(1,5)*x1*x5+J(2,3)*x2*x3+J(2,4)*x2*x4+J(2,5)*x2*x5+J(3,4)*x3*x4+J(3,5)*x3*x5+J(4,5)*x4*x5;
                    Z2=h(1)*x1+h(2)*x2+h(3)*x3+h(4)*x4+h(5)*x5;  
                    Z_=Z_+exp(Z1+Z2);
                end
            end
        end
    end
x(2)=Z_/Z;
%calculate x(3)
x3=1;
Z_=0;
    for x1=0:1
        for x2=0:1
            for x4=0:1
                for x5=0:1
                    Z1=J(1,2)*x1*x2+J(1,3)*x1*x3+J(1,4)*x1*x4+J(1,5)*x1*x5+J(2,3)*x2*x3+J(2,4)*x2*x4+J(2,5)*x2*x5+J(3,4)*x3*x4+J(3,5)*x3*x5+J(4,5)*x4*x5;
                    Z2=h(1)*x1+h(2)*x2+h(3)*x3+h(4)*x4+h(5)*x5;  
                    Z_=Z_+exp(Z1+Z2);
                end
            end
        end
    end
x(3)=Z_/Z;
%calculate x(4)
x4=1;
Z_=0;
    for x1=0:1
        for x2=0:1
            for x3=0:1
                for x5=0:1
                    Z1=J(1,2)*x1*x2+J(1,3)*x1*x3+J(1,4)*x1*x4+J(1,5)*x1*x5+J(2,3)*x2*x3+J(2,4)*x2*x4+J(2,5)*x2*x5+J(3,4)*x3*x4+J(3,5)*x3*x5+J(4,5)*x4*x5;
                    Z2=h(1)*x1+h(2)*x2+h(3)*x3+h(4)*x4+h(5)*x5;  
                    Z_=Z_+exp(Z1+Z2);
                end
            end
        end
    end
x(4)=Z_/Z;
%calculate x(5)
x5=1;
Z_=0;
    for x1=0:1
        for x2=0:1
            for x3=0:1
                for x4=0:1
                    Z1=J(1,2)*x1*x2+J(1,3)*x1*x3+J(1,4)*x1*x4+J(1,5)*x1*x5+J(2,3)*x2*x3+J(2,4)*x2*x4+J(2,5)*x2*x5+J(3,4)*x3*x4+J(3,5)*x3*x5+J(4,5)*x4*x5;
                    Z2=h(1)*x1+h(2)*x2+h(3)*x3+h(4)*x4+h(5)*x5;  
                    Z_=Z_+exp(Z1+Z2);
                end
            end
        end
    end
x(5)=Z_/Z;
%%%%%%%%%%%%%%%%%%%%%%%%%%%%%%%%%%%%%%%%%%%%%%%%%%%%%%%%%%%%%%%%%%%%%%%%%%%%%%%%%%%%%%

%calculate xx(1,2)
x1=1;
x2=1;
Z_=0;
for x3=0:1
    for x4=0:1
        for x5=0:1
            Z1=J(1,2)*x1*x2+J(1,3)*x1*x3+J(1,4)*x1*x4+J(1,5)*x1*x5+J(2,3)*x2*x3+J(2,4)*x2*x4+J(2,5)*x2*x5+J(3,4)*x3*x4+J(3,5)*x3*x5+J(4,5)*x4*x5;
            Z2=h(1)*x1+h(2)*x2+h(3)*x3+h(4)*x4+h(5)*x5;  
            Z_=Z_+exp(Z1+Z2);
        end
    end
end
xx(1,2)=Z_/Z;
%calculate xx(1,3)
x1=1;
x3=1;
Z_=0;
for x2=0:1
    for x4=0:1
        for x5=0:1
            Z1=J(1,2)*x1*x2+J(1,3)*x1*x3+J(1,4)*x1*x4+J(1,5)*x1*x5+J(2,3)*x2*x3+J(2,4)*x2*x4+J(2,5)*x2*x5+J(3,4)*x3*x4+J(3,5)*x3*x5+J(4,5)*x4*x5;
            Z2=h(1)*x1+h(2)*x2+h(3)*x3+h(4)*x4+h(5)*x5;  
            Z_=Z_+exp(Z1+Z2);
        end
    end
end
xx(1,3)=Z_/Z;
%calculate xx(1,4)
x1=1;
x4=1;
Z_=0;
for x2=0:1
    for x3=0:1
        for x5=0:1
            Z1=J(1,2)*x1*x2+J(1,3)*x1*x3+J(1,4)*x1*x4+J(1,5)*x1*x5+J(2,3)*x2*x3+J(2,4)*x2*x4+J(2,5)*x2*x5+J(3,4)*x3*x4+J(3,5)*x3*x5+J(4,5)*x4*x5;
            Z2=h(1)*x1+h(2)*x2+h(3)*x3+h(4)*x4+h(5)*x5;  
            Z_=Z_+exp(Z1+Z2);
        end
    end
end
xx(1,4)=Z_/Z;
%calculate xx(1,5)
x1=1;
x5=1;
Z_=0;
for x2=0:1
    for x3=0:1
        for x4=0:1
            Z1=J(1,2)*x1*x2+J(1,3)*x1*x3+J(1,4)*x1*x4+J(1,5)*x1*x5+J(2,3)*x2*x3+J(2,4)*x2*x4+J(2,5)*x2*x5+J(3,4)*x3*x4+J(3,5)*x3*x5+J(4,5)*x4*x5;
            Z2=h(1)*x1+h(2)*x2+h(3)*x3+h(4)*x4+h(5)*x5;  
            Z_=Z_+exp(Z1+Z2);
        end
    end
end
xx(1,5)=Z_/Z;
%calculate xx(2,3)
x2=1;
x3=1;
Z_=0;
for x1=0:1
    for x4=0:1
        for x5=0:1
            Z1=J(1,2)*x1*x2+J(1,3)*x1*x3+J(1,4)*x1*x4+J(1,5)*x1*x5+J(2,3)*x2*x3+J(2,4)*x2*x4+J(2,5)*x2*x5+J(3,4)*x3*x4+J(3,5)*x3*x5+J(4,5)*x4*x5;
            Z2=h(1)*x1+h(2)*x2+h(3)*x3+h(4)*x4+h(5)*x5;  
            Z_=Z_+exp(Z1+Z2);
        end
    end
end
xx(2,3)=Z_/Z;
%calculate xx(2,4)
x2=1;
x4=1;
Z_=0;
for x1=0:1
    for x3=0:1
        for x5=0:1
            Z1=J(1,2)*x1*x2+J(1,3)*x1*x3+J(1,4)*x1*x4+J(1,5)*x1*x5+J(2,3)*x2*x3+J(2,4)*x2*x4+J(2,5)*x2*x5+J(3,4)*x3*x4+J(3,5)*x3*x5+J(4,5)*x4*x5;
            Z2=h(1)*x1+h(2)*x2+h(3)*x3+h(4)*x4+h(5)*x5;  
            Z_=Z_+exp(Z1+Z2);
        end
    end
end
xx(2,4)=Z_/Z;
%calculate xx(2,5)
x2=1;
x5=1;
Z_=0;
for x1=0:1
    for x3=0:1
        for x4=0:1
            Z1=J(1,2)*x1*x2+J(1,3)*x1*x3+J(1,4)*x1*x4+J(1,5)*x1*x5+J(2,3)*x2*x3+J(2,4)*x2*x4+J(2,5)*x2*x5+J(3,4)*x3*x4+J(3,5)*x3*x5+J(4,5)*x4*x5;
            Z2=h(1)*x1+h(2)*x2+h(3)*x3+h(4)*x4+h(5)*x5;  
            Z_=Z_+exp(Z1+Z2);
        end
    end
end
xx(2,5)=Z_/Z;
%calculate xx(3,4)
x3=1;
x4=1;
Z_=0;
for x1=0:1
    for x2=0:1
        for x5=0:1
            Z1=J(1,2)*x1*x2+J(1,3)*x1*x3+J(1,4)*x1*x4+J(1,5)*x1*x5+J(2,3)*x2*x3+J(2,4)*x2*x4+J(2,5)*x2*x5+J(3,4)*x3*x4+J(3,5)*x3*x5+J(4,5)*x4*x5;
            Z2=h(1)*x1+h(2)*x2+h(3)*x3+h(4)*x4+h(5)*x5;  
            Z_=Z_+exp(Z1+Z2);
        end
    end
end
xx(3,4)=Z_/Z;
%calculate xx(3,5)
x3=1;
x5=1;
Z_=0;
for x1=0:1
    for x2=0:1
        for x4=0:1
            Z1=J(1,2)*x1*x2+J(1,3)*x1*x3+J(1,4)*x1*x4+J(1,5)*x1*x5+J(2,3)*x2*x3+J(2,4)*x2*x4+J(2,5)*x2*x5+J(3,4)*x3*x4+J(3,5)*x3*x5+J(4,5)*x4*x5;
            Z2=h(1)*x1+h(2)*x2+h(3)*x3+h(4)*x4+h(5)*x5;  
            Z_=Z_+exp(Z1+Z2);
        end
    end
end
xx(3,5)=Z_/Z;
%calculate xx(4,5)
x4=1;
x5=1;
Z_=0;
for x1=0:1
    for x2=0:1
        for x3=0:1
            Z1=J(1,2)*x1*x2+J(1,3)*x1*x3+J(1,4)*x1*x4+J(1,5)*x1*x5+J(2,3)*x2*x3+J(2,4)*x2*x4+J(2,5)*x2*x5+J(3,4)*x3*x4+J(3,5)*x3*x5+J(4,5)*x4*x5;
            Z2=h(1)*x1+h(2)*x2+h(3)*x3+h(4)*x4+h(5)*x5;  
            Z_=Z_+exp(Z1+Z2);
        end
    end
end
xx(4,5)=Z_/Z;
%µü´úhºÍJ
for i=1:L
    h(i)=h(i)+(2/(L*L+L))*log(f(i)/x(i));
end
for i=1:L
    for j=1:L
        if i<j
            J(i,j)=J(i,j)+(2/(L*L+L))*log(F(i,j)/xx(i,j));
        end
    end
end
end
%¼ÆËãDs
Ds=0;
for x1=0:1
    for x2=0:1
        for x3=0:1
            for x4=0:1
                for x5=0:1
                    Z1=J(1,2)*x1*x2+J(1,3)*x1*x3+J(1,4)*x1*x4+J(1,5)*x1*x5+J(2,3)*x2*x3+J(2,4)*x2*x4+J(2,5)*x2*x5+J(3,4)*x3*x4+J(3,5)*x3*x5+J(4,5)*x4*x5;
                    Z2=h(1)*x1+h(2)*x2+h(3)*x3+h(4)*x4+h(5)*x5;  
                    P=exp(Z1+Z2)/Z;
                    Q=(q(1)^x1*(1-q(1))^(1-x1))*(q(2)^x2*(1-q(2))^(1-x2))*(q(3)^x3*(1-q(3))^(1-x3))*(q(4)^x4*(1-q(4))^(1-x4))*(q(5)^x5*(1-q(5))^(1-x5));
                    if P>0
                        Ds=Ds+P*log(P/Q);
                    end
                end
            end
        end
    end
end;


Iss=Ds-Dplus;
Dss=Ds;
