# Supplementary material for: Bi-Factor Analysis Based on Noise-Reduction (BIFANR): A New Algorithm for Detecting Coevolving Amino Acid Sites in Proteins
Source: PLoS One. 2013 Nov 20;8(11):e79764. doi: 10.1371/journal.pone.0079764 (PMC3835919; doi:10.1371/journal.pone.0079764)
Supplement: Program S1 — Programs of algorithm BIFANR. (ZIP) [file pone.0079764.s005.zip › Program/MDIrandom.m]

%×öËæ»úÄ£Äâ£¬´Ó3¸ösectorÖÐÑ¡Ôñ5¸öµã×é³ÉËæ»úµÄsector£¬²¢¼ÆËãÆäMDI¡£ÖØ¸´100´Î£¬ÇóÆ½¾ù
s1=[28    45    70    23    51];
s2=[34    50    48    62    77];
s=combntns([s1 s2],5);
sran=[];
t=1;
for i=1:size(s,1)
    n1=numel(find(s1(1)-s(i,:)==0));
    n2=numel(find(s1(2)-s(i,:)==0));
    n3=numel(find(s1(3)-s(i,:)==0));
    n4=numel(find(s1(4)-s(i,:)==0));
    n5=numel(find(s1(5)-s(i,:)==0));
    nn1=n1+n2+n3+n4+n5;
    n1=numel(find(s2(1)-s(i,:)==0));
    n2=numel(find(s2(2)-s(i,:)==0));
    n3=numel(find(s2(3)-s(i,:)==0));
    n4=numel(find(s2(4)-s(i,:)==0));
    n5=numel(find(s2(5)-s(i,:)==0));
    nn2=n1+n2+n3+n4+n5;
    if nn1<4&&nn2<4
        sran(t,:)=s(i,:);
        t=t+1;
    end
end
nsran=size(sran,1);
MDIranplus=0;
for i=1:100
    i
    srannum=randi([1,nsran],1,2);
    sector1=sran(srannum(1),:);
    sector2=sran(srannum(2),:);
    MDIranplus=MDIranplus+MDI(sector1,alg)+MDI(sector2,alg);
end
MDIranave=MDIranplus/100
