# Supplementary material for: Bi-Factor Analysis Based on Noise-Reduction (BIFANR): A New Algorithm for Detecting Coevolving Amino Acid Sites in Proteins
Source: PLoS One. 2013 Nov 20;8(11):e79764. doi: 10.1371/journal.pone.0079764 (PMC3835919; doi:10.1371/journal.pone.0079764)
Supplement: Program S1 — Programs of algorithm BIFANR. (ZIP) [file pone.0079764.s005.zip › Program/MDI_Long.m]

%����10��λ���MDI
%function [Is Ds]=MDI_Long(sector,alg)
[acidmax , ~, acidmaxnum_ dacidmax]=acidfre(alg);
sector=[28    45    70    23    51   34    50    48    62    77];
sector=sort(sector);
L=10;
q=acidmaxnum_(sector);
f=acidmax(sector);%��Ӧ��fx1��ax1��
F=dacidmax(sector,sector);%��Ӧ��fx1x2��ax1ax2��
J=zeros(L,L);
h=zeros(1,L);
x=zeros(1,L);
xx=zeros(L,L);
ZZ=1;
t=0;
Ds=0;
D=zeros(1,L);
%for iii=1:60000
while 1
%calculate Z
t=t+1;
Z=0;
for x1=0:1
    for x2=0:1
        for x3=0:1
            for x4=0:1
                for x5=0:1
                    for x6=0:1
                        for x7=0:1
                            for x8=0:1
                                for x9=0:1
                                    for x10=0:1
                                        ZZ1=J(1,2)*x1*x2+J(1,3)*x1*x3+J(1,4)*x1*x4+J(1,5)*x1*x5++J(1,6)*x1*x6++J(1,7)*x1*x7++J(1,8)*x1*x8++J(1,9)*x1*x9++J(1,10)*x1*x10;
                                        ZZ2=J(2,3)*x2*x3+J(2,4)*x2*x4+J(2,5)*x2*x5+J(2,6)*x2*x6+J(2,7)*x2*x7+J(2,8)*x2*x8+J(2,9)*x2*x9+J(2,10)*x2*x10;
                                        ZZ3=J(3,4)*x3*x4+J(3,5)*x3*x5+J(3,6)*x3*x6+J(3,7)*x3*x7+J(3,8)*x3*x8+J(3,9)*x3*x9+J(3,10)*x3*x10;
                                        ZZ4=J(4,5)*x4*x5+J(4,6)*x4*x6+J(4,7)*x4*x7+J(4,8)*x4*x8+J(4,9)*x4*x9+J(4,10)*x4*x10;
                                        ZZ5=J(5,6)*x5*x6+J(5,7)*x5*x7+J(5,8)*x5*x8+J(5,9)*x5*x9+J(5,10)*x5*x10;
                                        ZZ6=J(6,7)*x6*x7+J(6,8)*x6*x8+J(6,9)*x6*x9+J(6,10)*x6*x10;
                                        ZZ7=J(7,8)*x7*x8+J(7,9)*x7*x9+J(7,10)*x7*x10;
                                        ZZ8=J(8,9)*x8*x9+J(8,10)*x8*x10;
                                        ZZ9=J(9,10)*x9*x10;
                                        Z1=ZZ1+ZZ2+ZZ3+ZZ4+ZZ5+ZZ6+ZZ7+ZZ8+ZZ9;
                                        Z2=h(1)*x1+h(2)*x2+h(3)*x3+h(4)*x4+h(5)*x5+h(6)*x6+h(7)*x7+h(8)*x8+h(9)*x9+h(10)*x10;  
                                        Z=Z+exp(Z1+Z2);
                                    end
                                end
                            end
                        end
                    end
                end
            end
        end
    end
end
eps=Z-ZZ
ZZ=Z;
%%%%%%%%%%%%%%%%%%%%%%%%%%%%%������ֹ����
%if t==12
if abs(eps)<0.00005
    break
end
%calculate x(1)
x1=1;
Z_=0;
   for x2=0:1
        for x3=0:1
            for x4=0:1
                for x5=0:1
                    for x6=0:1
                        for x7=0:1
                            for x8=0:1
                                for x9=0:1
                                    for x10=0:1
                                        ZZ1=J(1,2)*x1*x2+J(1,3)*x1*x3+J(1,4)*x1*x4+J(1,5)*x1*x5++J(1,6)*x1*x6++J(1,7)*x1*x7++J(1,8)*x1*x8++J(1,9)*x1*x9++J(1,10)*x1*x10;
                                        ZZ2=J(2,3)*x2*x3+J(2,4)*x2*x4+J(2,5)*x2*x5+J(2,6)*x2*x6+J(2,7)*x2*x7+J(2,8)*x2*x8+J(2,9)*x2*x9+J(2,10)*x2*x10;
                                        ZZ3=J(3,4)*x3*x4+J(3,5)*x3*x5+J(3,6)*x3*x6+J(3,7)*x3*x7+J(3,8)*x3*x8+J(3,9)*x3*x9+J(3,10)*x3*x10;
                                        ZZ4=J(4,5)*x4*x5+J(4,6)*x4*x6+J(4,7)*x4*x7+J(4,8)*x4*x8+J(4,9)*x4*x9+J(4,10)*x4*x10;
                                        ZZ5=J(5,6)*x5*x6+J(5,7)*x5*x7+J(5,8)*x5*x8+J(5,9)*x5*x9+J(5,10)*x5*x10;
                                        ZZ6=J(6,7)*x6*x7+J(6,8)*x6*x8+J(6,9)*x6*x9+J(6,10)*x6*x10;
                                        ZZ7=J(7,8)*x7*x8+J(7,9)*x7*x9+J(7,10)*x7*x10;
                                        ZZ8=J(8,9)*x8*x9+J(8,10)*x8*x10;
                                        ZZ9=J(9,10)*x9*x10;
                                        Z1=ZZ1+ZZ2+ZZ3+ZZ4+ZZ5+ZZ6+ZZ7+ZZ8+ZZ9;
                                        Z2=h(1)*x1+h(2)*x2+h(3)*x3+h(4)*x4+h(5)*x5+h(6)*x6+h(7)*x7+h(8)*x8+h(9)*x9+h(10)*x10;  
                                        Z_=Z_+exp(Z1+Z2);
                                    end
                                end
                            end
                        end
                    end
                end
            end
        end
    end
x(1)=Z_/Z;
%calculate x(2)
x2=1;
Z_=0;
   for x1=0:1
        for x3=0:1
            for x4=0:1
                for x5=0:1
                    for x6=0:1
                        for x7=0:1
                            for x8=0:1
                                for x9=0:1
                                    for x10=0:1
                                        ZZ1=J(1,2)*x1*x2+J(1,3)*x1*x3+J(1,4)*x1*x4+J(1,5)*x1*x5++J(1,6)*x1*x6++J(1,7)*x1*x7++J(1,8)*x1*x8++J(1,9)*x1*x9++J(1,10)*x1*x10;
                                        ZZ2=J(2,3)*x2*x3+J(2,4)*x2*x4+J(2,5)*x2*x5+J(2,6)*x2*x6+J(2,7)*x2*x7+J(2,8)*x2*x8+J(2,9)*x2*x9+J(2,10)*x2*x10;
                                        ZZ3=J(3,4)*x3*x4+J(3,5)*x3*x5+J(3,6)*x3*x6+J(3,7)*x3*x7+J(3,8)*x3*x8+J(3,9)*x3*x9+J(3,10)*x3*x10;
                                        ZZ4=J(4,5)*x4*x5+J(4,6)*x4*x6+J(4,7)*x4*x7+J(4,8)*x4*x8+J(4,9)*x4*x9+J(4,10)*x4*x10;
                                        ZZ5=J(5,6)*x5*x6+J(5,7)*x5*x7+J(5,8)*x5*x8+J(5,9)*x5*x9+J(5,10)*x5*x10;
                                        ZZ6=J(6,7)*x6*x7+J(6,8)*x6*x8+J(6,9)*x6*x9+J(6,10)*x6*x10;
                                        ZZ7=J(7,8)*x7*x8+J(7,9)*x7*x9+J(7,10)*x7*x10;
                                        ZZ8=J(8,9)*x8*x9+J(8,10)*x8*x10;
                                        ZZ9=J(9,10)*x9*x10;
                                        Z1=ZZ1+ZZ2+ZZ3+ZZ4+ZZ5+ZZ6+ZZ7+ZZ8+ZZ9;
                                        Z2=h(1)*x1+h(2)*x2+h(3)*x3+h(4)*x4+h(5)*x5+h(6)*x6+h(7)*x7+h(8)*x8+h(9)*x9+h(10)*x10;  
                                        Z_=Z_+exp(Z1+Z2);
                                    end
                                end
                            end
                        end
                    end
                end
            end
        end
    end
x(2)=Z_/Z;
%calculate x(3)
x3=1;
Z_=0;
    for x1=0:1
        for x2=0:1
            for x4=0:1
                for x5=0:1
                    for x6=0:1
                        for x7=0:1
                            for x8=0:1
                                for x9=0:1
                                    for x10=0:1
                                        ZZ1=J(1,2)*x1*x2+J(1,3)*x1*x3+J(1,4)*x1*x4+J(1,5)*x1*x5++J(1,6)*x1*x6++J(1,7)*x1*x7++J(1,8)*x1*x8++J(1,9)*x1*x9++J(1,10)*x1*x10;
                                        ZZ2=J(2,3)*x2*x3+J(2,4)*x2*x4+J(2,5)*x2*x5+J(2,6)*x2*x6+J(2,7)*x2*x7+J(2,8)*x2*x8+J(2,9)*x2*x9+J(2,10)*x2*x10;
                                        ZZ3=J(3,4)*x3*x4+J(3,5)*x3*x5+J(3,6)*x3*x6+J(3,7)*x3*x7+J(3,8)*x3*x8+J(3,9)*x3*x9+J(3,10)*x3*x10;
                                        ZZ4=J(4,5)*x4*x5+J(4,6)*x4*x6+J(4,7)*x4*x7+J(4,8)*x4*x8+J(4,9)*x4*x9+J(4,10)*x4*x10;
                                        ZZ5=J(5,6)*x5*x6+J(5,7)*x5*x7+J(5,8)*x5*x8+J(5,9)*x5*x9+J(5,10)*x5*x10;
                                        ZZ6=J(6,7)*x6*x7+J(6,8)*x6*x8+J(6,9)*x6*x9+J(6,10)*x6*x10;
                                        ZZ7=J(7,8)*x7*x8+J(7,9)*x7*x9+J(7,10)*x7*x10;
                                        ZZ8=J(8,9)*x8*x9+J(8,10)*x8*x10;
                                        ZZ9=J(9,10)*x9*x10;
                                        Z1=ZZ1+ZZ2+ZZ3+ZZ4+ZZ5+ZZ6+ZZ7+ZZ8+ZZ9;
                                        Z2=h(1)*x1+h(2)*x2+h(3)*x3+h(4)*x4+h(5)*x5+h(6)*x6+h(7)*x7+h(8)*x8+h(9)*x9+h(10)*x10;  
                                        Z_=Z_+exp(Z1+Z2);
                                    end
                                end
                            end
                        end
                    end
                end
            end
        end
    end
x(3)=Z_/Z;
%calculate x(4)
x4=1;
Z_=0;
    for x1=0:1
        for x2=0:1
            for x3=0:1
                for x5=0:1
                    for x6=0:1
                        for x7=0:1
                            for x8=0:1
                                for x9=0:1
                                    for x10=0:1
                                        ZZ1=J(1,2)*x1*x2+J(1,3)*x1*x3+J(1,4)*x1*x4+J(1,5)*x1*x5++J(1,6)*x1*x6++J(1,7)*x1*x7++J(1,8)*x1*x8++J(1,9)*x1*x9++J(1,10)*x1*x10;
                                        ZZ2=J(2,3)*x2*x3+J(2,4)*x2*x4+J(2,5)*x2*x5+J(2,6)*x2*x6+J(2,7)*x2*x7+J(2,8)*x2*x8+J(2,9)*x2*x9+J(2,10)*x2*x10;
                                        ZZ3=J(3,4)*x3*x4+J(3,5)*x3*x5+J(3,6)*x3*x6+J(3,7)*x3*x7+J(3,8)*x3*x8+J(3,9)*x3*x9+J(3,10)*x3*x10;
                                        ZZ4=J(4,5)*x4*x5+J(4,6)*x4*x6+J(4,7)*x4*x7+J(4,8)*x4*x8+J(4,9)*x4*x9+J(4,10)*x4*x10;
                                        ZZ5=J(5,6)*x5*x6+J(5,7)*x5*x7+J(5,8)*x5*x8+J(5,9)*x5*x9+J(5,10)*x5*x10;
                                        ZZ6=J(6,7)*x6*x7+J(6,8)*x6*x8+J(6,9)*x6*x9+J(6,10)*x6*x10;
                                        ZZ7=J(7,8)*x7*x8+J(7,9)*x7*x9+J(7,10)*x7*x10;
                                        ZZ8=J(8,9)*x8*x9+J(8,10)*x8*x10;
                                        ZZ9=J(9,10)*x9*x10;
                                        Z1=ZZ1+ZZ2+ZZ3+ZZ4+ZZ5+ZZ6+ZZ7+ZZ8+ZZ9;
                                        Z2=h(1)*x1+h(2)*x2+h(3)*x3+h(4)*x4+h(5)*x5+h(6)*x6+h(7)*x7+h(8)*x8+h(9)*x9+h(10)*x10;  
                                        Z_=Z_+exp(Z1+Z2);
                                    end
                                end
                            end
                        end
                    end
                end
            end
        end
    end
x(4)=Z_/Z;
%calculate x(5)
x5=1;
Z_=0;
    for x1=0:1
        for x2=0:1
            for x3=0:1
                for x4=0:1
                    for x6=0:1
                        for x7=0:1
                            for x8=0:1
                                for x9=0:1
                                    for x10=0:1
                                        ZZ1=J(1,2)*x1*x2+J(1,3)*x1*x3+J(1,4)*x1*x4+J(1,5)*x1*x5++J(1,6)*x1*x6++J(1,7)*x1*x7++J(1,8)*x1*x8++J(1,9)*x1*x9++J(1,10)*x1*x10;
                                        ZZ2=J(2,3)*x2*x3+J(2,4)*x2*x4+J(2,5)*x2*x5+J(2,6)*x2*x6+J(2,7)*x2*x7+J(2,8)*x2*x8+J(2,9)*x2*x9+J(2,10)*x2*x10;
                                        ZZ3=J(3,4)*x3*x4+J(3,5)*x3*x5+J(3,6)*x3*x6+J(3,7)*x3*x7+J(3,8)*x3*x8+J(3,9)*x3*x9+J(3,10)*x3*x10;
                                        ZZ4=J(4,5)*x4*x5+J(4,6)*x4*x6+J(4,7)*x4*x7+J(4,8)*x4*x8+J(4,9)*x4*x9+J(4,10)*x4*x10;
                                        ZZ5=J(5,6)*x5*x6+J(5,7)*x5*x7+J(5,8)*x5*x8+J(5,9)*x5*x9+J(5,10)*x5*x10;
                                        ZZ6=J(6,7)*x6*x7+J(6,8)*x6*x8+J(6,9)*x6*x9+J(6,10)*x6*x10;
                                        ZZ7=J(7,8)*x7*x8+J(7,9)*x7*x9+J(7,10)*x7*x10;
                                        ZZ8=J(8,9)*x8*x9+J(8,10)*x8*x10;
                                        ZZ9=J(9,10)*x9*x10;
                                        Z1=ZZ1+ZZ2+ZZ3+ZZ4+ZZ5+ZZ6+ZZ7+ZZ8+ZZ9;
                                        Z2=h(1)*x1+h(2)*x2+h(3)*x3+h(4)*x4+h(5)*x5+h(6)*x6+h(7)*x7+h(8)*x8+h(9)*x9+h(10)*x10;  
                                        Z_=Z_+exp(Z1+Z2);
                                    end
                                end
                            end
                        end
                    end
                end
            end
        end
    end
x(5)=Z_/Z;
%calculate x(6)
x6=1;
Z_=0;
    for x1=0:1
        for x2=0:1
            for x3=0:1
                for x4=0:1
                    for x5=0:1
                        for x7=0:1
                            for x8=0:1
                                for x9=0:1
                                    for x10=0:1
                                        ZZ1=J(1,2)*x1*x2+J(1,3)*x1*x3+J(1,4)*x1*x4+J(1,5)*x1*x5++J(1,6)*x1*x6++J(1,7)*x1*x7++J(1,8)*x1*x8++J(1,9)*x1*x9++J(1,10)*x1*x10;
                                        ZZ2=J(2,3)*x2*x3+J(2,4)*x2*x4+J(2,5)*x2*x5+J(2,6)*x2*x6+J(2,7)*x2*x7+J(2,8)*x2*x8+J(2,9)*x2*x9+J(2,10)*x2*x10;
                                        ZZ3=J(3,4)*x3*x4+J(3,5)*x3*x5+J(3,6)*x3*x6+J(3,7)*x3*x7+J(3,8)*x3*x8+J(3,9)*x3*x9+J(3,10)*x3*x10;
                                        ZZ4=J(4,5)*x4*x5+J(4,6)*x4*x6+J(4,7)*x4*x7+J(4,8)*x4*x8+J(4,9)*x4*x9+J(4,10)*x4*x10;
                                        ZZ5=J(5,6)*x5*x6+J(5,7)*x5*x7+J(5,8)*x5*x8+J(5,9)*x5*x9+J(5,10)*x5*x10;
                                        ZZ6=J(6,7)*x6*x7+J(6,8)*x6*x8+J(6,9)*x6*x9+J(6,10)*x6*x10;
                                        ZZ7=J(7,8)*x7*x8+J(7,9)*x7*x9+J(7,10)*x7*x10;
                                        ZZ8=J(8,9)*x8*x9+J(8,10)*x8*x10;
                                        ZZ9=J(9,10)*x9*x10;
                                        Z1=ZZ1+ZZ2+ZZ3+ZZ4+ZZ5+ZZ6+ZZ7+ZZ8+ZZ9;
                                        Z2=h(1)*x1+h(2)*x2+h(3)*x3+h(4)*x4+h(5)*x5+h(6)*x6+h(7)*x7+h(8)*x8+h(9)*x9+h(10)*x10;  
                                        Z_=Z_+exp(Z1+Z2);
                                    end
                                end
                            end
                        end
                    end
                end
            end
        end
    end
x(6)=Z_/Z;
%calculate x(7)
x7=1;
Z_=0;
    for x1=0:1
        for x2=0:1
            for x3=0:1
                for x4=0:1
                    for x5=0:1
                        for x6=0:1
                            for x8=0:1
                                for x9=0:1
                                    for x10=0:1
                                        ZZ1=J(1,2)*x1*x2+J(1,3)*x1*x3+J(1,4)*x1*x4+J(1,5)*x1*x5++J(1,6)*x1*x6++J(1,7)*x1*x7++J(1,8)*x1*x8++J(1,9)*x1*x9++J(1,10)*x1*x10;
                                        ZZ2=J(2,3)*x2*x3+J(2,4)*x2*x4+J(2,5)*x2*x5+J(2,6)*x2*x6+J(2,7)*x2*x7+J(2,8)*x2*x8+J(2,9)*x2*x9+J(2,10)*x2*x10;
                                        ZZ3=J(3,4)*x3*x4+J(3,5)*x3*x5+J(3,6)*x3*x6+J(3,7)*x3*x7+J(3,8)*x3*x8+J(3,9)*x3*x9+J(3,10)*x3*x10;
                                        ZZ4=J(4,5)*x4*x5+J(4,6)*x4*x6+J(4,7)*x4*x7+J(4,8)*x4*x8+J(4,9)*x4*x9+J(4,10)*x4*x10;
                                        ZZ5=J(5,6)*x5*x6+J(5,7)*x5*x7+J(5,8)*x5*x8+J(5,9)*x5*x9+J(5,10)*x5*x10;
                                        ZZ6=J(6,7)*x6*x7+J(6,8)*x6*x8+J(6,9)*x6*x9+J(6,10)*x6*x10;
                                        ZZ7=J(7,8)*x7*x8+J(7,9)*x7*x9+J(7,10)*x7*x10;
                                        ZZ8=J(8,9)*x8*x9+J(8,10)*x8*x10;
                                        ZZ9=J(9,10)*x9*x10;
                                        Z1=ZZ1+ZZ2+ZZ3+ZZ4+ZZ5+ZZ6+ZZ7+ZZ8+ZZ9;
                                        Z2=h(1)*x1+h(2)*x2+h(3)*x3+h(4)*x4+h(5)*x5+h(6)*x6+h(7)*x7+h(8)*x8+h(9)*x9+h(10)*x10;  
                                        Z_=Z_+exp(Z1+Z2);
                                    end
                                end
                            end
                        end
                    end
                end
            end
        end
    end
x(7)=Z_/Z;
%calculate x(8)
x8=1;
Z_=0;
    for x1=0:1
        for x2=0:1
            for x3=0:1
                for x4=0:1
                    for x5=0:1
                        for x6=0:1
                            for x7=0:1
                                for x9=0:1
                                    for x10=0:1
                                        ZZ1=J(1,2)*x1*x2+J(1,3)*x1*x3+J(1,4)*x1*x4+J(1,5)*x1*x5++J(1,6)*x1*x6++J(1,7)*x1*x7++J(1,8)*x1*x8++J(1,9)*x1*x9++J(1,10)*x1*x10;
                                        ZZ2=J(2,3)*x2*x3+J(2,4)*x2*x4+J(2,5)*x2*x5+J(2,6)*x2*x6+J(2,7)*x2*x7+J(2,8)*x2*x8+J(2,9)*x2*x9+J(2,10)*x2*x10;
                                        ZZ3=J(3,4)*x3*x4+J(3,5)*x3*x5+J(3,6)*x3*x6+J(3,7)*x3*x7+J(3,8)*x3*x8+J(3,9)*x3*x9+J(3,10)*x3*x10;
                                        ZZ4=J(4,5)*x4*x5+J(4,6)*x4*x6+J(4,7)*x4*x7+J(4,8)*x4*x8+J(4,9)*x4*x9+J(4,10)*x4*x10;
                                        ZZ5=J(5,6)*x5*x6+J(5,7)*x5*x7+J(5,8)*x5*x8+J(5,9)*x5*x9+J(5,10)*x5*x10;
                                        ZZ6=J(6,7)*x6*x7+J(6,8)*x6*x8+J(6,9)*x6*x9+J(6,10)*x6*x10;
                                        ZZ7=J(7,8)*x7*x8+J(7,9)*x7*x9+J(7,10)*x7*x10;
                                        ZZ8=J(8,9)*x8*x9+J(8,10)*x8*x10;
                                        ZZ9=J(9,10)*x9*x10;
                                        Z1=ZZ1+ZZ2+ZZ3+ZZ4+ZZ5+ZZ6+ZZ7+ZZ8+ZZ9;
                                        Z2=h(1)*x1+h(2)*x2+h(3)*x3+h(4)*x4+h(5)*x5+h(6)*x6+h(7)*x7+h(8)*x8+h(9)*x9+h(10)*x10;  
                                        Z_=Z_+exp(Z1+Z2);
                                    end
                                end
                            end
                        end
                    end
                end
            end
        end
    end
x(8)=Z_/Z;
%calculate x(9)
x9=1;
Z_=0;
    for x1=0:1
        for x2=0:1
            for x3=0:1
                for x4=0:1
                    for x5=0:1
                        for x6=0:1
                            for x7=0:1
                                for x8=0:1
                                    for x10=0:1
                                        ZZ1=J(1,2)*x1*x2+J(1,3)*x1*x3+J(1,4)*x1*x4+J(1,5)*x1*x5++J(1,6)*x1*x6++J(1,7)*x1*x7++J(1,8)*x1*x8++J(1,9)*x1*x9++J(1,10)*x1*x10;
                                        ZZ2=J(2,3)*x2*x3+J(2,4)*x2*x4+J(2,5)*x2*x5+J(2,6)*x2*x6+J(2,7)*x2*x7+J(2,8)*x2*x8+J(2,9)*x2*x9+J(2,10)*x2*x10;
                                        ZZ3=J(3,4)*x3*x4+J(3,5)*x3*x5+J(3,6)*x3*x6+J(3,7)*x3*x7+J(3,8)*x3*x8+J(3,9)*x3*x9+J(3,10)*x3*x10;
                                        ZZ4=J(4,5)*x4*x5+J(4,6)*x4*x6+J(4,7)*x4*x7+J(4,8)*x4*x8+J(4,9)*x4*x9+J(4,10)*x4*x10;
                                        ZZ5=J(5,6)*x5*x6+J(5,7)*x5*x7+J(5,8)*x5*x8+J(5,9)*x5*x9+J(5,10)*x5*x10;
                                        ZZ6=J(6,7)*x6*x7+J(6,8)*x6*x8+J(6,9)*x6*x9+J(6,10)*x6*x10;
                                        ZZ7=J(7,8)*x7*x8+J(7,9)*x7*x9+J(7,10)*x7*x10;
                                        ZZ8=J(8,9)*x8*x9+J(8,10)*x8*x10;
                                        ZZ9=J(9,10)*x9*x10;
                                        Z1=ZZ1+ZZ2+ZZ3+ZZ4+ZZ5+ZZ6+ZZ7+ZZ8+ZZ9;
                                        Z2=h(1)*x1+h(2)*x2+h(3)*x3+h(4)*x4+h(5)*x5+h(6)*x6+h(7)*x7+h(8)*x8+h(9)*x9+h(10)*x10;  
                                        Z_=Z_+exp(Z1+Z2);
                                    end
                                end
                            end
                        end
                    end
                end
            end
        end
    end
x(9)=Z_/Z;
%calculate x(10)
x10=1;
Z_=0;
    for x1=0:1
        for x2=0:1
            for x3=0:1
                for x4=0:1
                    for x5=0:1
                        for x6=0:1
                            for x7=0:1
                                for x8=0:1
                                    for x9=0:1
                                        ZZ1=J(1,2)*x1*x2+J(1,3)*x1*x3+J(1,4)*x1*x4+J(1,5)*x1*x5++J(1,6)*x1*x6++J(1,7)*x1*x7++J(1,8)*x1*x8++J(1,9)*x1*x9++J(1,10)*x1*x10;
                                        ZZ2=J(2,3)*x2*x3+J(2,4)*x2*x4+J(2,5)*x2*x5+J(2,6)*x2*x6+J(2,7)*x2*x7+J(2,8)*x2*x8+J(2,9)*x2*x9+J(2,10)*x2*x10;
                                        ZZ3=J(3,4)*x3*x4+J(3,5)*x3*x5+J(3,6)*x3*x6+J(3,7)*x3*x7+J(3,8)*x3*x8+J(3,9)*x3*x9+J(3,10)*x3*x10;
                                        ZZ4=J(4,5)*x4*x5+J(4,6)*x4*x6+J(4,7)*x4*x7+J(4,8)*x4*x8+J(4,9)*x4*x9+J(4,10)*x4*x10;
                                        ZZ5=J(5,6)*x5*x6+J(5,7)*x5*x7+J(5,8)*x5*x8+J(5,9)*x5*x9+J(5,10)*x5*x10;
                                        ZZ6=J(6,7)*x6*x7+J(6,8)*x6*x8+J(6,9)*x6*x9+J(6,10)*x6*x10;
                                        ZZ7=J(7,8)*x7*x8+J(7,9)*x7*x9+J(7,10)*x7*x10;
                                        ZZ8=J(8,9)*x8*x9+J(8,10)*x8*x10;
                                        ZZ9=J(9,10)*x9*x10;
                                        Z1=ZZ1+ZZ2+ZZ3+ZZ4+ZZ5+ZZ6+ZZ7+ZZ8+ZZ9;
                                        Z2=h(1)*x1+h(2)*x2+h(3)*x3+h(4)*x4+h(5)*x5+h(6)*x6+h(7)*x7+h(8)*x8+h(9)*x9+h(10)*x10;  
                                        Z_=Z_+exp(Z1+Z2);
                                    end
                                end
                            end
                        end
                    end
                end
            end
        end
    end
x(10)=Z_/Z;
%%%%%%%%%%%%%%%%%%%%%%%%%%%%%%%%%%%%%%%%%%%%%%%%%%%%%%%%%%%%%%%%%%%%%%%%%%%%%%%%%%%%%%

%calculate xx(1,2)
x1=1;
x2=1;
Z_=0;
        for x3=0:1
            for x4=0:1
                for x5=0:1
                    for x6=0:1
                        for x7=0:1
                            for x8=0:1
                                for x9=0:1
                                    for x10=0:1
                                        ZZ1=J(1,2)*x1*x2+J(1,3)*x1*x3+J(1,4)*x1*x4+J(1,5)*x1*x5++J(1,6)*x1*x6++J(1,7)*x1*x7++J(1,8)*x1*x8++J(1,9)*x1*x9++J(1,10)*x1*x10;
                                        ZZ2=J(2,3)*x2*x3+J(2,4)*x2*x4+J(2,5)*x2*x5+J(2,6)*x2*x6+J(2,7)*x2*x7+J(2,8)*x2*x8+J(2,9)*x2*x9+J(2,10)*x2*x10;
                                        ZZ3=J(3,4)*x3*x4+J(3,5)*x3*x5+J(3,6)*x3*x6+J(3,7)*x3*x7+J(3,8)*x3*x8+J(3,9)*x3*x9+J(3,10)*x3*x10;
                                        ZZ4=J(4,5)*x4*x5+J(4,6)*x4*x6+J(4,7)*x4*x7+J(4,8)*x4*x8+J(4,9)*x4*x9+J(4,10)*x4*x10;
                                        ZZ5=J(5,6)*x5*x6+J(5,7)*x5*x7+J(5,8)*x5*x8+J(5,9)*x5*x9+J(5,10)*x5*x10;
                                        ZZ6=J(6,7)*x6*x7+J(6,8)*x6*x8+J(6,9)*x6*x9+J(6,10)*x6*x10;
                                        ZZ7=J(7,8)*x7*x8+J(7,9)*x7*x9+J(7,10)*x7*x10;
                                        ZZ8=J(8,9)*x8*x9+J(8,10)*x8*x10;
                                        ZZ9=J(9,10)*x9*x10;
                                        Z1=ZZ1+ZZ2+ZZ3+ZZ4+ZZ5+ZZ6+ZZ7+ZZ8+ZZ9;
                                        Z2=h(1)*x1+h(2)*x2+h(3)*x3+h(4)*x4+h(5)*x5+h(6)*x6+h(7)*x7+h(8)*x8+h(9)*x9+h(10)*x10;  
                                        Z_=Z_+exp(Z1+Z2);
                                    end
                                end
                            end
                        end
                    end
                end
            end
        end
xx(1,2)=Z_/Z;
%calculate xx(1,3)
x1=1;
x3=1;
Z_=0;
        for x2=0:1
            for x4=0:1
                for x5=0:1
                    for x6=0:1
                        for x7=0:1
                            for x8=0:1
                                for x9=0:1
                                    for x10=0:1
                                        ZZ1=J(1,2)*x1*x2+J(1,3)*x1*x3+J(1,4)*x1*x4+J(1,5)*x1*x5++J(1,6)*x1*x6++J(1,7)*x1*x7++J(1,8)*x1*x8++J(1,9)*x1*x9++J(1,10)*x1*x10;
                                        ZZ2=J(2,3)*x2*x3+J(2,4)*x2*x4+J(2,5)*x2*x5+J(2,6)*x2*x6+J(2,7)*x2*x7+J(2,8)*x2*x8+J(2,9)*x2*x9+J(2,10)*x2*x10;
                                        ZZ3=J(3,4)*x3*x4+J(3,5)*x3*x5+J(3,6)*x3*x6+J(3,7)*x3*x7+J(3,8)*x3*x8+J(3,9)*x3*x9+J(3,10)*x3*x10;
                                        ZZ4=J(4,5)*x4*x5+J(4,6)*x4*x6+J(4,7)*x4*x7+J(4,8)*x4*x8+J(4,9)*x4*x9+J(4,10)*x4*x10;
                                        ZZ5=J(5,6)*x5*x6+J(5,7)*x5*x7+J(5,8)*x5*x8+J(5,9)*x5*x9+J(5,10)*x5*x10;
                                        ZZ6=J(6,7)*x6*x7+J(6,8)*x6*x8+J(6,9)*x6*x9+J(6,10)*x6*x10;
                                        ZZ7=J(7,8)*x7*x8+J(7,9)*x7*x9+J(7,10)*x7*x10;
                                        ZZ8=J(8,9)*x8*x9+J(8,10)*x8*x10;
                                        ZZ9=J(9,10)*x9*x10;
                                        Z1=ZZ1+ZZ2+ZZ3+ZZ4+ZZ5+ZZ6+ZZ7+ZZ8+ZZ9;
                                        Z2=h(1)*x1+h(2)*x2+h(3)*x3+h(4)*x4+h(5)*x5+h(6)*x6+h(7)*x7+h(8)*x8+h(9)*x9+h(10)*x10;  
                                        Z_=Z_+exp(Z1+Z2);
                                    end
                                end
                            end
                        end
                    end
                end
            end
        end
xx(1,3)=Z_/Z;
%calculate xx(1,4)
x1=1;
x4=1;
Z_=0;
        for x2=0:1
            for x3=0:1
                for x5=0:1
                    for x6=0:1
                        for x7=0:1
                            for x8=0:1
                                for x9=0:1
                                    for x10=0:1
                                        ZZ1=J(1,2)*x1*x2+J(1,3)*x1*x3+J(1,4)*x1*x4+J(1,5)*x1*x5++J(1,6)*x1*x6++J(1,7)*x1*x7++J(1,8)*x1*x8++J(1,9)*x1*x9++J(1,10)*x1*x10;
                                        ZZ2=J(2,3)*x2*x3+J(2,4)*x2*x4+J(2,5)*x2*x5+J(2,6)*x2*x6+J(2,7)*x2*x7+J(2,8)*x2*x8+J(2,9)*x2*x9+J(2,10)*x2*x10;
                                        ZZ3=J(3,4)*x3*x4+J(3,5)*x3*x5+J(3,6)*x3*x6+J(3,7)*x3*x7+J(3,8)*x3*x8+J(3,9)*x3*x9+J(3,10)*x3*x10;
                                        ZZ4=J(4,5)*x4*x5+J(4,6)*x4*x6+J(4,7)*x4*x7+J(4,8)*x4*x8+J(4,9)*x4*x9+J(4,10)*x4*x10;
                                        ZZ5=J(5,6)*x5*x6+J(5,7)*x5*x7+J(5,8)*x5*x8+J(5,9)*x5*x9+J(5,10)*x5*x10;
                                        ZZ6=J(6,7)*x6*x7+J(6,8)*x6*x8+J(6,9)*x6*x9+J(6,10)*x6*x10;
                                        ZZ7=J(7,8)*x7*x8+J(7,9)*x7*x9+J(7,10)*x7*x10;
                                        ZZ8=J(8,9)*x8*x9+J(8,10)*x8*x10;
                                        ZZ9=J(9,10)*x9*x10;
                                        Z1=ZZ1+ZZ2+ZZ3+ZZ4+ZZ5+ZZ6+ZZ7+ZZ8+ZZ9;
                                        Z2=h(1)*x1+h(2)*x2+h(3)*x3+h(4)*x4+h(5)*x5+h(6)*x6+h(7)*x7+h(8)*x8+h(9)*x9+h(10)*x10;  
                                        Z_=Z_+exp(Z1+Z2);
                                    end
                                end
                            end
                        end
                    end
                end
            end
        end
xx(1,4)=Z_/Z;
%calculate xx(1,5)
x1=1;
x5=1;
Z_=0;
        for x2=0:1
            for x3=0:1
                for x4=0:1
                    for x6=0:1
                        for x7=0:1
                            for x8=0:1
                                for x9=0:1
                                    for x10=0:1
                                        ZZ1=J(1,2)*x1*x2+J(1,3)*x1*x3+J(1,4)*x1*x4+J(1,5)*x1*x5++J(1,6)*x1*x6++J(1,7)*x1*x7++J(1,8)*x1*x8++J(1,9)*x1*x9++J(1,10)*x1*x10;
                                        ZZ2=J(2,3)*x2*x3+J(2,4)*x2*x4+J(2,5)*x2*x5+J(2,6)*x2*x6+J(2,7)*x2*x7+J(2,8)*x2*x8+J(2,9)*x2*x9+J(2,10)*x2*x10;
                                        ZZ3=J(3,4)*x3*x4+J(3,5)*x3*x5+J(3,6)*x3*x6+J(3,7)*x3*x7+J(3,8)*x3*x8+J(3,9)*x3*x9+J(3,10)*x3*x10;
                                        ZZ4=J(4,5)*x4*x5+J(4,6)*x4*x6+J(4,7)*x4*x7+J(4,8)*x4*x8+J(4,9)*x4*x9+J(4,10)*x4*x10;
                                        ZZ5=J(5,6)*x5*x6+J(5,7)*x5*x7+J(5,8)*x5*x8+J(5,9)*x5*x9+J(5,10)*x5*x10;
                                        ZZ6=J(6,7)*x6*x7+J(6,8)*x6*x8+J(6,9)*x6*x9+J(6,10)*x6*x10;
                                        ZZ7=J(7,8)*x7*x8+J(7,9)*x7*x9+J(7,10)*x7*x10;
                                        ZZ8=J(8,9)*x8*x9+J(8,10)*x8*x10;
                                        ZZ9=J(9,10)*x9*x10;
                                        Z1=ZZ1+ZZ2+ZZ3+ZZ4+ZZ5+ZZ6+ZZ7+ZZ8+ZZ9;
                                        Z2=h(1)*x1+h(2)*x2+h(3)*x3+h(4)*x4+h(5)*x5+h(6)*x6+h(7)*x7+h(8)*x8+h(9)*x9+h(10)*x10;  
                                        Z_=Z_+exp(Z1+Z2);
                                    end
                                end
                            end
                        end
                    end
                end
            end
        end
xx(1,5)=Z_/Z;
%calculate xx(1,6)
x1=1;
x6=1;
Z_=0;
        for x2=0:1
            for x3=0:1
                for x4=0:1
                    for x5=0:1
                        for x7=0:1
                            for x8=0:1
                                for x9=0:1
                                    for x10=0:1
                                        ZZ1=J(1,2)*x1*x2+J(1,3)*x1*x3+J(1,4)*x1*x4+J(1,5)*x1*x5++J(1,6)*x1*x6++J(1,7)*x1*x7++J(1,8)*x1*x8++J(1,9)*x1*x9++J(1,10)*x1*x10;
                                        ZZ2=J(2,3)*x2*x3+J(2,4)*x2*x4+J(2,5)*x2*x5+J(2,6)*x2*x6+J(2,7)*x2*x7+J(2,8)*x2*x8+J(2,9)*x2*x9+J(2,10)*x2*x10;
                                        ZZ3=J(3,4)*x3*x4+J(3,5)*x3*x5+J(3,6)*x3*x6+J(3,7)*x3*x7+J(3,8)*x3*x8+J(3,9)*x3*x9+J(3,10)*x3*x10;
                                        ZZ4=J(4,5)*x4*x5+J(4,6)*x4*x6+J(4,7)*x4*x7+J(4,8)*x4*x8+J(4,9)*x4*x9+J(4,10)*x4*x10;
                                        ZZ5=J(5,6)*x5*x6+J(5,7)*x5*x7+J(5,8)*x5*x8+J(5,9)*x5*x9+J(5,10)*x5*x10;
                                        ZZ6=J(6,7)*x6*x7+J(6,8)*x6*x8+J(6,9)*x6*x9+J(6,10)*x6*x10;
                                        ZZ7=J(7,8)*x7*x8+J(7,9)*x7*x9+J(7,10)*x7*x10;
                                        ZZ8=J(8,9)*x8*x9+J(8,10)*x8*x10;
                                        ZZ9=J(9,10)*x9*x10;
                                        Z1=ZZ1+ZZ2+ZZ3+ZZ4+ZZ5+ZZ6+ZZ7+ZZ8+ZZ9;
                                        Z2=h(1)*x1+h(2)*x2+h(3)*x3+h(4)*x4+h(5)*x5+h(6)*x6+h(7)*x7+h(8)*x8+h(9)*x9+h(10)*x10;  
                                        Z_=Z_+exp(Z1+Z2);
                                    end
                                end
                            end
                        end
                    end
                end
            end
        end
xx(1,6)=Z_/Z;
%calculate xx(1,7)
x1=1;
x7=1;
Z_=0;
        for x2=0:1
            for x3=0:1
                for x4=0:1
                    for x5=0:1
                        for x6=0:1
                            for x8=0:1
                                for x9=0:1
                                    for x10=0:1
                                        ZZ1=J(1,2)*x1*x2+J(1,3)*x1*x3+J(1,4)*x1*x4+J(1,5)*x1*x5++J(1,6)*x1*x6++J(1,7)*x1*x7++J(1,8)*x1*x8++J(1,9)*x1*x9++J(1,10)*x1*x10;
                                        ZZ2=J(2,3)*x2*x3+J(2,4)*x2*x4+J(2,5)*x2*x5+J(2,6)*x2*x6+J(2,7)*x2*x7+J(2,8)*x2*x8+J(2,9)*x2*x9+J(2,10)*x2*x10;
                                        ZZ3=J(3,4)*x3*x4+J(3,5)*x3*x5+J(3,6)*x3*x6+J(3,7)*x3*x7+J(3,8)*x3*x8+J(3,9)*x3*x9+J(3,10)*x3*x10;
                                        ZZ4=J(4,5)*x4*x5+J(4,6)*x4*x6+J(4,7)*x4*x7+J(4,8)*x4*x8+J(4,9)*x4*x9+J(4,10)*x4*x10;
                                        ZZ5=J(5,6)*x5*x6+J(5,7)*x5*x7+J(5,8)*x5*x8+J(5,9)*x5*x9+J(5,10)*x5*x10;
                                        ZZ6=J(6,7)*x6*x7+J(6,8)*x6*x8+J(6,9)*x6*x9+J(6,10)*x6*x10;
                                        ZZ7=J(7,8)*x7*x8+J(7,9)*x7*x9+J(7,10)*x7*x10;
                                        ZZ8=J(8,9)*x8*x9+J(8,10)*x8*x10;
                                        ZZ9=J(9,10)*x9*x10;
                                        Z1=ZZ1+ZZ2+ZZ3+ZZ4+ZZ5+ZZ6+ZZ7+ZZ8+ZZ9;
                                        Z2=h(1)*x1+h(2)*x2+h(3)*x3+h(4)*x4+h(5)*x5+h(6)*x6+h(7)*x7+h(8)*x8+h(9)*x9+h(10)*x10;  
                                        Z_=Z_+exp(Z1+Z2);
                                    end
                                end
                            end
                        end
                    end
                end
            end
        end
xx(1,7)=Z_/Z;
%calculate xx(1,8)
x1=1;
x8=1;
Z_=0;
        for x2=0:1
            for x3=0:1
                for x4=0:1
                    for x5=0:1
                        for x6=0:1
                            for x7=0:1
                                for x9=0:1
                                    for x10=0:1
                                        ZZ1=J(1,2)*x1*x2+J(1,3)*x1*x3+J(1,4)*x1*x4+J(1,5)*x1*x5++J(1,6)*x1*x6++J(1,7)*x1*x7++J(1,8)*x1*x8++J(1,9)*x1*x9++J(1,10)*x1*x10;
                                        ZZ2=J(2,3)*x2*x3+J(2,4)*x2*x4+J(2,5)*x2*x5+J(2,6)*x2*x6+J(2,7)*x2*x7+J(2,8)*x2*x8+J(2,9)*x2*x9+J(2,10)*x2*x10;
                                        ZZ3=J(3,4)*x3*x4+J(3,5)*x3*x5+J(3,6)*x3*x6+J(3,7)*x3*x7+J(3,8)*x3*x8+J(3,9)*x3*x9+J(3,10)*x3*x10;
                                        ZZ4=J(4,5)*x4*x5+J(4,6)*x4*x6+J(4,7)*x4*x7+J(4,8)*x4*x8+J(4,9)*x4*x9+J(4,10)*x4*x10;
                                        ZZ5=J(5,6)*x5*x6+J(5,7)*x5*x7+J(5,8)*x5*x8+J(5,9)*x5*x9+J(5,10)*x5*x10;
                                        ZZ6=J(6,7)*x6*x7+J(6,8)*x6*x8+J(6,9)*x6*x9+J(6,10)*x6*x10;
                                        ZZ7=J(7,8)*x7*x8+J(7,9)*x7*x9+J(7,10)*x7*x10;
                                        ZZ8=J(8,9)*x8*x9+J(8,10)*x8*x10;
                                        ZZ9=J(9,10)*x9*x10;
                                        Z1=ZZ1+ZZ2+ZZ3+ZZ4+ZZ5+ZZ6+ZZ7+ZZ8+ZZ9;
                                        Z2=h(1)*x1+h(2)*x2+h(3)*x3+h(4)*x4+h(5)*x5+h(6)*x6+h(7)*x7+h(8)*x8+h(9)*x9+h(10)*x10;  
                                        Z_=Z_+exp(Z1+Z2);
                                    end
                                end
                            end
                        end
                    end
                end
            end
        end
xx(1,8)=Z_/Z;
%calculate xx(1,9)
x1=1;
x9=1;
Z_=0;
        for x2=0:1
            for x3=0:1
                for x4=0:1
                    for x5=0:1
                        for x6=0:1
                            for x7=0:1
                                for x8=0:1
                                    for x10=0:1
                                        ZZ1=J(1,2)*x1*x2+J(1,3)*x1*x3+J(1,4)*x1*x4+J(1,5)*x1*x5++J(1,6)*x1*x6++J(1,7)*x1*x7++J(1,8)*x1*x8++J(1,9)*x1*x9++J(1,10)*x1*x10;
                                        ZZ2=J(2,3)*x2*x3+J(2,4)*x2*x4+J(2,5)*x2*x5+J(2,6)*x2*x6+J(2,7)*x2*x7+J(2,8)*x2*x8+J(2,9)*x2*x9+J(2,10)*x2*x10;
                                        ZZ3=J(3,4)*x3*x4+J(3,5)*x3*x5+J(3,6)*x3*x6+J(3,7)*x3*x7+J(3,8)*x3*x8+J(3,9)*x3*x9+J(3,10)*x3*x10;
                                        ZZ4=J(4,5)*x4*x5+J(4,6)*x4*x6+J(4,7)*x4*x7+J(4,8)*x4*x8+J(4,9)*x4*x9+J(4,10)*x4*x10;
                                        ZZ5=J(5,6)*x5*x6+J(5,7)*x5*x7+J(5,8)*x5*x8+J(5,9)*x5*x9+J(5,10)*x5*x10;
                                        ZZ6=J(6,7)*x6*x7+J(6,8)*x6*x8+J(6,9)*x6*x9+J(6,10)*x6*x10;
                                        ZZ7=J(7,8)*x7*x8+J(7,9)*x7*x9+J(7,10)*x7*x10;
                                        ZZ8=J(8,9)*x8*x9+J(8,10)*x8*x10;
                                        ZZ9=J(9,10)*x9*x10;
                                        Z1=ZZ1+ZZ2+ZZ3+ZZ4+ZZ5+ZZ6+ZZ7+ZZ8+ZZ9;
                                        Z2=h(1)*x1+h(2)*x2+h(3)*x3+h(4)*x4+h(5)*x5+h(6)*x6+h(7)*x7+h(8)*x8+h(9)*x9+h(10)*x10;  
                                        Z_=Z_+exp(Z1+Z2);
                                    end
                                end
                            end
                        end
                    end
                end
            end
        end
xx(1,9)=Z_/Z;
%calculate xx(1,10)
x1=1;
x10=1;
Z_=0;
        for x2=0:1
            for x3=0:1
                for x4=0:1
                    for x5=0:1
                        for x6=0:1
                            for x7=0:1
                                for x8=0:1
                                    for x9=0:1
                                        ZZ1=J(1,2)*x1*x2+J(1,3)*x1*x3+J(1,4)*x1*x4+J(1,5)*x1*x5++J(1,6)*x1*x6++J(1,7)*x1*x7++J(1,8)*x1*x8++J(1,9)*x1*x9++J(1,10)*x1*x10;
                                        ZZ2=J(2,3)*x2*x3+J(2,4)*x2*x4+J(2,5)*x2*x5+J(2,6)*x2*x6+J(2,7)*x2*x7+J(2,8)*x2*x8+J(2,9)*x2*x9+J(2,10)*x2*x10;
                                        ZZ3=J(3,4)*x3*x4+J(3,5)*x3*x5+J(3,6)*x3*x6+J(3,7)*x3*x7+J(3,8)*x3*x8+J(3,9)*x3*x9+J(3,10)*x3*x10;
                                        ZZ4=J(4,5)*x4*x5+J(4,6)*x4*x6+J(4,7)*x4*x7+J(4,8)*x4*x8+J(4,9)*x4*x9+J(4,10)*x4*x10;
                                        ZZ5=J(5,6)*x5*x6+J(5,7)*x5*x7+J(5,8)*x5*x8+J(5,9)*x5*x9+J(5,10)*x5*x10;
                                        ZZ6=J(6,7)*x6*x7+J(6,8)*x6*x8+J(6,9)*x6*x9+J(6,10)*x6*x10;
                                        ZZ7=J(7,8)*x7*x8+J(7,9)*x7*x9+J(7,10)*x7*x10;
                                        ZZ8=J(8,9)*x8*x9+J(8,10)*x8*x10;
                                        ZZ9=J(9,10)*x9*x10;
                                        Z1=ZZ1+ZZ2+ZZ3+ZZ4+ZZ5+ZZ6+ZZ7+ZZ8+ZZ9;
                                        Z2=h(1)*x1+h(2)*x2+h(3)*x3+h(4)*x4+h(5)*x5+h(6)*x6+h(7)*x7+h(8)*x8+h(9)*x9+h(10)*x10;  
                                        Z_=Z_+exp(Z1+Z2);
                                    end
                                end
                            end
                        end
                    end
                end
            end
        end
xx(1,10)=Z_/Z;
%calculate xx(2,3)
x2=1;
x3=1;
Z_=0;
        for x1=0:1
            for x4=0:1
                for x5=0:1
                    for x6=0:1
                        for x7=0:1
                            for x8=0:1
                                for x9=0:1
                                    for x10=0:1
                                        ZZ1=J(1,2)*x1*x2+J(1,3)*x1*x3+J(1,4)*x1*x4+J(1,5)*x1*x5++J(1,6)*x1*x6++J(1,7)*x1*x7++J(1,8)*x1*x8++J(1,9)*x1*x9++J(1,10)*x1*x10;
                                        ZZ2=J(2,3)*x2*x3+J(2,4)*x2*x4+J(2,5)*x2*x5+J(2,6)*x2*x6+J(2,7)*x2*x7+J(2,8)*x2*x8+J(2,9)*x2*x9+J(2,10)*x2*x10;
                                        ZZ3=J(3,4)*x3*x4+J(3,5)*x3*x5+J(3,6)*x3*x6+J(3,7)*x3*x7+J(3,8)*x3*x8+J(3,9)*x3*x9+J(3,10)*x3*x10;
                                        ZZ4=J(4,5)*x4*x5+J(4,6)*x4*x6+J(4,7)*x4*x7+J(4,8)*x4*x8+J(4,9)*x4*x9+J(4,10)*x4*x10;
                                        ZZ5=J(5,6)*x5*x6+J(5,7)*x5*x7+J(5,8)*x5*x8+J(5,9)*x5*x9+J(5,10)*x5*x10;
                                        ZZ6=J(6,7)*x6*x7+J(6,8)*x6*x8+J(6,9)*x6*x9+J(6,10)*x6*x10;
                                        ZZ7=J(7,8)*x7*x8+J(7,9)*x7*x9+J(7,10)*x7*x10;
                                        ZZ8=J(8,9)*x8*x9+J(8,10)*x8*x10;
                                        ZZ9=J(9,10)*x9*x10;
                                        Z1=ZZ1+ZZ2+ZZ3+ZZ4+ZZ5+ZZ6+ZZ7+ZZ8+ZZ9;
                                        Z2=h(1)*x1+h(2)*x2+h(3)*x3+h(4)*x4+h(5)*x5+h(6)*x6+h(7)*x7+h(8)*x8+h(9)*x9+h(10)*x10;  
                                        Z_=Z_+exp(Z1+Z2);
                                    end
                                end
                            end
                        end
                    end
                end
            end
        end
xx(2,3)=Z_/Z;
%calculate xx(2,4)
x2=1;
x4=1;
Z_=0;
        for x1=0:1
            for x3=0:1
                for x5=0:1
                    for x6=0:1
                        for x7=0:1
                            for x8=0:1
                                for x9=0:1
                                    for x10=0:1
                                        ZZ1=J(1,2)*x1*x2+J(1,3)*x1*x3+J(1,4)*x1*x4+J(1,5)*x1*x5++J(1,6)*x1*x6++J(1,7)*x1*x7++J(1,8)*x1*x8++J(1,9)*x1*x9++J(1,10)*x1*x10;
                                        ZZ2=J(2,3)*x2*x3+J(2,4)*x2*x4+J(2,5)*x2*x5+J(2,6)*x2*x6+J(2,7)*x2*x7+J(2,8)*x2*x8+J(2,9)*x2*x9+J(2,10)*x2*x10;
                                        ZZ3=J(3,4)*x3*x4+J(3,5)*x3*x5+J(3,6)*x3*x6+J(3,7)*x3*x7+J(3,8)*x3*x8+J(3,9)*x3*x9+J(3,10)*x3*x10;
                                        ZZ4=J(4,5)*x4*x5+J(4,6)*x4*x6+J(4,7)*x4*x7+J(4,8)*x4*x8+J(4,9)*x4*x9+J(4,10)*x4*x10;
                                        ZZ5=J(5,6)*x5*x6+J(5,7)*x5*x7+J(5,8)*x5*x8+J(5,9)*x5*x9+J(5,10)*x5*x10;
                                        ZZ6=J(6,7)*x6*x7+J(6,8)*x6*x8+J(6,9)*x6*x9+J(6,10)*x6*x10;
                                        ZZ7=J(7,8)*x7*x8+J(7,9)*x7*x9+J(7,10)*x7*x10;
                                        ZZ8=J(8,9)*x8*x9+J(8,10)*x8*x10;
                                        ZZ9=J(9,10)*x9*x10;
                                        Z1=ZZ1+ZZ2+ZZ3+ZZ4+ZZ5+ZZ6+ZZ7+ZZ8+ZZ9;
                                        Z2=h(1)*x1+h(2)*x2+h(3)*x3+h(4)*x4+h(5)*x5+h(6)*x6+h(7)*x7+h(8)*x8+h(9)*x9+h(10)*x10;  
                                        Z_=Z_+exp(Z1+Z2);
                                    end
                                end
                            end
                        end
                    end
                end
            end
        end
xx(2,4)=Z_/Z;
%calculate xx(2,5)
x2=1;
x5=1;
Z_=0;
        for x1=0:1
            for x3=0:1
                for x4=0:1
                    for x6=0:1
                        for x7=0:1
                            for x8=0:1
                                for x9=0:1
                                    for x10=0:1
                                        ZZ1=J(1,2)*x1*x2+J(1,3)*x1*x3+J(1,4)*x1*x4+J(1,5)*x1*x5++J(1,6)*x1*x6++J(1,7)*x1*x7++J(1,8)*x1*x8++J(1,9)*x1*x9++J(1,10)*x1*x10;
                                        ZZ2=J(2,3)*x2*x3+J(2,4)*x2*x4+J(2,5)*x2*x5+J(2,6)*x2*x6+J(2,7)*x2*x7+J(2,8)*x2*x8+J(2,9)*x2*x9+J(2,10)*x2*x10;
                                        ZZ3=J(3,4)*x3*x4+J(3,5)*x3*x5+J(3,6)*x3*x6+J(3,7)*x3*x7+J(3,8)*x3*x8+J(3,9)*x3*x9+J(3,10)*x3*x10;
                                        ZZ4=J(4,5)*x4*x5+J(4,6)*x4*x6+J(4,7)*x4*x7+J(4,8)*x4*x8+J(4,9)*x4*x9+J(4,10)*x4*x10;
                                        ZZ5=J(5,6)*x5*x6+J(5,7)*x5*x7+J(5,8)*x5*x8+J(5,9)*x5*x9+J(5,10)*x5*x10;
                                        ZZ6=J(6,7)*x6*x7+J(6,8)*x6*x8+J(6,9)*x6*x9+J(6,10)*x6*x10;
                                        ZZ7=J(7,8)*x7*x8+J(7,9)*x7*x9+J(7,10)*x7*x10;
                                        ZZ8=J(8,9)*x8*x9+J(8,10)*x8*x10;
                                        ZZ9=J(9,10)*x9*x10;
                                        Z1=ZZ1+ZZ2+ZZ3+ZZ4+ZZ5+ZZ6+ZZ7+ZZ8+ZZ9;
                                        Z2=h(1)*x1+h(2)*x2+h(3)*x3+h(4)*x4+h(5)*x5+h(6)*x6+h(7)*x7+h(8)*x8+h(9)*x9+h(10)*x10;  
                                        Z_=Z_+exp(Z1+Z2);
                                    end
                                end
                            end
                        end
                    end
                end
            end
        end
xx(2,5)=Z_/Z;
%calculate xx(2,6)
x2=1;
x6=1;
Z_=0;
        for x1=0:1
            for x3=0:1
                for x4=0:1
                    for x5=0:1
                        for x7=0:1
                            for x8=0:1
                                for x9=0:1
                                    for x10=0:1
                                        ZZ1=J(1,2)*x1*x2+J(1,3)*x1*x3+J(1,4)*x1*x4+J(1,5)*x1*x5++J(1,6)*x1*x6++J(1,7)*x1*x7++J(1,8)*x1*x8++J(1,9)*x1*x9++J(1,10)*x1*x10;
                                        ZZ2=J(2,3)*x2*x3+J(2,4)*x2*x4+J(2,5)*x2*x5+J(2,6)*x2*x6+J(2,7)*x2*x7+J(2,8)*x2*x8+J(2,9)*x2*x9+J(2,10)*x2*x10;
                                        ZZ3=J(3,4)*x3*x4+J(3,5)*x3*x5+J(3,6)*x3*x6+J(3,7)*x3*x7+J(3,8)*x3*x8+J(3,9)*x3*x9+J(3,10)*x3*x10;
                                        ZZ4=J(4,5)*x4*x5+J(4,6)*x4*x6+J(4,7)*x4*x7+J(4,8)*x4*x8+J(4,9)*x4*x9+J(4,10)*x4*x10;
                                        ZZ5=J(5,6)*x5*x6+J(5,7)*x5*x7+J(5,8)*x5*x8+J(5,9)*x5*x9+J(5,10)*x5*x10;
                                        ZZ6=J(6,7)*x6*x7+J(6,8)*x6*x8+J(6,9)*x6*x9+J(6,10)*x6*x10;
                                        ZZ7=J(7,8)*x7*x8+J(7,9)*x7*x9+J(7,10)*x7*x10;
                                        ZZ8=J(8,9)*x8*x9+J(8,10)*x8*x10;
                                        ZZ9=J(9,10)*x9*x10;
                                        Z1=ZZ1+ZZ2+ZZ3+ZZ4+ZZ5+ZZ6+ZZ7+ZZ8+ZZ9;
                                        Z2=h(1)*x1+h(2)*x2+h(3)*x3+h(4)*x4+h(5)*x5+h(6)*x6+h(7)*x7+h(8)*x8+h(9)*x9+h(10)*x10;  
                                        Z_=Z_+exp(Z1+Z2);
                                    end
                                end
                            end
                        end
                    end
                end
            end
        end
xx(2,6)=Z_/Z;
%calculate xx(2,7)
x2=1;
x7=1;
Z_=0;
        for x1=0:1
            for x3=0:1
                for x4=0:1
                    for x5=0:1
                        for x6=0:1
                            for x8=0:1
                                for x9=0:1
                                    for x10=0:1
                                        ZZ1=J(1,2)*x1*x2+J(1,3)*x1*x3+J(1,4)*x1*x4+J(1,5)*x1*x5++J(1,6)*x1*x6++J(1,7)*x1*x7++J(1,8)*x1*x8++J(1,9)*x1*x9++J(1,10)*x1*x10;
                                        ZZ2=J(2,3)*x2*x3+J(2,4)*x2*x4+J(2,5)*x2*x5+J(2,6)*x2*x6+J(2,7)*x2*x7+J(2,8)*x2*x8+J(2,9)*x2*x9+J(2,10)*x2*x10;
                                        ZZ3=J(3,4)*x3*x4+J(3,5)*x3*x5+J(3,6)*x3*x6+J(3,7)*x3*x7+J(3,8)*x3*x8+J(3,9)*x3*x9+J(3,10)*x3*x10;
                                        ZZ4=J(4,5)*x4*x5+J(4,6)*x4*x6+J(4,7)*x4*x7+J(4,8)*x4*x8+J(4,9)*x4*x9+J(4,10)*x4*x10;
                                        ZZ5=J(5,6)*x5*x6+J(5,7)*x5*x7+J(5,8)*x5*x8+J(5,9)*x5*x9+J(5,10)*x5*x10;
                                        ZZ6=J(6,7)*x6*x7+J(6,8)*x6*x8+J(6,9)*x6*x9+J(6,10)*x6*x10;
                                        ZZ7=J(7,8)*x7*x8+J(7,9)*x7*x9+J(7,10)*x7*x10;
                                        ZZ8=J(8,9)*x8*x9+J(8,10)*x8*x10;
                                        ZZ9=J(9,10)*x9*x10;
                                        Z1=ZZ1+ZZ2+ZZ3+ZZ4+ZZ5+ZZ6+ZZ7+ZZ8+ZZ9;
                                        Z2=h(1)*x1+h(2)*x2+h(3)*x3+h(4)*x4+h(5)*x5+h(6)*x6+h(7)*x7+h(8)*x8+h(9)*x9+h(10)*x10;  
                                        Z_=Z_+exp(Z1+Z2);
                                    end
                                end
                            end
                        end
                    end
                end
            end
        end
xx(2,7)=Z_/Z;
%calculate xx(2,8)
x2=1;
x8=1;
Z_=0;
        for x1=0:1
            for x3=0:1
                for x4=0:1
                    for x5=0:1
                        for x6=0:1
                            for x7=0:1
                                for x9=0:1
                                    for x10=0:1
                                        ZZ1=J(1,2)*x1*x2+J(1,3)*x1*x3+J(1,4)*x1*x4+J(1,5)*x1*x5++J(1,6)*x1*x6++J(1,7)*x1*x7++J(1,8)*x1*x8++J(1,9)*x1*x9++J(1,10)*x1*x10;
                                        ZZ2=J(2,3)*x2*x3+J(2,4)*x2*x4+J(2,5)*x2*x5+J(2,6)*x2*x6+J(2,7)*x2*x7+J(2,8)*x2*x8+J(2,9)*x2*x9+J(2,10)*x2*x10;
                                        ZZ3=J(3,4)*x3*x4+J(3,5)*x3*x5+J(3,6)*x3*x6+J(3,7)*x3*x7+J(3,8)*x3*x8+J(3,9)*x3*x9+J(3,10)*x3*x10;
                                        ZZ4=J(4,5)*x4*x5+J(4,6)*x4*x6+J(4,7)*x4*x7+J(4,8)*x4*x8+J(4,9)*x4*x9+J(4,10)*x4*x10;
                                        ZZ5=J(5,6)*x5*x6+J(5,7)*x5*x7+J(5,8)*x5*x8+J(5,9)*x5*x9+J(5,10)*x5*x10;
                                        ZZ6=J(6,7)*x6*x7+J(6,8)*x6*x8+J(6,9)*x6*x9+J(6,10)*x6*x10;
                                        ZZ7=J(7,8)*x7*x8+J(7,9)*x7*x9+J(7,10)*x7*x10;
                                        ZZ8=J(8,9)*x8*x9+J(8,10)*x8*x10;
                                        ZZ9=J(9,10)*x9*x10;
                                        Z1=ZZ1+ZZ2+ZZ3+ZZ4+ZZ5+ZZ6+ZZ7+ZZ8+ZZ9;
                                        Z2=h(1)*x1+h(2)*x2+h(3)*x3+h(4)*x4+h(5)*x5+h(6)*x6+h(7)*x7+h(8)*x8+h(9)*x9+h(10)*x10;  
                                        Z_=Z_+exp(Z1+Z2);
                                    end
                                end
                            end
                        end
                    end
                end
            end
        end
xx(2,8)=Z_/Z;
%calculate xx(2,9)
x2=1;
x9=1;
Z_=0;
        for x1=0:1
            for x3=0:1
                for x4=0:1
                    for x5=0:1
                        for x6=0:1
                            for x7=0:1
                                for x8=0:1
                                    for x10=0:1
                                        ZZ1=J(1,2)*x1*x2+J(1,3)*x1*x3+J(1,4)*x1*x4+J(1,5)*x1*x5++J(1,6)*x1*x6++J(1,7)*x1*x7++J(1,8)*x1*x8++J(1,9)*x1*x9++J(1,10)*x1*x10;
                                        ZZ2=J(2,3)*x2*x3+J(2,4)*x2*x4+J(2,5)*x2*x5+J(2,6)*x2*x6+J(2,7)*x2*x7+J(2,8)*x2*x8+J(2,9)*x2*x9+J(2,10)*x2*x10;
                                        ZZ3=J(3,4)*x3*x4+J(3,5)*x3*x5+J(3,6)*x3*x6+J(3,7)*x3*x7+J(3,8)*x3*x8+J(3,9)*x3*x9+J(3,10)*x3*x10;
                                        ZZ4=J(4,5)*x4*x5+J(4,6)*x4*x6+J(4,7)*x4*x7+J(4,8)*x4*x8+J(4,9)*x4*x9+J(4,10)*x4*x10;
                                        ZZ5=J(5,6)*x5*x6+J(5,7)*x5*x7+J(5,8)*x5*x8+J(5,9)*x5*x9+J(5,10)*x5*x10;
                                        ZZ6=J(6,7)*x6*x7+J(6,8)*x6*x8+J(6,9)*x6*x9+J(6,10)*x6*x10;
                                        ZZ7=J(7,8)*x7*x8+J(7,9)*x7*x9+J(7,10)*x7*x10;
                                        ZZ8=J(8,9)*x8*x9+J(8,10)*x8*x10;
                                        ZZ9=J(9,10)*x9*x10;
                                        Z1=ZZ1+ZZ2+ZZ3+ZZ4+ZZ5+ZZ6+ZZ7+ZZ8+ZZ9;
                                        Z2=h(1)*x1+h(2)*x2+h(3)*x3+h(4)*x4+h(5)*x5+h(6)*x6+h(7)*x7+h(8)*x8+h(9)*x9+h(10)*x10;  
                                        Z_=Z_+exp(Z1+Z2);
                                    end
                                end
                            end
                        end
                    end
                end
            end
        end
xx(2,9)=Z_/Z;
%calculate xx(2,10)
x2=1;
x10=1;
Z_=0;
        for x1=0:1
            for x3=0:1
                for x4=0:1
                    for x5=0:1
                        for x6=0:1
                            for x7=0:1
                                for x8=0:1
                                    for x9=0:1
                                        ZZ1=J(1,2)*x1*x2+J(1,3)*x1*x3+J(1,4)*x1*x4+J(1,5)*x1*x5++J(1,6)*x1*x6++J(1,7)*x1*x7++J(1,8)*x1*x8++J(1,9)*x1*x9++J(1,10)*x1*x10;
                                        ZZ2=J(2,3)*x2*x3+J(2,4)*x2*x4+J(2,5)*x2*x5+J(2,6)*x2*x6+J(2,7)*x2*x7+J(2,8)*x2*x8+J(2,9)*x2*x9+J(2,10)*x2*x10;
                                        ZZ3=J(3,4)*x3*x4+J(3,5)*x3*x5+J(3,6)*x3*x6+J(3,7)*x3*x7+J(3,8)*x3*x8+J(3,9)*x3*x9+J(3,10)*x3*x10;
                                        ZZ4=J(4,5)*x4*x5+J(4,6)*x4*x6+J(4,7)*x4*x7+J(4,8)*x4*x8+J(4,9)*x4*x9+J(4,10)*x4*x10;
                                        ZZ5=J(5,6)*x5*x6+J(5,7)*x5*x7+J(5,8)*x5*x8+J(5,9)*x5*x9+J(5,10)*x5*x10;
                                        ZZ6=J(6,7)*x6*x7+J(6,8)*x6*x8+J(6,9)*x6*x9+J(6,10)*x6*x10;
                                        ZZ7=J(7,8)*x7*x8+J(7,9)*x7*x9+J(7,10)*x7*x10;
                                        ZZ8=J(8,9)*x8*x9+J(8,10)*x8*x10;
                                        ZZ9=J(9,10)*x9*x10;
                                        Z1=ZZ1+ZZ2+ZZ3+ZZ4+ZZ5+ZZ6+ZZ7+ZZ8+ZZ9;
                                        Z2=h(1)*x1+h(2)*x2+h(3)*x3+h(4)*x4+h(5)*x5+h(6)*x6+h(7)*x7+h(8)*x8+h(9)*x9+h(10)*x10;  
                                        Z_=Z_+exp(Z1+Z2);
                                    end
                                end
                            end
                        end
                    end
                end
            end
        end
xx(2,10)=Z_/Z;
%calculate xx(3,4)
x3=1;
x4=1;
Z_=0;
        for x1=0:1
            for x2=0:1
                for x5=0:1
                    for x6=0:1
                        for x7=0:1
                            for x8=0:1
                                for x9=0:1
                                    for x10=0:1
                                        ZZ1=J(1,2)*x1*x2+J(1,3)*x1*x3+J(1,4)*x1*x4+J(1,5)*x1*x5++J(1,6)*x1*x6++J(1,7)*x1*x7++J(1,8)*x1*x8++J(1,9)*x1*x9++J(1,10)*x1*x10;
                                        ZZ2=J(2,3)*x2*x3+J(2,4)*x2*x4+J(2,5)*x2*x5+J(2,6)*x2*x6+J(2,7)*x2*x7+J(2,8)*x2*x8+J(2,9)*x2*x9+J(2,10)*x2*x10;
                                        ZZ3=J(3,4)*x3*x4+J(3,5)*x3*x5+J(3,6)*x3*x6+J(3,7)*x3*x7+J(3,8)*x3*x8+J(3,9)*x3*x9+J(3,10)*x3*x10;
                                        ZZ4=J(4,5)*x4*x5+J(4,6)*x4*x6+J(4,7)*x4*x7+J(4,8)*x4*x8+J(4,9)*x4*x9+J(4,10)*x4*x10;
                                        ZZ5=J(5,6)*x5*x6+J(5,7)*x5*x7+J(5,8)*x5*x8+J(5,9)*x5*x9+J(5,10)*x5*x10;
                                        ZZ6=J(6,7)*x6*x7+J(6,8)*x6*x8+J(6,9)*x6*x9+J(6,10)*x6*x10;
                                        ZZ7=J(7,8)*x7*x8+J(7,9)*x7*x9+J(7,10)*x7*x10;
                                        ZZ8=J(8,9)*x8*x9+J(8,10)*x8*x10;
                                        ZZ9=J(9,10)*x9*x10;
                                        Z1=ZZ1+ZZ2+ZZ3+ZZ4+ZZ5+ZZ6+ZZ7+ZZ8+ZZ9;
                                        Z2=h(1)*x1+h(2)*x2+h(3)*x3+h(4)*x4+h(5)*x5+h(6)*x6+h(7)*x7+h(8)*x8+h(9)*x9+h(10)*x10;  
                                        Z_=Z_+exp(Z1+Z2);
                                    end
                                end
                            end
                        end
                    end
                end
            end
        end
xx(3,4)=Z_/Z;
%calculate xx(3,5)
x3=1;
x5=1;
Z_=0;
        for x1=0:1
            for x2=0:1
                for x4=0:1
                    for x6=0:1
                        for x7=0:1
                            for x8=0:1
                                for x9=0:1
                                    for x10=0:1
                                        ZZ1=J(1,2)*x1*x2+J(1,3)*x1*x3+J(1,4)*x1*x4+J(1,5)*x1*x5++J(1,6)*x1*x6++J(1,7)*x1*x7++J(1,8)*x1*x8++J(1,9)*x1*x9++J(1,10)*x1*x10;
                                        ZZ2=J(2,3)*x2*x3+J(2,4)*x2*x4+J(2,5)*x2*x5+J(2,6)*x2*x6+J(2,7)*x2*x7+J(2,8)*x2*x8+J(2,9)*x2*x9+J(2,10)*x2*x10;
                                        ZZ3=J(3,4)*x3*x4+J(3,5)*x3*x5+J(3,6)*x3*x6+J(3,7)*x3*x7+J(3,8)*x3*x8+J(3,9)*x3*x9+J(3,10)*x3*x10;
                                        ZZ4=J(4,5)*x4*x5+J(4,6)*x4*x6+J(4,7)*x4*x7+J(4,8)*x4*x8+J(4,9)*x4*x9+J(4,10)*x4*x10;
                                        ZZ5=J(5,6)*x5*x6+J(5,7)*x5*x7+J(5,8)*x5*x8+J(5,9)*x5*x9+J(5,10)*x5*x10;
                                        ZZ6=J(6,7)*x6*x7+J(6,8)*x6*x8+J(6,9)*x6*x9+J(6,10)*x6*x10;
                                        ZZ7=J(7,8)*x7*x8+J(7,9)*x7*x9+J(7,10)*x7*x10;
                                        ZZ8=J(8,9)*x8*x9+J(8,10)*x8*x10;
                                        ZZ9=J(9,10)*x9*x10;
                                        Z1=ZZ1+ZZ2+ZZ3+ZZ4+ZZ5+ZZ6+ZZ7+ZZ8+ZZ9;
                                        Z2=h(1)*x1+h(2)*x2+h(3)*x3+h(4)*x4+h(5)*x5+h(6)*x6+h(7)*x7+h(8)*x8+h(9)*x9+h(10)*x10;  
                                        Z_=Z_+exp(Z1+Z2);
                                    end
                                end
                            end
                        end
                    end
                end
            end
        end
xx(3,5)=Z_/Z;
%calculate xx(3,6)
x3=1;
x6=1;
Z_=0;
        for x1=0:1
            for x2=0:1
                for x4=0:1
                    for x5=0:1
                        for x7=0:1
                            for x8=0:1
                                for x9=0:1
                                    for x10=0:1
                                        ZZ1=J(1,2)*x1*x2+J(1,3)*x1*x3+J(1,4)*x1*x4+J(1,5)*x1*x5++J(1,6)*x1*x6++J(1,7)*x1*x7++J(1,8)*x1*x8++J(1,9)*x1*x9++J(1,10)*x1*x10;
                                        ZZ2=J(2,3)*x2*x3+J(2,4)*x2*x4+J(2,5)*x2*x5+J(2,6)*x2*x6+J(2,7)*x2*x7+J(2,8)*x2*x8+J(2,9)*x2*x9+J(2,10)*x2*x10;
                                        ZZ3=J(3,4)*x3*x4+J(3,5)*x3*x5+J(3,6)*x3*x6+J(3,7)*x3*x7+J(3,8)*x3*x8+J(3,9)*x3*x9+J(3,10)*x3*x10;
                                        ZZ4=J(4,5)*x4*x5+J(4,6)*x4*x6+J(4,7)*x4*x7+J(4,8)*x4*x8+J(4,9)*x4*x9+J(4,10)*x4*x10;
                                        ZZ5=J(5,6)*x5*x6+J(5,7)*x5*x7+J(5,8)*x5*x8+J(5,9)*x5*x9+J(5,10)*x5*x10;
                                        ZZ6=J(6,7)*x6*x7+J(6,8)*x6*x8+J(6,9)*x6*x9+J(6,10)*x6*x10;
                                        ZZ7=J(7,8)*x7*x8+J(7,9)*x7*x9+J(7,10)*x7*x10;
                                        ZZ8=J(8,9)*x8*x9+J(8,10)*x8*x10;
                                        ZZ9=J(9,10)*x9*x10;
                                        Z1=ZZ1+ZZ2+ZZ3+ZZ4+ZZ5+ZZ6+ZZ7+ZZ8+ZZ9;
                                        Z2=h(1)*x1+h(2)*x2+h(3)*x3+h(4)*x4+h(5)*x5+h(6)*x6+h(7)*x7+h(8)*x8+h(9)*x9+h(10)*x10;  
                                        Z_=Z_+exp(Z1+Z2);
                                    end
                                end
                            end
                        end
                    end
                end
            end
        end
xx(3,6)=Z_/Z;
%calculate xx(3,7)
x3=1;
x7=1;
Z_=0;
        for x1=0:1
            for x2=0:1
                for x4=0:1
                    for x5=0:1
                        for x6=0:1
                            for x8=0:1
                                for x9=0:1
                                    for x10=0:1
                                        ZZ1=J(1,2)*x1*x2+J(1,3)*x1*x3+J(1,4)*x1*x4+J(1,5)*x1*x5++J(1,6)*x1*x6++J(1,7)*x1*x7++J(1,8)*x1*x8++J(1,9)*x1*x9++J(1,10)*x1*x10;
                                        ZZ2=J(2,3)*x2*x3+J(2,4)*x2*x4+J(2,5)*x2*x5+J(2,6)*x2*x6+J(2,7)*x2*x7+J(2,8)*x2*x8+J(2,9)*x2*x9+J(2,10)*x2*x10;
                                        ZZ3=J(3,4)*x3*x4+J(3,5)*x3*x5+J(3,6)*x3*x6+J(3,7)*x3*x7+J(3,8)*x3*x8+J(3,9)*x3*x9+J(3,10)*x3*x10;
                                        ZZ4=J(4,5)*x4*x5+J(4,6)*x4*x6+J(4,7)*x4*x7+J(4,8)*x4*x8+J(4,9)*x4*x9+J(4,10)*x4*x10;
                                        ZZ5=J(5,6)*x5*x6+J(5,7)*x5*x7+J(5,8)*x5*x8+J(5,9)*x5*x9+J(5,10)*x5*x10;
                                        ZZ6=J(6,7)*x6*x7+J(6,8)*x6*x8+J(6,9)*x6*x9+J(6,10)*x6*x10;
                                        ZZ7=J(7,8)*x7*x8+J(7,9)*x7*x9+J(7,10)*x7*x10;
                                        ZZ8=J(8,9)*x8*x9+J(8,10)*x8*x10;
                                        ZZ9=J(9,10)*x9*x10;
                                        Z1=ZZ1+ZZ2+ZZ3+ZZ4+ZZ5+ZZ6+ZZ7+ZZ8+ZZ9;
                                        Z2=h(1)*x1+h(2)*x2+h(3)*x3+h(4)*x4+h(5)*x5+h(6)*x6+h(7)*x7+h(8)*x8+h(9)*x9+h(10)*x10;  
                                        Z_=Z_+exp(Z1+Z2);
                                    end
                                end
                            end
                        end
                    end
                end
            end
        end
xx(3,7)=Z_/Z;
%calculate xx(3,8)
x3=1;
x8=1;
Z_=0;
        for x1=0:1
            for x2=0:1
                for x4=0:1
                    for x5=0:1
                        for x6=0:1
                            for x7=0:1
                                for x9=0:1
                                    for x10=0:1
                                        ZZ1=J(1,2)*x1*x2+J(1,3)*x1*x3+J(1,4)*x1*x4+J(1,5)*x1*x5++J(1,6)*x1*x6++J(1,7)*x1*x7++J(1,8)*x1*x8++J(1,9)*x1*x9++J(1,10)*x1*x10;
                                        ZZ2=J(2,3)*x2*x3+J(2,4)*x2*x4+J(2,5)*x2*x5+J(2,6)*x2*x6+J(2,7)*x2*x7+J(2,8)*x2*x8+J(2,9)*x2*x9+J(2,10)*x2*x10;
                                        ZZ3=J(3,4)*x3*x4+J(3,5)*x3*x5+J(3,6)*x3*x6+J(3,7)*x3*x7+J(3,8)*x3*x8+J(3,9)*x3*x9+J(3,10)*x3*x10;
                                        ZZ4=J(4,5)*x4*x5+J(4,6)*x4*x6+J(4,7)*x4*x7+J(4,8)*x4*x8+J(4,9)*x4*x9+J(4,10)*x4*x10;
                                        ZZ5=J(5,6)*x5*x6+J(5,7)*x5*x7+J(5,8)*x5*x8+J(5,9)*x5*x9+J(5,10)*x5*x10;
                                        ZZ6=J(6,7)*x6*x7+J(6,8)*x6*x8+J(6,9)*x6*x9+J(6,10)*x6*x10;
                                        ZZ7=J(7,8)*x7*x8+J(7,9)*x7*x9+J(7,10)*x7*x10;
                                        ZZ8=J(8,9)*x8*x9+J(8,10)*x8*x10;
                                        ZZ9=J(9,10)*x9*x10;
                                        Z1=ZZ1+ZZ2+ZZ3+ZZ4+ZZ5+ZZ6+ZZ7+ZZ8+ZZ9;
                                        Z2=h(1)*x1+h(2)*x2+h(3)*x3+h(4)*x4+h(5)*x5+h(6)*x6+h(7)*x7+h(8)*x8+h(9)*x9+h(10)*x10;  
                                        Z_=Z_+exp(Z1+Z2);
                                    end
                                end
                            end
                        end
                    end
                end
            end
        end
xx(3,8)=Z_/Z;
%calculate xx(3,9)
x3=1;
x9=1;
Z_=0;
        for x1=0:1
            for x2=0:1
                for x4=0:1
                    for x5=0:1
                        for x6=0:1
                            for x7=0:1
                                for x8=0:1
                                    for x10=0:1
                                        ZZ1=J(1,2)*x1*x2+J(1,3)*x1*x3+J(1,4)*x1*x4+J(1,5)*x1*x5++J(1,6)*x1*x6++J(1,7)*x1*x7++J(1,8)*x1*x8++J(1,9)*x1*x9++J(1,10)*x1*x10;
                                        ZZ2=J(2,3)*x2*x3+J(2,4)*x2*x4+J(2,5)*x2*x5+J(2,6)*x2*x6+J(2,7)*x2*x7+J(2,8)*x2*x8+J(2,9)*x2*x9+J(2,10)*x2*x10;
                                        ZZ3=J(3,4)*x3*x4+J(3,5)*x3*x5+J(3,6)*x3*x6+J(3,7)*x3*x7+J(3,8)*x3*x8+J(3,9)*x3*x9+J(3,10)*x3*x10;
                                        ZZ4=J(4,5)*x4*x5+J(4,6)*x4*x6+J(4,7)*x4*x7+J(4,8)*x4*x8+J(4,9)*x4*x9+J(4,10)*x4*x10;
                                        ZZ5=J(5,6)*x5*x6+J(5,7)*x5*x7+J(5,8)*x5*x8+J(5,9)*x5*x9+J(5,10)*x5*x10;
                                        ZZ6=J(6,7)*x6*x7+J(6,8)*x6*x8+J(6,9)*x6*x9+J(6,10)*x6*x10;
                                        ZZ7=J(7,8)*x7*x8+J(7,9)*x7*x9+J(7,10)*x7*x10;
                                        ZZ8=J(8,9)*x8*x9+J(8,10)*x8*x10;
                                        ZZ9=J(9,10)*x9*x10;
                                        Z1=ZZ1+ZZ2+ZZ3+ZZ4+ZZ5+ZZ6+ZZ7+ZZ8+ZZ9;
                                        Z2=h(1)*x1+h(2)*x2+h(3)*x3+h(4)*x4+h(5)*x5+h(6)*x6+h(7)*x7+h(8)*x8+h(9)*x9+h(10)*x10;  
                                        Z_=Z_+exp(Z1+Z2);
                                    end
                                end
                            end
                        end
                    end
                end
            end
        end
xx(3,9)=Z_/Z;
%calculate xx(3,10)
x3=1;
x10=1;
Z_=0;
        for x1=0:1
            for x2=0:1
                for x4=0:1
                    for x5=0:1
                        for x6=0:1
                            for x7=0:1
                                for x8=0:1
                                    for x9=0:1
                                        ZZ1=J(1,2)*x1*x2+J(1,3)*x1*x3+J(1,4)*x1*x4+J(1,5)*x1*x5++J(1,6)*x1*x6++J(1,7)*x1*x7++J(1,8)*x1*x8++J(1,9)*x1*x9++J(1,10)*x1*x10;
                                        ZZ2=J(2,3)*x2*x3+J(2,4)*x2*x4+J(2,5)*x2*x5+J(2,6)*x2*x6+J(2,7)*x2*x7+J(2,8)*x2*x8+J(2,9)*x2*x9+J(2,10)*x2*x10;
                                        ZZ3=J(3,4)*x3*x4+J(3,5)*x3*x5+J(3,6)*x3*x6+J(3,7)*x3*x7+J(3,8)*x3*x8+J(3,9)*x3*x9+J(3,10)*x3*x10;
                                        ZZ4=J(4,5)*x4*x5+J(4,6)*x4*x6+J(4,7)*x4*x7+J(4,8)*x4*x8+J(4,9)*x4*x9+J(4,10)*x4*x10;
                                        ZZ5=J(5,6)*x5*x6+J(5,7)*x5*x7+J(5,8)*x5*x8+J(5,9)*x5*x9+J(5,10)*x5*x10;
                                        ZZ6=J(6,7)*x6*x7+J(6,8)*x6*x8+J(6,9)*x6*x9+J(6,10)*x6*x10;
                                        ZZ7=J(7,8)*x7*x8+J(7,9)*x7*x9+J(7,10)*x7*x10;
                                        ZZ8=J(8,9)*x8*x9+J(8,10)*x8*x10;
                                        ZZ9=J(9,10)*x9*x10;
                                        Z1=ZZ1+ZZ2+ZZ3+ZZ4+ZZ5+ZZ6+ZZ7+ZZ8+ZZ9;
                                        Z2=h(1)*x1+h(2)*x2+h(3)*x3+h(4)*x4+h(5)*x5+h(6)*x6+h(7)*x7+h(8)*x8+h(9)*x9+h(10)*x10;  
                                        Z_=Z_+exp(Z1+Z2);
                                    end
                                end
                            end
                        end
                    end
                end
            end
        end
xx(3,10)=Z_/Z;
%calculate xx(4,5)
x4=1;
x5=1;
Z_=0;
        for x1=0:1
            for x2=0:1
                for x3=0:1
                    for x6=0:1
                        for x7=0:1
                            for x8=0:1
                                for x9=0:1
                                    for x10=0:1
                                        ZZ1=J(1,2)*x1*x2+J(1,3)*x1*x3+J(1,4)*x1*x4+J(1,5)*x1*x5++J(1,6)*x1*x6++J(1,7)*x1*x7++J(1,8)*x1*x8++J(1,9)*x1*x9++J(1,10)*x1*x10;
                                        ZZ2=J(2,3)*x2*x3+J(2,4)*x2*x4+J(2,5)*x2*x5+J(2,6)*x2*x6+J(2,7)*x2*x7+J(2,8)*x2*x8+J(2,9)*x2*x9+J(2,10)*x2*x10;
                                        ZZ3=J(3,4)*x3*x4+J(3,5)*x3*x5+J(3,6)*x3*x6+J(3,7)*x3*x7+J(3,8)*x3*x8+J(3,9)*x3*x9+J(3,10)*x3*x10;
                                        ZZ4=J(4,5)*x4*x5+J(4,6)*x4*x6+J(4,7)*x4*x7+J(4,8)*x4*x8+J(4,9)*x4*x9+J(4,10)*x4*x10;
                                        ZZ5=J(5,6)*x5*x6+J(5,7)*x5*x7+J(5,8)*x5*x8+J(5,9)*x5*x9+J(5,10)*x5*x10;
                                        ZZ6=J(6,7)*x6*x7+J(6,8)*x6*x8+J(6,9)*x6*x9+J(6,10)*x6*x10;
                                        ZZ7=J(7,8)*x7*x8+J(7,9)*x7*x9+J(7,10)*x7*x10;
                                        ZZ8=J(8,9)*x8*x9+J(8,10)*x8*x10;
                                        ZZ9=J(9,10)*x9*x10;
                                        Z1=ZZ1+ZZ2+ZZ3+ZZ4+ZZ5+ZZ6+ZZ7+ZZ8+ZZ9;
                                        Z2=h(1)*x1+h(2)*x2+h(3)*x3+h(4)*x4+h(5)*x5+h(6)*x6+h(7)*x7+h(8)*x8+h(9)*x9+h(10)*x10;  
                                        Z_=Z_+exp(Z1+Z2);
                                    end
                                end
                            end
                        end
                    end
                end
            end
        end
xx(4,5)=Z_/Z;
%calculate xx(4,6)
x4=1;
x6=1;
Z_=0;
        for x1=0:1
            for x2=0:1
                for x3=0:1
                    for x5=0:1
                        for x7=0:1
                            for x8=0:1
                                for x9=0:1
                                    for x10=0:1
                                        ZZ1=J(1,2)*x1*x2+J(1,3)*x1*x3+J(1,4)*x1*x4+J(1,5)*x1*x5++J(1,6)*x1*x6++J(1,7)*x1*x7++J(1,8)*x1*x8++J(1,9)*x1*x9++J(1,10)*x1*x10;
                                        ZZ2=J(2,3)*x2*x3+J(2,4)*x2*x4+J(2,5)*x2*x5+J(2,6)*x2*x6+J(2,7)*x2*x7+J(2,8)*x2*x8+J(2,9)*x2*x9+J(2,10)*x2*x10;
                                        ZZ3=J(3,4)*x3*x4+J(3,5)*x3*x5+J(3,6)*x3*x6+J(3,7)*x3*x7+J(3,8)*x3*x8+J(3,9)*x3*x9+J(3,10)*x3*x10;
                                        ZZ4=J(4,5)*x4*x5+J(4,6)*x4*x6+J(4,7)*x4*x7+J(4,8)*x4*x8+J(4,9)*x4*x9+J(4,10)*x4*x10;
                                        ZZ5=J(5,6)*x5*x6+J(5,7)*x5*x7+J(5,8)*x5*x8+J(5,9)*x5*x9+J(5,10)*x5*x10;
                                        ZZ6=J(6,7)*x6*x7+J(6,8)*x6*x8+J(6,9)*x6*x9+J(6,10)*x6*x10;
                                        ZZ7=J(7,8)*x7*x8+J(7,9)*x7*x9+J(7,10)*x7*x10;
                                        ZZ8=J(8,9)*x8*x9+J(8,10)*x8*x10;
                                        ZZ9=J(9,10)*x9*x10;
                                        Z1=ZZ1+ZZ2+ZZ3+ZZ4+ZZ5+ZZ6+ZZ7+ZZ8+ZZ9;
                                        Z2=h(1)*x1+h(2)*x2+h(3)*x3+h(4)*x4+h(5)*x5+h(6)*x6+h(7)*x7+h(8)*x8+h(9)*x9+h(10)*x10;  
                                        Z_=Z_+exp(Z1+Z2);
                                    end
                                end
                            end
                        end
                    end
                end
            end
        end
xx(4,6)=Z_/Z;
%calculate xx(4,7)
x4=1;
x7=1;
Z_=0;
        for x1=0:1
            for x2=0:1
                for x3=0:1
                    for x5=0:1
                        for x6=0:1
                            for x8=0:1
                                for x9=0:1
                                    for x10=0:1
                                        ZZ1=J(1,2)*x1*x2+J(1,3)*x1*x3+J(1,4)*x1*x4+J(1,5)*x1*x5++J(1,6)*x1*x6++J(1,7)*x1*x7++J(1,8)*x1*x8++J(1,9)*x1*x9++J(1,10)*x1*x10;
                                        ZZ2=J(2,3)*x2*x3+J(2,4)*x2*x4+J(2,5)*x2*x5+J(2,6)*x2*x6+J(2,7)*x2*x7+J(2,8)*x2*x8+J(2,9)*x2*x9+J(2,10)*x2*x10;
                                        ZZ3=J(3,4)*x3*x4+J(3,5)*x3*x5+J(3,6)*x3*x6+J(3,7)*x3*x7+J(3,8)*x3*x8+J(3,9)*x3*x9+J(3,10)*x3*x10;
                                        ZZ4=J(4,5)*x4*x5+J(4,6)*x4*x6+J(4,7)*x4*x7+J(4,8)*x4*x8+J(4,9)*x4*x9+J(4,10)*x4*x10;
                                        ZZ5=J(5,6)*x5*x6+J(5,7)*x5*x7+J(5,8)*x5*x8+J(5,9)*x5*x9+J(5,10)*x5*x10;
                                        ZZ6=J(6,7)*x6*x7+J(6,8)*x6*x8+J(6,9)*x6*x9+J(6,10)*x6*x10;
                                        ZZ7=J(7,8)*x7*x8+J(7,9)*x7*x9+J(7,10)*x7*x10;
                                        ZZ8=J(8,9)*x8*x9+J(8,10)*x8*x10;
                                        ZZ9=J(9,10)*x9*x10;
                                        Z1=ZZ1+ZZ2+ZZ3+ZZ4+ZZ5+ZZ6+ZZ7+ZZ8+ZZ9;
                                        Z2=h(1)*x1+h(2)*x2+h(3)*x3+h(4)*x4+h(5)*x5+h(6)*x6+h(7)*x7+h(8)*x8+h(9)*x9+h(10)*x10;  
                                        Z_=Z_+exp(Z1+Z2);
                                    end
                                end
                            end
                        end
                    end
                end
            end
        end
xx(4,7)=Z_/Z;
%calculate xx(4,8)
x4=1;
x8=1;
Z_=0;
        for x1=0:1
            for x2=0:1
                for x3=0:1
                    for x5=0:1
                        for x6=0:1
                            for x7=0:1
                                for x9=0:1
                                    for x10=0:1
                                        ZZ1=J(1,2)*x1*x2+J(1,3)*x1*x3+J(1,4)*x1*x4+J(1,5)*x1*x5++J(1,6)*x1*x6++J(1,7)*x1*x7++J(1,8)*x1*x8++J(1,9)*x1*x9++J(1,10)*x1*x10;
                                        ZZ2=J(2,3)*x2*x3+J(2,4)*x2*x4+J(2,5)*x2*x5+J(2,6)*x2*x6+J(2,7)*x2*x7+J(2,8)*x2*x8+J(2,9)*x2*x9+J(2,10)*x2*x10;
                                        ZZ3=J(3,4)*x3*x4+J(3,5)*x3*x5+J(3,6)*x3*x6+J(3,7)*x3*x7+J(3,8)*x3*x8+J(3,9)*x3*x9+J(3,10)*x3*x10;
                                        ZZ4=J(4,5)*x4*x5+J(4,6)*x4*x6+J(4,7)*x4*x7+J(4,8)*x4*x8+J(4,9)*x4*x9+J(4,10)*x4*x10;
                                        ZZ5=J(5,6)*x5*x6+J(5,7)*x5*x7+J(5,8)*x5*x8+J(5,9)*x5*x9+J(5,10)*x5*x10;
                                        ZZ6=J(6,7)*x6*x7+J(6,8)*x6*x8+J(6,9)*x6*x9+J(6,10)*x6*x10;
                                        ZZ7=J(7,8)*x7*x8+J(7,9)*x7*x9+J(7,10)*x7*x10;
                                        ZZ8=J(8,9)*x8*x9+J(8,10)*x8*x10;
                                        ZZ9=J(9,10)*x9*x10;
                                        Z1=ZZ1+ZZ2+ZZ3+ZZ4+ZZ5+ZZ6+ZZ7+ZZ8+ZZ9;
                                        Z2=h(1)*x1+h(2)*x2+h(3)*x3+h(4)*x4+h(5)*x5+h(6)*x6+h(7)*x7+h(8)*x8+h(9)*x9+h(10)*x10;  
                                        Z_=Z_+exp(Z1+Z2);
                                    end
                                end
                            end
                        end
                    end
                end
            end
        end
xx(4,8)=Z_/Z;
%calculate xx(4,9)
x4=1;
x9=1;
Z_=0;
        for x1=0:1
            for x2=0:1
                for x3=0:1
                    for x5=0:1
                        for x6=0:1
                            for x7=0:1
                                for x8=0:1
                                    for x10=0:1
                                        ZZ1=J(1,2)*x1*x2+J(1,3)*x1*x3+J(1,4)*x1*x4+J(1,5)*x1*x5++J(1,6)*x1*x6++J(1,7)*x1*x7++J(1,8)*x1*x8++J(1,9)*x1*x9++J(1,10)*x1*x10;
                                        ZZ2=J(2,3)*x2*x3+J(2,4)*x2*x4+J(2,5)*x2*x5+J(2,6)*x2*x6+J(2,7)*x2*x7+J(2,8)*x2*x8+J(2,9)*x2*x9+J(2,10)*x2*x10;
                                        ZZ3=J(3,4)*x3*x4+J(3,5)*x3*x5+J(3,6)*x3*x6+J(3,7)*x3*x7+J(3,8)*x3*x8+J(3,9)*x3*x9+J(3,10)*x3*x10;
                                        ZZ4=J(4,5)*x4*x5+J(4,6)*x4*x6+J(4,7)*x4*x7+J(4,8)*x4*x8+J(4,9)*x4*x9+J(4,10)*x4*x10;
                                        ZZ5=J(5,6)*x5*x6+J(5,7)*x5*x7+J(5,8)*x5*x8+J(5,9)*x5*x9+J(5,10)*x5*x10;
                                        ZZ6=J(6,7)*x6*x7+J(6,8)*x6*x8+J(6,9)*x6*x9+J(6,10)*x6*x10;
                                        ZZ7=J(7,8)*x7*x8+J(7,9)*x7*x9+J(7,10)*x7*x10;
                                        ZZ8=J(8,9)*x8*x9+J(8,10)*x8*x10;
                                        ZZ9=J(9,10)*x9*x10;
                                        Z1=ZZ1+ZZ2+ZZ3+ZZ4+ZZ5+ZZ6+ZZ7+ZZ8+ZZ9;
                                        Z2=h(1)*x1+h(2)*x2+h(3)*x3+h(4)*x4+h(5)*x5+h(6)*x6+h(7)*x7+h(8)*x8+h(9)*x9+h(10)*x10;  
                                        Z_=Z_+exp(Z1+Z2);
                                    end
                                end
                            end
                        end
                    end
                end
            end
        end
xx(4,9)=Z_/Z;
%calculate xx(4,10)
x4=1;
x10=1;
Z_=0;
        for x1=0:1
            for x2=0:1
                for x3=0:1
                    for x5=0:1
                        for x6=0:1
                            for x7=0:1
                                for x8=0:1
                                    for x9=0:1
                                        ZZ1=J(1,2)*x1*x2+J(1,3)*x1*x3+J(1,4)*x1*x4+J(1,5)*x1*x5++J(1,6)*x1*x6++J(1,7)*x1*x7++J(1,8)*x1*x8++J(1,9)*x1*x9++J(1,10)*x1*x10;
                                        ZZ2=J(2,3)*x2*x3+J(2,4)*x2*x4+J(2,5)*x2*x5+J(2,6)*x2*x6+J(2,7)*x2*x7+J(2,8)*x2*x8+J(2,9)*x2*x9+J(2,10)*x2*x10;
                                        ZZ3=J(3,4)*x3*x4+J(3,5)*x3*x5+J(3,6)*x3*x6+J(3,7)*x3*x7+J(3,8)*x3*x8+J(3,9)*x3*x9+J(3,10)*x3*x10;
                                        ZZ4=J(4,5)*x4*x5+J(4,6)*x4*x6+J(4,7)*x4*x7+J(4,8)*x4*x8+J(4,9)*x4*x9+J(4,10)*x4*x10;
                                        ZZ5=J(5,6)*x5*x6+J(5,7)*x5*x7+J(5,8)*x5*x8+J(5,9)*x5*x9+J(5,10)*x5*x10;
                                        ZZ6=J(6,7)*x6*x7+J(6,8)*x6*x8+J(6,9)*x6*x9+J(6,10)*x6*x10;
                                        ZZ7=J(7,8)*x7*x8+J(7,9)*x7*x9+J(7,10)*x7*x10;
                                        ZZ8=J(8,9)*x8*x9+J(8,10)*x8*x10;
                                        ZZ9=J(9,10)*x9*x10;
                                        Z1=ZZ1+ZZ2+ZZ3+ZZ4+ZZ5+ZZ6+ZZ7+ZZ8+ZZ9;
                                        Z2=h(1)*x1+h(2)*x2+h(3)*x3+h(4)*x4+h(5)*x5+h(6)*x6+h(7)*x7+h(8)*x8+h(9)*x9+h(10)*x10;  
                                        Z_=Z_+exp(Z1+Z2);
                                    end
                                end
                            end
                        end
                    end
                end
            end
        end
xx(4,10)=Z_/Z;
%calculate xx(5,6)
x5=1;
x6=1;
Z_=0;
        for x1=0:1
            for x2=0:1
                for x3=0:1
                    for x4=0:1
                        for x7=0:1
                            for x8=0:1
                                for x9=0:1
                                    for x10=0:1
                                        ZZ1=J(1,2)*x1*x2+J(1,3)*x1*x3+J(1,4)*x1*x4+J(1,5)*x1*x5++J(1,6)*x1*x6++J(1,7)*x1*x7++J(1,8)*x1*x8++J(1,9)*x1*x9++J(1,10)*x1*x10;
                                        ZZ2=J(2,3)*x2*x3+J(2,4)*x2*x4+J(2,5)*x2*x5+J(2,6)*x2*x6+J(2,7)*x2*x7+J(2,8)*x2*x8+J(2,9)*x2*x9+J(2,10)*x2*x10;
                                        ZZ3=J(3,4)*x3*x4+J(3,5)*x3*x5+J(3,6)*x3*x6+J(3,7)*x3*x7+J(3,8)*x3*x8+J(3,9)*x3*x9+J(3,10)*x3*x10;
                                        ZZ4=J(4,5)*x4*x5+J(4,6)*x4*x6+J(4,7)*x4*x7+J(4,8)*x4*x8+J(4,9)*x4*x9+J(4,10)*x4*x10;
                                        ZZ5=J(5,6)*x5*x6+J(5,7)*x5*x7+J(5,8)*x5*x8+J(5,9)*x5*x9+J(5,10)*x5*x10;
                                        ZZ6=J(6,7)*x6*x7+J(6,8)*x6*x8+J(6,9)*x6*x9+J(6,10)*x6*x10;
                                        ZZ7=J(7,8)*x7*x8+J(7,9)*x7*x9+J(7,10)*x7*x10;
                                        ZZ8=J(8,9)*x8*x9+J(8,10)*x8*x10;
                                        ZZ9=J(9,10)*x9*x10;
                                        Z1=ZZ1+ZZ2+ZZ3+ZZ4+ZZ5+ZZ6+ZZ7+ZZ8+ZZ9;
                                        Z2=h(1)*x1+h(2)*x2+h(3)*x3+h(4)*x4+h(5)*x5+h(6)*x6+h(7)*x7+h(8)*x8+h(9)*x9+h(10)*x10;  
                                        Z_=Z_+exp(Z1+Z2);
                                    end
                                end
                            end
                        end
                    end
                end
            end
        end
xx(5,6)=Z_/Z;
%calculate xx(5,7)
x5=1;
x7=1;
Z_=0;
        for x1=0:1
            for x2=0:1
                for x3=0:1
                    for x4=0:1
                        for x6=0:1
                            for x8=0:1
                                for x9=0:1
                                    for x10=0:1
                                        ZZ1=J(1,2)*x1*x2+J(1,3)*x1*x3+J(1,4)*x1*x4+J(1,5)*x1*x5++J(1,6)*x1*x6++J(1,7)*x1*x7++J(1,8)*x1*x8++J(1,9)*x1*x9++J(1,10)*x1*x10;
                                        ZZ2=J(2,3)*x2*x3+J(2,4)*x2*x4+J(2,5)*x2*x5+J(2,6)*x2*x6+J(2,7)*x2*x7+J(2,8)*x2*x8+J(2,9)*x2*x9+J(2,10)*x2*x10;
                                        ZZ3=J(3,4)*x3*x4+J(3,5)*x3*x5+J(3,6)*x3*x6+J(3,7)*x3*x7+J(3,8)*x3*x8+J(3,9)*x3*x9+J(3,10)*x3*x10;
                                        ZZ4=J(4,5)*x4*x5+J(4,6)*x4*x6+J(4,7)*x4*x7+J(4,8)*x4*x8+J(4,9)*x4*x9+J(4,10)*x4*x10;
                                        ZZ5=J(5,6)*x5*x6+J(5,7)*x5*x7+J(5,8)*x5*x8+J(5,9)*x5*x9+J(5,10)*x5*x10;
                                        ZZ6=J(6,7)*x6*x7+J(6,8)*x6*x8+J(6,9)*x6*x9+J(6,10)*x6*x10;
                                        ZZ7=J(7,8)*x7*x8+J(7,9)*x7*x9+J(7,10)*x7*x10;
                                        ZZ8=J(8,9)*x8*x9+J(8,10)*x8*x10;
                                        ZZ9=J(9,10)*x9*x10;
                                        Z1=ZZ1+ZZ2+ZZ3+ZZ4+ZZ5+ZZ6+ZZ7+ZZ8+ZZ9;
                                        Z2=h(1)*x1+h(2)*x2+h(3)*x3+h(4)*x4+h(5)*x5+h(6)*x6+h(7)*x7+h(8)*x8+h(9)*x9+h(10)*x10;  
                                        Z_=Z_+exp(Z1+Z2);
                                    end
                                end
                            end
                        end
                    end
                end
            end
        end
xx(5,7)=Z_/Z;
%calculate xx(5,8)
x5=1;
x8=1;
Z_=0;
        for x1=0:1
            for x2=0:1
                for x3=0:1
                    for x4=0:1
                        for x6=0:1
                            for x7=0:1
                                for x9=0:1
                                    for x10=0:1
                                        ZZ1=J(1,2)*x1*x2+J(1,3)*x1*x3+J(1,4)*x1*x4+J(1,5)*x1*x5++J(1,6)*x1*x6++J(1,7)*x1*x7++J(1,8)*x1*x8++J(1,9)*x1*x9++J(1,10)*x1*x10;
                                        ZZ2=J(2,3)*x2*x3+J(2,4)*x2*x4+J(2,5)*x2*x5+J(2,6)*x2*x6+J(2,7)*x2*x7+J(2,8)*x2*x8+J(2,9)*x2*x9+J(2,10)*x2*x10;
                                        ZZ3=J(3,4)*x3*x4+J(3,5)*x3*x5+J(3,6)*x3*x6+J(3,7)*x3*x7+J(3,8)*x3*x8+J(3,9)*x3*x9+J(3,10)*x3*x10;
                                        ZZ4=J(4,5)*x4*x5+J(4,6)*x4*x6+J(4,7)*x4*x7+J(4,8)*x4*x8+J(4,9)*x4*x9+J(4,10)*x4*x10;
                                        ZZ5=J(5,6)*x5*x6+J(5,7)*x5*x7+J(5,8)*x5*x8+J(5,9)*x5*x9+J(5,10)*x5*x10;
                                        ZZ6=J(6,7)*x6*x7+J(6,8)*x6*x8+J(6,9)*x6*x9+J(6,10)*x6*x10;
                                        ZZ7=J(7,8)*x7*x8+J(7,9)*x7*x9+J(7,10)*x7*x10;
                                        ZZ8=J(8,9)*x8*x9+J(8,10)*x8*x10;
                                        ZZ9=J(9,10)*x9*x10;
                                        Z1=ZZ1+ZZ2+ZZ3+ZZ4+ZZ5+ZZ6+ZZ7+ZZ8+ZZ9;
                                        Z2=h(1)*x1+h(2)*x2+h(3)*x3+h(4)*x4+h(5)*x5+h(6)*x6+h(7)*x7+h(8)*x8+h(9)*x9+h(10)*x10;  
                                        Z_=Z_+exp(Z1+Z2);
                                    end
                                end
                            end
                        end
                    end
                end
            end
        end
xx(5,8)=Z_/Z;
%calculate xx(5,9)
x5=1;
x9=1;
Z_=0;
        for x1=0:1
            for x2=0:1
                for x3=0:1
                    for x4=0:1
                        for x6=0:1
                            for x7=0:1
                                for x8=0:1
                                    for x10=0:1
                                        ZZ1=J(1,2)*x1*x2+J(1,3)*x1*x3+J(1,4)*x1*x4+J(1,5)*x1*x5++J(1,6)*x1*x6++J(1,7)*x1*x7++J(1,8)*x1*x8++J(1,9)*x1*x9++J(1,10)*x1*x10;
                                        ZZ2=J(2,3)*x2*x3+J(2,4)*x2*x4+J(2,5)*x2*x5+J(2,6)*x2*x6+J(2,7)*x2*x7+J(2,8)*x2*x8+J(2,9)*x2*x9+J(2,10)*x2*x10;
                                        ZZ3=J(3,4)*x3*x4+J(3,5)*x3*x5+J(3,6)*x3*x6+J(3,7)*x3*x7+J(3,8)*x3*x8+J(3,9)*x3*x9+J(3,10)*x3*x10;
                                        ZZ4=J(4,5)*x4*x5+J(4,6)*x4*x6+J(4,7)*x4*x7+J(4,8)*x4*x8+J(4,9)*x4*x9+J(4,10)*x4*x10;
                                        ZZ5=J(5,6)*x5*x6+J(5,7)*x5*x7+J(5,8)*x5*x8+J(5,9)*x5*x9+J(5,10)*x5*x10;
                                        ZZ6=J(6,7)*x6*x7+J(6,8)*x6*x8+J(6,9)*x6*x9+J(6,10)*x6*x10;
                                        ZZ7=J(7,8)*x7*x8+J(7,9)*x7*x9+J(7,10)*x7*x10;
                                        ZZ8=J(8,9)*x8*x9+J(8,10)*x8*x10;
                                        ZZ9=J(9,10)*x9*x10;
                                        Z1=ZZ1+ZZ2+ZZ3+ZZ4+ZZ5+ZZ6+ZZ7+ZZ8+ZZ9;
                                        Z2=h(1)*x1+h(2)*x2+h(3)*x3+h(4)*x4+h(5)*x5+h(6)*x6+h(7)*x7+h(8)*x8+h(9)*x9+h(10)*x10;  
                                        Z_=Z_+exp(Z1+Z2);
                                    end
                                end
                            end
                        end
                    end
                end
            end
        end
xx(5,9)=Z_/Z;
%calculate xx(5,10)
x5=1;
x10=1;
Z_=0;
        for x1=0:1
            for x2=0:1
                for x3=0:1
                    for x4=0:1
                        for x6=0:1
                            for x7=0:1
                                for x8=0:1
                                    for x9=0:1
                                        ZZ1=J(1,2)*x1*x2+J(1,3)*x1*x3+J(1,4)*x1*x4+J(1,5)*x1*x5++J(1,6)*x1*x6++J(1,7)*x1*x7++J(1,8)*x1*x8++J(1,9)*x1*x9++J(1,10)*x1*x10;
                                        ZZ2=J(2,3)*x2*x3+J(2,4)*x2*x4+J(2,5)*x2*x5+J(2,6)*x2*x6+J(2,7)*x2*x7+J(2,8)*x2*x8+J(2,9)*x2*x9+J(2,10)*x2*x10;
                                        ZZ3=J(3,4)*x3*x4+J(3,5)*x3*x5+J(3,6)*x3*x6+J(3,7)*x3*x7+J(3,8)*x3*x8+J(3,9)*x3*x9+J(3,10)*x3*x10;
                                        ZZ4=J(4,5)*x4*x5+J(4,6)*x4*x6+J(4,7)*x4*x7+J(4,8)*x4*x8+J(4,9)*x4*x9+J(4,10)*x4*x10;
                                        ZZ5=J(5,6)*x5*x6+J(5,7)*x5*x7+J(5,8)*x5*x8+J(5,9)*x5*x9+J(5,10)*x5*x10;
                                        ZZ6=J(6,7)*x6*x7+J(6,8)*x6*x8+J(6,9)*x6*x9+J(6,10)*x6*x10;
                                        ZZ7=J(7,8)*x7*x8+J(7,9)*x7*x9+J(7,10)*x7*x10;
                                        ZZ8=J(8,9)*x8*x9+J(8,10)*x8*x10;
                                        ZZ9=J(9,10)*x9*x10;
                                        Z1=ZZ1+ZZ2+ZZ3+ZZ4+ZZ5+ZZ6+ZZ7+ZZ8+ZZ9;
                                        Z2=h(1)*x1+h(2)*x2+h(3)*x3+h(4)*x4+h(5)*x5+h(6)*x6+h(7)*x7+h(8)*x8+h(9)*x9+h(10)*x10;  
                                        Z_=Z_+exp(Z1+Z2);
                                    end
                                end
                            end
                        end
                    end
                end
            end
        end
xx(5,10)=Z_/Z;
%calculate xx(6,7)
x6=1;
x7=1;
Z_=0;
        for x1=0:1
            for x2=0:1
                for x3=0:1
                    for x4=0:1
                        for x5=0:1
                            for x8=0:1
                                for x9=0:1
                                    for x10=0:1
                                        ZZ1=J(1,2)*x1*x2+J(1,3)*x1*x3+J(1,4)*x1*x4+J(1,5)*x1*x5++J(1,6)*x1*x6++J(1,7)*x1*x7++J(1,8)*x1*x8++J(1,9)*x1*x9++J(1,10)*x1*x10;
                                        ZZ2=J(2,3)*x2*x3+J(2,4)*x2*x4+J(2,5)*x2*x5+J(2,6)*x2*x6+J(2,7)*x2*x7+J(2,8)*x2*x8+J(2,9)*x2*x9+J(2,10)*x2*x10;
                                        ZZ3=J(3,4)*x3*x4+J(3,5)*x3*x5+J(3,6)*x3*x6+J(3,7)*x3*x7+J(3,8)*x3*x8+J(3,9)*x3*x9+J(3,10)*x3*x10;
                                        ZZ4=J(4,5)*x4*x5+J(4,6)*x4*x6+J(4,7)*x4*x7+J(4,8)*x4*x8+J(4,9)*x4*x9+J(4,10)*x4*x10;
                                        ZZ5=J(5,6)*x5*x6+J(5,7)*x5*x7+J(5,8)*x5*x8+J(5,9)*x5*x9+J(5,10)*x5*x10;
                                        ZZ6=J(6,7)*x6*x7+J(6,8)*x6*x8+J(6,9)*x6*x9+J(6,10)*x6*x10;
                                        ZZ7=J(7,8)*x7*x8+J(7,9)*x7*x9+J(7,10)*x7*x10;
                                        ZZ8=J(8,9)*x8*x9+J(8,10)*x8*x10;
                                        ZZ9=J(9,10)*x9*x10;
                                        Z1=ZZ1+ZZ2+ZZ3+ZZ4+ZZ5+ZZ6+ZZ7+ZZ8+ZZ9;
                                        Z2=h(1)*x1+h(2)*x2+h(3)*x3+h(4)*x4+h(5)*x5+h(6)*x6+h(7)*x7+h(8)*x8+h(9)*x9+h(10)*x10;  
                                        Z_=Z_+exp(Z1+Z2);
                                    end
                                end
                            end
                        end
                    end
                end
            end
        end
xx(6,7)=Z_/Z;
%calculate xx(6,8)
x6=1;
x8=1;
Z_=0;
        for x1=0:1
            for x2=0:1
                for x3=0:1
                    for x4=0:1
                        for x5=0:1
                            for x7=0:1
                                for x9=0:1
                                    for x10=0:1
                                        ZZ1=J(1,2)*x1*x2+J(1,3)*x1*x3+J(1,4)*x1*x4+J(1,5)*x1*x5++J(1,6)*x1*x6++J(1,7)*x1*x7++J(1,8)*x1*x8++J(1,9)*x1*x9++J(1,10)*x1*x10;
                                        ZZ2=J(2,3)*x2*x3+J(2,4)*x2*x4+J(2,5)*x2*x5+J(2,6)*x2*x6+J(2,7)*x2*x7+J(2,8)*x2*x8+J(2,9)*x2*x9+J(2,10)*x2*x10;
                                        ZZ3=J(3,4)*x3*x4+J(3,5)*x3*x5+J(3,6)*x3*x6+J(3,7)*x3*x7+J(3,8)*x3*x8+J(3,9)*x3*x9+J(3,10)*x3*x10;
                                        ZZ4=J(4,5)*x4*x5+J(4,6)*x4*x6+J(4,7)*x4*x7+J(4,8)*x4*x8+J(4,9)*x4*x9+J(4,10)*x4*x10;
                                        ZZ5=J(5,6)*x5*x6+J(5,7)*x5*x7+J(5,8)*x5*x8+J(5,9)*x5*x9+J(5,10)*x5*x10;
                                        ZZ6=J(6,7)*x6*x7+J(6,8)*x6*x8+J(6,9)*x6*x9+J(6,10)*x6*x10;
                                        ZZ7=J(7,8)*x7*x8+J(7,9)*x7*x9+J(7,10)*x7*x10;
                                        ZZ8=J(8,9)*x8*x9+J(8,10)*x8*x10;
                                        ZZ9=J(9,10)*x9*x10;
                                        Z1=ZZ1+ZZ2+ZZ3+ZZ4+ZZ5+ZZ6+ZZ7+ZZ8+ZZ9;
                                        Z2=h(1)*x1+h(2)*x2+h(3)*x3+h(4)*x4+h(5)*x5+h(6)*x6+h(7)*x7+h(8)*x8+h(9)*x9+h(10)*x10;  
                                        Z_=Z_+exp(Z1+Z2);
                                    end
                                end
                            end
                        end
                    end
                end
            end
        end
xx(6,8)=Z_/Z;
%calculate xx(6,9)
x6=1;
x9=1;
Z_=0;
        for x1=0:1
            for x2=0:1
                for x3=0:1
                    for x4=0:1
                        for x5=0:1
                            for x7=0:1
                                for x8=0:1
                                    for x10=0:1
                                        ZZ1=J(1,2)*x1*x2+J(1,3)*x1*x3+J(1,4)*x1*x4+J(1,5)*x1*x5++J(1,6)*x1*x6++J(1,7)*x1*x7++J(1,8)*x1*x8++J(1,9)*x1*x9++J(1,10)*x1*x10;
                                        ZZ2=J(2,3)*x2*x3+J(2,4)*x2*x4+J(2,5)*x2*x5+J(2,6)*x2*x6+J(2,7)*x2*x7+J(2,8)*x2*x8+J(2,9)*x2*x9+J(2,10)*x2*x10;
                                        ZZ3=J(3,4)*x3*x4+J(3,5)*x3*x5+J(3,6)*x3*x6+J(3,7)*x3*x7+J(3,8)*x3*x8+J(3,9)*x3*x9+J(3,10)*x3*x10;
                                        ZZ4=J(4,5)*x4*x5+J(4,6)*x4*x6+J(4,7)*x4*x7+J(4,8)*x4*x8+J(4,9)*x4*x9+J(4,10)*x4*x10;
                                        ZZ5=J(5,6)*x5*x6+J(5,7)*x5*x7+J(5,8)*x5*x8+J(5,9)*x5*x9+J(5,10)*x5*x10;
                                        ZZ6=J(6,7)*x6*x7+J(6,8)*x6*x8+J(6,9)*x6*x9+J(6,10)*x6*x10;
                                        ZZ7=J(7,8)*x7*x8+J(7,9)*x7*x9+J(7,10)*x7*x10;
                                        ZZ8=J(8,9)*x8*x9+J(8,10)*x8*x10;
                                        ZZ9=J(9,10)*x9*x10;
                                        Z1=ZZ1+ZZ2+ZZ3+ZZ4+ZZ5+ZZ6+ZZ7+ZZ8+ZZ9;
                                        Z2=h(1)*x1+h(2)*x2+h(3)*x3+h(4)*x4+h(5)*x5+h(6)*x6+h(7)*x7+h(8)*x8+h(9)*x9+h(10)*x10;  
                                        Z_=Z_+exp(Z1+Z2);
                                    end
                                end
                            end
                        end
                    end
                end
            end
        end
xx(6,9)=Z_/Z;
%calculate xx(6,10)
x6=1;
x10=1;
Z_=0;
        for x1=0:1
            for x2=0:1
                for x3=0:1
                    for x4=0:1
                        for x5=0:1
                            for x7=0:1
                                for x8=0:1
                                    for x9=0:1
                                        ZZ1=J(1,2)*x1*x2+J(1,3)*x1*x3+J(1,4)*x1*x4+J(1,5)*x1*x5++J(1,6)*x1*x6++J(1,7)*x1*x7++J(1,8)*x1*x8++J(1,9)*x1*x9++J(1,10)*x1*x10;
                                        ZZ2=J(2,3)*x2*x3+J(2,4)*x2*x4+J(2,5)*x2*x5+J(2,6)*x2*x6+J(2,7)*x2*x7+J(2,8)*x2*x8+J(2,9)*x2*x9+J(2,10)*x2*x10;
                                        ZZ3=J(3,4)*x3*x4+J(3,5)*x3*x5+J(3,6)*x3*x6+J(3,7)*x3*x7+J(3,8)*x3*x8+J(3,9)*x3*x9+J(3,10)*x3*x10;
                                        ZZ4=J(4,5)*x4*x5+J(4,6)*x4*x6+J(4,7)*x4*x7+J(4,8)*x4*x8+J(4,9)*x4*x9+J(4,10)*x4*x10;
                                        ZZ5=J(5,6)*x5*x6+J(5,7)*x5*x7+J(5,8)*x5*x8+J(5,9)*x5*x9+J(5,10)*x5*x10;
                                        ZZ6=J(6,7)*x6*x7+J(6,8)*x6*x8+J(6,9)*x6*x9+J(6,10)*x6*x10;
                                        ZZ7=J(7,8)*x7*x8+J(7,9)*x7*x9+J(7,10)*x7*x10;
                                        ZZ8=J(8,9)*x8*x9+J(8,10)*x8*x10;
                                        ZZ9=J(9,10)*x9*x10;
                                        Z1=ZZ1+ZZ2+ZZ3+ZZ4+ZZ5+ZZ6+ZZ7+ZZ8+ZZ9;
                                        Z2=h(1)*x1+h(2)*x2+h(3)*x3+h(4)*x4+h(5)*x5+h(6)*x6+h(7)*x7+h(8)*x8+h(9)*x9+h(10)*x10;  
                                        Z_=Z_+exp(Z1+Z2);
                                    end
                                end
                            end
                        end
                    end
                end
            end
        end
xx(6,10)=Z_/Z;
%calculate xx(7,8)
x7=1;
x8=1;
Z_=0;
        for x1=0:1
            for x2=0:1
                for x3=0:1
                    for x4=0:1
                        for x5=0:1
                            for x6=0:1
                                for x9=0:1
                                    for x10=0:1
                                        ZZ1=J(1,2)*x1*x2+J(1,3)*x1*x3+J(1,4)*x1*x4+J(1,5)*x1*x5++J(1,6)*x1*x6++J(1,7)*x1*x7++J(1,8)*x1*x8++J(1,9)*x1*x9++J(1,10)*x1*x10;
                                        ZZ2=J(2,3)*x2*x3+J(2,4)*x2*x4+J(2,5)*x2*x5+J(2,6)*x2*x6+J(2,7)*x2*x7+J(2,8)*x2*x8+J(2,9)*x2*x9+J(2,10)*x2*x10;
                                        ZZ3=J(3,4)*x3*x4+J(3,5)*x3*x5+J(3,6)*x3*x6+J(3,7)*x3*x7+J(3,8)*x3*x8+J(3,9)*x3*x9+J(3,10)*x3*x10;
                                        ZZ4=J(4,5)*x4*x5+J(4,6)*x4*x6+J(4,7)*x4*x7+J(4,8)*x4*x8+J(4,9)*x4*x9+J(4,10)*x4*x10;
                                        ZZ5=J(5,6)*x5*x6+J(5,7)*x5*x7+J(5,8)*x5*x8+J(5,9)*x5*x9+J(5,10)*x5*x10;
                                        ZZ6=J(6,7)*x6*x7+J(6,8)*x6*x8+J(6,9)*x6*x9+J(6,10)*x6*x10;
                                        ZZ7=J(7,8)*x7*x8+J(7,9)*x7*x9+J(7,10)*x7*x10;
                                        ZZ8=J(8,9)*x8*x9+J(8,10)*x8*x10;
                                        ZZ9=J(9,10)*x9*x10;
                                        Z1=ZZ1+ZZ2+ZZ3+ZZ4+ZZ5+ZZ6+ZZ7+ZZ8+ZZ9;
                                        Z2=h(1)*x1+h(2)*x2+h(3)*x3+h(4)*x4+h(5)*x5+h(6)*x6+h(7)*x7+h(8)*x8+h(9)*x9+h(10)*x10;  
                                        Z_=Z_+exp(Z1+Z2);
                                    end
                                end
                            end
                        end
                    end
                end
            end
        end
xx(7,8)=Z_/Z;
%calculate xx(7,9)
x7=1;
x9=1;
Z_=0;
        for x1=0:1
            for x2=0:1
                for x3=0:1
                    for x4=0:1
                        for x5=0:1
                            for x6=0:1
                                for x8=0:1
                                    for x10=0:1
                                        ZZ1=J(1,2)*x1*x2+J(1,3)*x1*x3+J(1,4)*x1*x4+J(1,5)*x1*x5++J(1,6)*x1*x6++J(1,7)*x1*x7++J(1,8)*x1*x8++J(1,9)*x1*x9++J(1,10)*x1*x10;
                                        ZZ2=J(2,3)*x2*x3+J(2,4)*x2*x4+J(2,5)*x2*x5+J(2,6)*x2*x6+J(2,7)*x2*x7+J(2,8)*x2*x8+J(2,9)*x2*x9+J(2,10)*x2*x10;
                                        ZZ3=J(3,4)*x3*x4+J(3,5)*x3*x5+J(3,6)*x3*x6+J(3,7)*x3*x7+J(3,8)*x3*x8+J(3,9)*x3*x9+J(3,10)*x3*x10;
                                        ZZ4=J(4,5)*x4*x5+J(4,6)*x4*x6+J(4,7)*x4*x7+J(4,8)*x4*x8+J(4,9)*x4*x9+J(4,10)*x4*x10;
                                        ZZ5=J(5,6)*x5*x6+J(5,7)*x5*x7+J(5,8)*x5*x8+J(5,9)*x5*x9+J(5,10)*x5*x10;
                                        ZZ6=J(6,7)*x6*x7+J(6,8)*x6*x8+J(6,9)*x6*x9+J(6,10)*x6*x10;
                                        ZZ7=J(7,8)*x7*x8+J(7,9)*x7*x9+J(7,10)*x7*x10;
                                        ZZ8=J(8,9)*x8*x9+J(8,10)*x8*x10;
                                        ZZ9=J(9,10)*x9*x10;
                                        Z1=ZZ1+ZZ2+ZZ3+ZZ4+ZZ5+ZZ6+ZZ7+ZZ8+ZZ9;
                                        Z2=h(1)*x1+h(2)*x2+h(3)*x3+h(4)*x4+h(5)*x5+h(6)*x6+h(7)*x7+h(8)*x8+h(9)*x9+h(10)*x10;  
                                        Z_=Z_+exp(Z1+Z2);
                                    end
                                end
                            end
                        end
                    end
                end
            end
        end
xx(7,9)=Z_/Z;
%calculate xx(7,10)
x7=1;
x10=1;
Z_=0;
        for x1=0:1
            for x2=0:1
                for x3=0:1
                    for x4=0:1
                        for x5=0:1
                            for x6=0:1
                                for x8=0:1
                                    for x9=0:1
                                        ZZ1=J(1,2)*x1*x2+J(1,3)*x1*x3+J(1,4)*x1*x4+J(1,5)*x1*x5++J(1,6)*x1*x6++J(1,7)*x1*x7++J(1,8)*x1*x8++J(1,9)*x1*x9++J(1,10)*x1*x10;
                                        ZZ2=J(2,3)*x2*x3+J(2,4)*x2*x4+J(2,5)*x2*x5+J(2,6)*x2*x6+J(2,7)*x2*x7+J(2,8)*x2*x8+J(2,9)*x2*x9+J(2,10)*x2*x10;
                                        ZZ3=J(3,4)*x3*x4+J(3,5)*x3*x5+J(3,6)*x3*x6+J(3,7)*x3*x7+J(3,8)*x3*x8+J(3,9)*x3*x9+J(3,10)*x3*x10;
                                        ZZ4=J(4,5)*x4*x5+J(4,6)*x4*x6+J(4,7)*x4*x7+J(4,8)*x4*x8+J(4,9)*x4*x9+J(4,10)*x4*x10;
                                        ZZ5=J(5,6)*x5*x6+J(5,7)*x5*x7+J(5,8)*x5*x8+J(5,9)*x5*x9+J(5,10)*x5*x10;
                                        ZZ6=J(6,7)*x6*x7+J(6,8)*x6*x8+J(6,9)*x6*x9+J(6,10)*x6*x10;
                                        ZZ7=J(7,8)*x7*x8+J(7,9)*x7*x9+J(7,10)*x7*x10;
                                        ZZ8=J(8,9)*x8*x9+J(8,10)*x8*x10;
                                        ZZ9=J(9,10)*x9*x10;
                                        Z1=ZZ1+ZZ2+ZZ3+ZZ4+ZZ5+ZZ6+ZZ7+ZZ8+ZZ9;
                                        Z2=h(1)*x1+h(2)*x2+h(3)*x3+h(4)*x4+h(5)*x5+h(6)*x6+h(7)*x7+h(8)*x8+h(9)*x9+h(10)*x10;  
                                        Z_=Z_+exp(Z1+Z2);
                                    end
                                end
                            end
                        end
                    end
                end
            end
        end
xx(7,10)=Z_/Z;
%calculate xx(8,9)
x8=1;
x9=1;
Z_=0;
        for x1=0:1
            for x2=0:1
                for x3=0:1
                    for x4=0:1
                        for x5=0:1
                            for x6=0:1
                                for x7=0:1
                                    for x10=0:1
                                        ZZ1=J(1,2)*x1*x2+J(1,3)*x1*x3+J(1,4)*x1*x4+J(1,5)*x1*x5++J(1,6)*x1*x6++J(1,7)*x1*x7++J(1,8)*x1*x8++J(1,9)*x1*x9++J(1,10)*x1*x10;
                                        ZZ2=J(2,3)*x2*x3+J(2,4)*x2*x4+J(2,5)*x2*x5+J(2,6)*x2*x6+J(2,7)*x2*x7+J(2,8)*x2*x8+J(2,9)*x2*x9+J(2,10)*x2*x10;
                                        ZZ3=J(3,4)*x3*x4+J(3,5)*x3*x5+J(3,6)*x3*x6+J(3,7)*x3*x7+J(3,8)*x3*x8+J(3,9)*x3*x9+J(3,10)*x3*x10;
                                        ZZ4=J(4,5)*x4*x5+J(4,6)*x4*x6+J(4,7)*x4*x7+J(4,8)*x4*x8+J(4,9)*x4*x9+J(4,10)*x4*x10;
                                        ZZ5=J(5,6)*x5*x6+J(5,7)*x5*x7+J(5,8)*x5*x8+J(5,9)*x5*x9+J(5,10)*x5*x10;
                                        ZZ6=J(6,7)*x6*x7+J(6,8)*x6*x8+J(6,9)*x6*x9+J(6,10)*x6*x10;
                                        ZZ7=J(7,8)*x7*x8+J(7,9)*x7*x9+J(7,10)*x7*x10;
                                        ZZ8=J(8,9)*x8*x9+J(8,10)*x8*x10;
                                        ZZ9=J(9,10)*x9*x10;
                                        Z1=ZZ1+ZZ2+ZZ3+ZZ4+ZZ5+ZZ6+ZZ7+ZZ8+ZZ9;
                                        Z2=h(1)*x1+h(2)*x2+h(3)*x3+h(4)*x4+h(5)*x5+h(6)*x6+h(7)*x7+h(8)*x8+h(9)*x9+h(10)*x10;  
                                        Z_=Z_+exp(Z1+Z2);
                                    end
                                end
                            end
                        end
                    end
                end
            end
        end
xx(8,9)=Z_/Z;
%calculate xx(8,10)
x8=1;
x10=1;
Z_=0;
        for x1=0:1
            for x2=0:1
                for x3=0:1
                    for x4=0:1
                        for x5=0:1
                            for x6=0:1
                                for x7=0:1
                                    for x9=0:1
                                        ZZ1=J(1,2)*x1*x2+J(1,3)*x1*x3+J(1,4)*x1*x4+J(1,5)*x1*x5++J(1,6)*x1*x6++J(1,7)*x1*x7++J(1,8)*x1*x8++J(1,9)*x1*x9++J(1,10)*x1*x10;
                                        ZZ2=J(2,3)*x2*x3+J(2,4)*x2*x4+J(2,5)*x2*x5+J(2,6)*x2*x6+J(2,7)*x2*x7+J(2,8)*x2*x8+J(2,9)*x2*x9+J(2,10)*x2*x10;
                                        ZZ3=J(3,4)*x3*x4+J(3,5)*x3*x5+J(3,6)*x3*x6+J(3,7)*x3*x7+J(3,8)*x3*x8+J(3,9)*x3*x9+J(3,10)*x3*x10;
                                        ZZ4=J(4,5)*x4*x5+J(4,6)*x4*x6+J(4,7)*x4*x7+J(4,8)*x4*x8+J(4,9)*x4*x9+J(4,10)*x4*x10;
                                        ZZ5=J(5,6)*x5*x6+J(5,7)*x5*x7+J(5,8)*x5*x8+J(5,9)*x5*x9+J(5,10)*x5*x10;
                                        ZZ6=J(6,7)*x6*x7+J(6,8)*x6*x8+J(6,9)*x6*x9+J(6,10)*x6*x10;
                                        ZZ7=J(7,8)*x7*x8+J(7,9)*x7*x9+J(7,10)*x7*x10;
                                        ZZ8=J(8,9)*x8*x9+J(8,10)*x8*x10;
                                        ZZ9=J(9,10)*x9*x10;
                                        Z1=ZZ1+ZZ2+ZZ3+ZZ4+ZZ5+ZZ6+ZZ7+ZZ8+ZZ9;
                                        Z2=h(1)*x1+h(2)*x2+h(3)*x3+h(4)*x4+h(5)*x5+h(6)*x6+h(7)*x7+h(8)*x8+h(9)*x9+h(10)*x10;  
                                        Z_=Z_+exp(Z1+Z2);
                                    end
                                end
                            end
                        end
                    end
                end
            end
        end
xx(8,10)=Z_/Z;
%calculate xx(9,10)
x9=1;
x10=1;
Z_=0;
        for x1=0:1
            for x2=0:1
                for x3=0:1
                    for x4=0:1
                        for x5=0:1
                            for x6=0:1
                                for x7=0:1
                                    for x8=0:1
                                        ZZ1=J(1,2)*x1*x2+J(1,3)*x1*x3+J(1,4)*x1*x4+J(1,5)*x1*x5++J(1,6)*x1*x6++J(1,7)*x1*x7++J(1,8)*x1*x8++J(1,9)*x1*x9++J(1,10)*x1*x10;
                                        ZZ2=J(2,3)*x2*x3+J(2,4)*x2*x4+J(2,5)*x2*x5+J(2,6)*x2*x6+J(2,7)*x2*x7+J(2,8)*x2*x8+J(2,9)*x2*x9+J(2,10)*x2*x10;
                                        ZZ3=J(3,4)*x3*x4+J(3,5)*x3*x5+J(3,6)*x3*x6+J(3,7)*x3*x7+J(3,8)*x3*x8+J(3,9)*x3*x9+J(3,10)*x3*x10;
                                        ZZ4=J(4,5)*x4*x5+J(4,6)*x4*x6+J(4,7)*x4*x7+J(4,8)*x4*x8+J(4,9)*x4*x9+J(4,10)*x4*x10;
                                        ZZ5=J(5,6)*x5*x6+J(5,7)*x5*x7+J(5,8)*x5*x8+J(5,9)*x5*x9+J(5,10)*x5*x10;
                                        ZZ6=J(6,7)*x6*x7+J(6,8)*x6*x8+J(6,9)*x6*x9+J(6,10)*x6*x10;
                                        ZZ7=J(7,8)*x7*x8+J(7,9)*x7*x9+J(7,10)*x7*x10;
                                        ZZ8=J(8,9)*x8*x9+J(8,10)*x8*x10;
                                        ZZ9=J(9,10)*x9*x10;
                                        Z1=ZZ1+ZZ2+ZZ3+ZZ4+ZZ5+ZZ6+ZZ7+ZZ8+ZZ9;
                                        Z2=h(1)*x1+h(2)*x2+h(3)*x3+h(4)*x4+h(5)*x5+h(6)*x6+h(7)*x7+h(8)*x8+h(9)*x9+h(10)*x10;  
                                        Z_=Z_+exp(Z1+Z2);
                                    end
                                end
                            end
                        end
                    end
                end
            end
        end
xx(9,10)=Z_/Z;
%����h��J
for i=1:L
    h(i)=h(i)+(2/(L*L+L))*log(f(i)/x(i));
end
for i=1:L
    for j=1:L
        if i<j
            J(i,j)=J(i,j)+(2/(L*L+L))*log(F(i,j)/xx(i,j));
        end
    end
end
end
%����Ds
for x1=0:1
    for x2=0:1
        for x3=0:1
            for x4=0:1
                for x5=0:1
                    for x6=0:1
                        for x7=0:1
                            for x8=0:1
                                for x9=0:1
                                    for x10=0:1
                                        ZZ1=J(1,2)*x1*x2+J(1,3)*x1*x3+J(1,4)*x1*x4+J(1,5)*x1*x5++J(1,6)*x1*x6++J(1,7)*x1*x7++J(1,8)*x1*x8++J(1,9)*x1*x9++J(1,10)*x1*x10;
                                        ZZ2=J(2,3)*x2*x3+J(2,4)*x2*x4+J(2,5)*x2*x5+J(2,6)*x2*x6+J(2,7)*x2*x7+J(2,8)*x2*x8+J(2,9)*x2*x9+J(2,10)*x2*x10;
                                        ZZ3=J(3,4)*x3*x4+J(3,5)*x3*x5+J(3,6)*x3*x6+J(3,7)*x3*x7+J(3,8)*x3*x8+J(3,9)*x3*x9+J(3,10)*x3*x10;
                                        ZZ4=J(4,5)*x4*x5+J(4,6)*x4*x6+J(4,7)*x4*x7+J(4,8)*x4*x8+J(4,9)*x4*x9+J(4,10)*x4*x10;
                                        ZZ5=J(5,6)*x5*x6+J(5,7)*x5*x7+J(5,8)*x5*x8+J(5,9)*x5*x9+J(5,10)*x5*x10;
                                        ZZ6=J(6,7)*x6*x7+J(6,8)*x6*x8+J(6,9)*x6*x9+J(6,10)*x6*x10;
                                        ZZ7=J(7,8)*x7*x8+J(7,9)*x7*x9+J(7,10)*x7*x10;
                                        ZZ8=J(8,9)*x8*x9+J(8,10)*x8*x10;
                                        ZZ9=J(9,10)*x9*x10;
                                        Z1=ZZ1+ZZ2+ZZ3+ZZ4+ZZ5+ZZ6+ZZ7+ZZ8+ZZ9;
                                        Z2=h(1)*x1+h(2)*x2+h(3)*x3+h(4)*x4+h(5)*x5+h(6)*x6+h(7)*x7+h(8)*x8+h(9)*x9+h(10)*x10;  
                                        P=exp(Z1+Z2)/Z;
                                        Q=(q(1)^x1*(1-q(1))^(1-x1))*(q(2)^x2*(1-q(2))^(1-x2))*(q(3)^x3*(1-q(3))^(1-x3))*(q(4)^x4*(1-q(4))^(1-x4))*(q(5)^x5*(1-q(5))^(1-x5))*(q(6)^x6*(1-q(6))^(1-x6))*(q(7)^x7*(1-q(7))^(1-x7))*(q(8)^x8*(1-q(8))^(1-x8))*(q(9)^x9*(1-q(9))^(1-x9))*(q(10)^x10*(1-q(10))^(1-x10));
                                        if P>0
                                           Ds=Ds+P*log(P/Q);
                                        end
                                    end
                                end   
                            end
                         end
                    end
                 end
            end
        end
    end
end

%calculate D
%[Dglo,Dbin,Dbingaps]=cons_vec(alg);
%D=Dbin(sector);
for i=1:L
    D(i)=f(i)*log(f(i)/q(i))+(1-f(i))*log((1-f(i))/(1-q(i)));
end
Dplus=sum(D);
Is=Ds-Dplus
