# Supplementary material for: Bi-Factor Analysis Based on Noise-Reduction (BIFANR): A New Algorithm for Detecting Coevolving Amino Acid Sites in Proteins
Source: PLoS One. 2013 Nov 20;8(11):e79764. doi: 10.1371/journal.pone.0079764 (PMC3835919; doi:10.1371/journal.pone.0079764)
Supplement: Program S1 — Programs of algorithm BIFANR. (ZIP) [file pone.0079764.s005.zip › Program/Mostfreq.m]

function [bin_rep_0,freq,prev_aa]=Mostfreq(alg)
[N_seq,N_pos]=size(alg);
prob=zeros(N_pos,20); for a=1:20, prob(:,a)=sum(alg==a)./N_seq; end
[freq,prev_aa]=max(prob');%¶ÔÃ¿¸öÎ»µãÇó³öÏÖ´ÎÊý×î¶àµÄ°±»ùËá¼°ÆäÆµÂÊ
bin_rep_0=zeros(N_pos,20); for p=1:N_pos, bin_rep_0(p,prev_aa(p))=1; end
