# Supplementary material for: Bi-Factor Analysis Based on Noise-Reduction (BIFANR): A New Algorithm for Detecting Coevolving Amino Acid Sites in Proteins
Source: PLoS One. 2013 Nov 20;8(11):e79764. doi: 10.1371/journal.pone.0079764 (PMC3835919; doi:10.1371/journal.pone.0079764)
Supplement: Program S1 — Programs of algorithm BIFANR. (ZIP) [file pone.0079764.s005.zip › Program/MSAsearch.m]

function [strseqnum,ats,best_align,alignment_trunc]=MSAsearch(pdb,chainID_trunc,alignment,truncate_or_not);
[x,y]=size(alignment);
if nargin <4
    truncate_or_not=0;
end

AA(1,:)={'ALA' 'ARG'  'ASN'  'ASP'  'CYS'  'GLN'  'GLU'  'GLY'  'HIS'  'ILE'...
    'LEU'  'LYS'  'MET'  'PHE'  'PRO'  'SER'  'THR'  'TRP'  'TYR'  'VAL'  'ASX'...
    'GLX'  'XAA'  'END' 'GAP'};
AA(2,:)={'A' 'R'  'N'  'D'  'C'  'Q'  'E'  'G'  'H'  'I'  'L'  'K'  'M'  'F'...
    'P'  'S'  'T'  'W'  'Y'  'V'  'B'  'Z'  'X'  '*' '-'};
try
    if isfield(pdb.Model.Atom,'iCode')
        atom_fields=squeeze(struct2cell(pdb.Model.Atom));
        chainID=char(atom_fields(5,:));
        atomnum_fields=atom_fields(6:7,chainID==chainID_trunc);
        for i=1:size(atomnum_fields,2)
            atomnum_cat{i,:}=[num2str(cell2mat(atomnum_fields(1,i))) cell2mat(atomnum_fields(2,i))];
        end
        [resnumlist,indsort]=unique(atomnum_cat,'first');
        [aas]=atom_fields(4,indsort);
        [b,ix]=sort(indsort);
        resnumlist=resnumlist(ix);
        aa_model=aas(ix);
    else
        atom_fields=squeeze(struct2cell(pdb.Model.Atom));
        chainID=char(atom_fields(5,:));
        atomnum_field=atom_fields(6,chainID==chainID_trunc);
        [resnumlist,indsort]=unique(atomnum_field,'first');
        [aas]=atom_fields(4,indsort);
        [b,ix]=sort(indsort);
        resnumlist=resnumlist(ix);
        aa_model=aas(ix);
    end
catch
     if isfield(pdb.Atom,'iCode')
        atom_fields=squeeze(struct2cell(pdb.Atom));
        chainID=char(atom_fields(5,:));
        atomnum_fields=atom_fields(6:7,chainID==chainID_trunc);
        for i=1:size(atomnum_fields,2)
            atomnum_cat{i,:}=[num2str(cell2mat(atomnum_fields(1,i))) cell2mat(atomnum_fields(2,i))];
        end
        [resnumlist,indsort]=unique(atomnum_cat,'first');
        [aas]=atom_fields(4,indsort);
        [b,ix]=sort(indsort);
        resnumlist=resnumlist(ix);
        aa_model=aas(ix);
    else
        atom_fields=squeeze(struct2cell(pdb.Atom));
        chainID=char(atom_fields(5,:));
        atomnum_field=atom_fields(6,chainID==chainID_trunc);
        [resnumlist,indsort]=unique(atomnum_field,'first');
        [aas]=atom_fields(4,indsort);
        [b,ix]=sort(indsort);
        resnumlist=resnumlist(ix);
        aa_model=aas(ix);
     end
end

for i=1:numel(aa_model);aam_tmp(i)=AA(2,strmatch(aa_model(i),AA(1,:),'exact'));end
aa_model=cell2mat(aam_tmp);
scores = zeros(1,size(alignment,1)); 
for rownum = 1:size(alignment,1)
    [scores(rownum),junk] = swalign(alignment(rownum,find(isletter(alignment(rownum,:)))), aa_model(isletter(aa_model)));
end
strseqnum = find(scores == max(scores));
if size(strseqnum,2) > 1
    strseqnum = strseqnum(1);
end
if truncate_or_not==1  
    alignment_trunc = alignment(:,find(isletter(alignment(strseqnum,:))));
    disp(['     truncated alignment using sequence #' num2str(strseqnum) '  (score: ' num2str(max(scores)) ')']);
    [topscore, best_align, startat] = swalign(alignment_trunc(strseqnum,:), aa_model(isletter(aa_model)));
    best_align
    disp([' size of best_align is:  ' num2str(size(best_align,2))]);
    k=0; 
    ats=cell(1,size(best_align,2));
    ats(1)=resnumlist(startat(2));
    for i=2:size(best_align,2);
        if best_align(2,i)=='|'|best_align(2,i)==':'
            k=k+1;
            ats(i)=resnumlist(startat(2)+k);
        elseif best_align(2,i)==' '& isletter(best_align(3,i))
            k=k+1;
            ats(i)=resnumlist(startat(2)+k);
        end
    end
        
else                 
    [topscore, best_align, startat] = swalign(alignment(strseqnum,:), aa_model(isletter(aa_model)));
    disp(['tophit is sequence #' num2str(strseqnum) '  (score: ' num2str(max(scores)) ')']);
    best_align
    disp([' size of best_align is:  ' num2str(size(best_align,2))]);
    k=0;
    ats=cell(1,size(best_align,2));
    ats(1)=resnumlist(startat(2));
    for i=2:size(best_align,2);
        if best_align(2,i)=='|'|best_align(2,i)==':'
            k=k+1;
            ats(i)=resnumlist(startat(2)+k);
        elseif best_align(2,i)==' '& isletter(best_align(3,i))
            k=k+1;
            ats(i)=resnumlist(startat(2)+k);
        end
    end
        
end

pf_1=seqprofile([best_align(1,:);best_align(3,:)]);
pf_2=seqprofile([alignment(strseqnum,:)]);
[prof,h1,h2]=profalign(pf_1,pf_2);
ats=ats(h2);
    
