# Supplementary material for: Bi-Factor Analysis Based on Noise-Reduction (BIFANR): A New Algorithm for Detecting Coevolving Amino Acid Sites in Proteins
Source: PLoS One. 2013 Nov 20;8(11):e79764. doi: 10.1371/journal.pone.0079764 (PMC3835919; doi:10.1371/journal.pone.0079764)
Supplement: Program S1 — Programs of algorithm BIFANR. (ZIP) [file pone.0079764.s005.zip › Program/Random.m]

 addpath C:\Users\TOMMY\Desktop\aa\sca40
 clear; close all;
 algn=get_seqs('C:\Users\TOMMY\Desktop\aa\Inputs/al_sprot.free');
[N_seq,N_pos]=size(algn);

% We make a residue numbering list that maps alignment positions to the
% numbering system of pdb 3TGI. See the "Tutorial_pdz.m" for details on
% this step.
pdb_id='3TGI'; chain='E';

pdb=pdbread(['C:\Users\TOMMY\Desktop\aa\Inputs/' pdb_id '.pdb']);
[strseqnum,ats,best_align]=MSAsearch(pdb,chain,algn);
alg=lett2num(algn);
C_bin=sca_mat(alg,'bin');
[ev,lbd]=eigenvect(C_bin);
N_samples=100; N_ev=5;
lambda_rnd=zeros(N_samples,N_pos);
eigvect_rnd=zeros(N_samples,N_pos,N_ev);
for s=1:N_samples
    msa_bin_rnd=zeros(N_seq,N_pos);
    for pos=1:N_pos
        perm_seq=randperm(N_seq); %Éú³ÉËæ»úÊý
        alg_rnd(:,pos)=alg(perm_seq(:),pos);%½«algÃ¿¸öÎ»µã´òÂÒË³Ðòºó¸³¸øalg_rnd
    end
    C_bin_rnd=sca_mat(alg_rnd,'bin');%¼ÆËã´òÂÒË³ÐòºóµÄÐ­·½²î¾ØÕó
    [ev_rnd,lbd_rnd]=eigenvect(C_bin_rnd);
    lambda_rnd(s,:)=lbd_rnd;   
    eigvect_rnd(s,:,:)=ev_rnd(:,1:N_ev);%°ÑÃ¿´ÎÉú³ÉµÄC_bin_rndµÄÌØÕ÷Öµ¸³¸ølambda_rnd£»°ÑÃ¿´ÎÉú³ÉµÄC_bin_rndµÄÇ°5¸öÌØÕ÷ÏòÁ¿¸³¸øeigvect_rnd¡£
end 

h6=figure(6); 
set(h6,'Units','normalized','Position',[0 0 0.4 0.5],'Name','Eigenmodes of SCA matrix'); clf;
subplot(2,3,[1 2 3]);
[yhist,xhist]=hist(lbd,N_pos); bar(xhist,yhist,'b'); axis([0 1.1*max(lbd) 0 20]);hold on
xlabel('eigenvalues','FontSize',12,'FontWeight','bold');
ylabel('number','FontSize',12,'FontWeight','bold');
[n]=hist(lambda_rnd(:),xhist);
plot(xhist,n/N_samples,'r','LineWidth',1.5); axis([0 1.1*max(lbd) 0 20]);
grid on;hold off
