# Supplementary material for: Bi-Factor Analysis Based on Noise-Reduction (BIFANR): A New Algorithm for Detecting Coevolving Amino Acid Sites in Proteins
Source: PLoS One. 2013 Nov 20;8(11):e79764. doi: 10.1371/journal.pone.0079764 (PMC3835919; doi:10.1371/journal.pone.0079764)
Supplement: Program S1 — Programs of algorithm BIFANR. (ZIP) [file pone.0079764.s005.zip › Program/Rate4Site.m]

load C:\Users\TOMMY\Desktop\Sector\Inputs\al_sprotRate.fasta
load C:\Users\TOMMY\Desktop\Sector\Inputs\al_pdzRate.fasta
sector1=[2    15    17    23    37   141   152   156   157   160   163   164   168   169   171   174   191   193   194   198   204   205   206];
sector2=[6    11    29    30    35    50    53    59    63    74    86    87    90   100   105   106   113   116   133   183   188   190   215   220   223];
sector3=[4    18    25    26    27    38    39    40    41    48    51    84   121   122   176   177   178   179   180   181   191   192   203];
sector4=[20    23    28    45    51    70];
sector5=[21    25    34    43    48    50    60    62    66    67    73    77];
n1=numel(al_sprotRate);
n2=numel(al_pdzRate);
sectorRate1=zeros(1,n1);
sectorRate2=zeros(1,n2);
nonsectorRate1=al_sprotRate;
nonsectorRate2=al_pdzRate;
sectorsprot=[sector1 sector2 sector3];
sectorpdz=[sector4 sector5];
m1=numel(sectorsprot);
m2=numel(sectorpdz);
for i=1:m1
    sectorRate1(sectorsprot(i))=al_sprotRate(sectorsprot(i));
    nonsectorRate1(sectorsprot(i))=0;
end
for i=1:m2
    sectorRate2(sectorpdz(i))=al_pdzRate(sectorpdz(i));
    nonsectorRate2(sectorpdz(i))=0;
end
Rfind1=[ 5     8    10    12    20    22    24    31    32    33    42    43    44    45    46    47    49    52    54    55    56    57    58    60    61    62    64    65    66 68    69    70    72    75    78    79    80    81    82    91    92    95    96    97    98    99   101   103   104   107   108   109   110   111   112   114   115   117 120   123   124   125   126   127   128   129   130   131   134   139   142   143   144   145   146   147   148   149   150   151   153   154   155   158   159   161   165 166   167   184   186   189   195   199   201   202   210   211   213   217   218   219   221   222];
RsectorRate1=al_sprotRate(Rfind1);
Rfind2=[1     2     3     4     5     6     7     8     9    11    13    15    17    18    19    26    29    30    31    32    37    38    40    46    47    52    53    55    56 59    63    64    68    71    72    75    76    79    80    81    82    83    85    87    89    91    92    93    94];
RsectorRate2=al_pdzRate(Rfind2);
%subplot(2,1,1)
%bar(RsectorRate1)
%xlabel('A'); 
%ylabel('Evolutionary Rate'); 
%subplot(2,1,2)
%bar(RsectorRate2)
%xlabel('B'); 
%ylabel('Evolutionary Rate'); 


subplot(2,1,1)
bar(sectorRate1,'r')
hold on
bar(nonsectorRate1,'y');
xlabel('A'); 
ylabel('Evolutionary Rate'); 
subplot(2,1,2)
bar(sectorRate2,'r')
hold on
bar(nonsectorRate2,'y');
xlabel('B'); 
ylabel('Evolutionary Rate'); 
