# Supplementary material for: Bi-Factor Analysis Based on Noise-Reduction (BIFANR): A New Algorithm for Detecting Coevolving Amino Acid Sites in Proteins
Source: PLoS One. 2013 Nov 20;8(11):e79764. doi: 10.1371/journal.pone.0079764 (PMC3835919; doi:10.1371/journal.pone.0079764)
Supplement: Program S1 — Programs of algorithm BIFANR. (ZIP) [file pone.0079764.s005.zip › Program/samasectorch.m]

function [sfinal,sfinalpre]=samasectorch(C,sector1,sector2)
%ºÏ²¢¹«¹²ÔªËØ½Ï¶àµÄsector×÷ÎªÒ»¸ösector
R=C;
s1=sector1;
s2=sector2;
nt=size(s1,2);
ss1=[];%¹«¹²ÔªËØ
ss2=[];%¶ÀÁ¢ÔªËØ»ã×Ü
ssave=[];
t=1;
p=1;
for i=1:nt
    if size(find(s1(i)-s2==0),2)==1
        ss1(t)=s1(i);
        t=t+1;
    end
end
scom=ss1;
s12=unique([s1 s2]);
nn=size(s12,2);
for i=1:nn
    if size(find(s12(i)-ss1==0),2)==0
        ss2(p)=s12(i);
        p=p+1;
    end
end
q=numel(scom)+1;
while q<nt+1
n=size(ss2,2);
ssave=zeros(1,n);
for i=1:n
    ssave(i)=sum(R(ss2(i),ss1));
end
[ssavesort,num]=sort(ssave);
ssavemax=num(n);
ss1(q)=ss2(ssavemax);
ss2=setdiff(ss2,ss2(ssavemax));
q=q+1;
end
sfinal=(ss1);
sfinalpre=ss1(1:5);
