# Supplementary material for: Bi-Factor Analysis Based on Noise-Reduction (BIFANR): A New Algorithm for Detecting Coevolving Amino Acid Sites in Proteins
Source: PLoS One. 2013 Nov 20;8(11):e79764. doi: 10.1371/journal.pone.0079764 (PMC3835919; doi:10.1371/journal.pone.0079764)
Supplement: Program S1 — Programs of algorithm BIFANR. (ZIP) [file pone.0079764.s005.zip › Program/sim_seq.m]

function [sim_mat,G]=sim_seq(alg)
[N_seq,N_pos]=size(alg); 
msa20=zeros(N_seq,20*N_pos);
for i=1:N_pos 
    for a=1:20 
        msa20(:,20*(i-1)+a)=(alg(:,i)==a); 
    end; 
end;
G=cov(msa20',1);
sim_mat=msa20*msa20'/N_pos; 
