# Supplementary material for: Bi-Factor Analysis Based on Noise-Reduction (BIFANR): A New Algorithm for Detecting Coevolving Amino Acid Sites in Proteins
Source: PLoS One. 2013 Nov 20;8(11):e79764. doi: 10.1371/journal.pone.0079764 (PMC3835919; doi:10.1371/journal.pone.0079764)
Supplement: Program S1 — Programs of algorithm BIFANR. (ZIP) [file pone.0079764.s005.zip › Program/xiangguan.m]

load C:\Users\TOMMY\Desktop\Sector\Inputs\al_sprotRate.fasta
load C:\Users\TOMMY\Desktop\Sector\Inputs\al_pdzRate.fasta
Rfind1=[ 5     8    10    12    20    22    24    31    32    33    42    43    44    45    46    47    49    52    54    55    56    57    58    60    61    62    64    65    66 68    69    70    72    75    78    79    80    81    82    91    92    95    96    97    98    99   101   103   104   107   108   109   110   111   112   114   115   117 120   123   124   125   126   127   128   129   130   131   134   139   142   143   144   145   146   147   148   149   150   151   153   154   155   158   159   161   165 166   167   184   186   189   195   199   201   202   210   211   213   217   218   219   221   222];
nRfind1=setdiff(1:223,Rfind1);
RsectorRate1=al_sprotRate(Rfind1);
nRsectorRate1=al_sprotRate(nRfind1);
ave1=sum(RsectorRate1)/numel(RsectorRate1);
nave1=sum(nRsectorRate1)/numel(nRsectorRate1);
Rfind2=[1     2     3     4     5     6     7     8     9    11    13    15    17    18    19    26    29    30    31    32    37    38    40    46    47    52    53    55    56 59    63    64    68    71    72    75    76    79    80    81    82    83    85    87    89    91    92    93    94];
nRfind2=setdiff(1:94,Rfind2);
RsectorRate2=al_pdzRate(Rfind2);
nRsectorRate2=al_pdzRate(nRfind2);
ave2=sum(RsectorRate2)/numel(RsectorRate2);
nave2=sum(nRsectorRate2)/numel(nRsectorRate2);
