# Supplementary material for: Bi-Factor Analysis Based on Noise-Reduction (BIFANR): A New Algorithm for Detecting Coevolving Amino Acid Sites in Proteins
Source: PLoS One. 2013 Nov 20;8(11):e79764. doi: 10.1371/journal.pone.0079764 (PMC3835919; doi:10.1371/journal.pone.0079764)
Supplement: Program S1 — Programs of algorithm BIFANR. (ZIP) [file pone.0079764.s005.zip › Program/xiangguanxing.m]

%C;
sector1=[163   206   204   169   171];
sector2=[29    63   183   116   106];
sector3=[40    25    38    41   180];
sector4=[28    45    70    23    51];
sector5=[34    50    48    62    77];
aves1=0;
aves2=0;
aves3=0;
aves4=0;
aves5=0;
rave=0;
for i=1:5
    for j=1:5
        if i<j
            %aves1=aves1+C(sector1(i),sector1(j));
            %aves2=aves2+C(sector2(i),sector2(j));
            %aves3=aves3+C(sector3(i),sector3(j));
            aves4=aves4+C(sector4(i),sector4(j));
            aves5=aves5+C(sector5(i),sector5(j));
        end
    end
end
aves1=aves1/10;%0.9755
aves2=aves2/10;%1.2217
aves3=aves3/10;%0.5254
aves4=aves4/10;%0.6672
aves5=aves5/10;%0.4808
%²úÉúËæ»úÊý

for k=1:1000
    aves=0;
    S=randperm(94);
    Ssector=S(1:5);
    for i=1:5
    for j=1:5
        if i<j
            aves=aves+C(Ssector(i),Ssector(j));
        end
    end
    end
    aves=aves/10;
    rave=rave+aves;
end
rave=rave/1000;%0.0791%0.0797
SS1=[0.9755 0 0 0];
SS2=[0 1.2217 0 0];
SS3=[0 0 0.5254 0];
SS4=[0 0 0 0.0791];


tS1=[0.6672 0 0];
tS2=[0 0.4808 0];
tS3=[0 0 0.5254 0 0 0 0 0 0];
tS4=[0 0 0.0797];
subplot(1,2,1)
bar(SS1,'r')
hold on
bar(SS2,'b')
hold on
bar(SS3,'g')
hold on
bar(SS4,'k')
set(gca,'xticklabel',{'S1','S2','S3','Ran ',' ',' ','S1','S2','Ranwozuode'})
xlabel('               A               ')
ylabel('Correlation Coefficent')


subplot(1,2,2)
bar(tS1,'r')
hold on
bar(tS2,'b')
hold on
bar(tS4,'k')
set(gca,'xticklabel',{'S1','S2','Ran ',' ',' ','S1','S2','Ranwozuode'})
xlabel('               B               ')
ylabel('Correlation Coefficent')
