# Supplementary material for: Bi-Factor Analysis Based on Noise-Reduction (BIFANR): A New Algorithm for Detecting Coevolving Amino Acid Sites in Proteins
Source: PLoS One. 2013 Nov 20;8(11):e79764. doi: 10.1371/journal.pone.0079764 (PMC3835919; doi:10.1371/journal.pone.0079764)
Supplement: Program S1 — Programs of algorithm BIFANR. (ZIP) [file pone.0079764.s005.zip › Program/Xianzhuxing.m]

%ÏÔÖøÐÔ¼ìÑéÍ¼Æ×
%s1=[152   206   198   171   193   204   160   163   164   173   174   205   169   156   157   168    15   141     2    93];
%s1=[93 2 141 15 168 157 156 169 205 174 173 164 163 160 204 193 171 198 206 152];
%s2=[137   113   185    51    89     6   220   133   223    11    59   215    87    35    86    90    50   105    53   188    29    63   183   116   106];
%s3=[194   209   191   162   192    26     4    84   122   178   181   176    18    39   203   179   177    40    25    38    41   180];
%s4=[14    16    34    37    67    73    74    76    87    88    93    94   119   133   137   152   157   163   173   197   206   220   223];
s1=[20    28    45    70    23    51];
s2=[49    39    57    25    73    43    21    34    50    48    62    77];
s=[s1 s2];
ss=1:94;
sf=setdiff(ss,s);
c1=C(s,s);
c2=C(sf,sf);
c3=C(s,sf);
c4=C(sf,s);
Cf=[c1 c3;c4 c2];
h5=figure(5);set(h5,'Units','normalized','Position',[0.6 0.6 0.4 0.5],'Name','SCA correlation matrix');clf; 
imshow(Cf,[0 1],'InitialMagnification','fit'); colormap(jet); colorbar;
title('SCA matrix','FontSize',10,'FontWeight','bold');
