# Supplementary material for: Bi-Factor Analysis Based on Noise-Reduction (BIFANR): A New Algorithm for Detecting Coevolving Amino Acid Sites in Proteins
Source: PLoS One. 2013 Nov 20;8(11):e79764. doi: 10.1371/journal.pone.0079764 (PMC3835919; doi:10.1371/journal.pone.0079764)
Supplement: Data S1 — Data of S1A serine protease family, PDZ family, HSP family and G family. (ZIP) [file pone.0079764.s006.zip]

Archive with 10 entries (10 files):
- 1BE9.pdb
- 1Q21.pdb
- 3TGI.pdb
- al_hsp70.free
- al_pdz.free
- al_sprot.free
- annot_sprot_1470.mat
- ats_hsp70.mat
- DnaK-Sse1Model.pdb
- G_alignment.free
