# Supplementary material for: Bi-Factor Analysis Based on Noise-Reduction (BIFANR): A New Algorithm for Detecting Coevolving Amino Acid Sites in Proteins
Source: PLoS One. 2013 Nov 20;8(11):e79764. doi: 10.1371/journal.pone.0079764 (PMC3835919; doi:10.1371/journal.pone.0079764)
Supplement: Data S1 — Data of S1A serine protease family, PDZ family, HSP family and G family. (ZIP) [file pone.0079764.s006.zip › 1Q21.pdb]

HEADER    ONCOGENE PROTEIN                        25-SEP-91   1Q21              
TITLE     CRYSTAL STRUCTURES AT 2.2 ANGSTROMS RESOLUTION OF THE                 
TITLE    2 CATALYTIC DOMAINS OF NORMAL RAS PROTEIN AND AN ONCOGENIC             
TITLE    3 MUTANT COMPLEXED WITH GSP                                            
COMPND    MOL_ID: 1;                                                            
COMPND   2 MOLECULE: C-H-RAS P21 PROTEIN CATALYTIC DOMAIN;                      
COMPND   3 CHAIN: A;                                                            
COMPND   4 ENGINEERED: YES                                                      
SOURCE    MOL_ID: 1;                                                            
SOURCE   2 ORGANISM_SCIENTIFIC: HOMO SAPIENS;                                   
SOURCE   3 ORGANISM_COMMON: HUMAN;                                              
SOURCE   4 ORGANISM_TAXID: 9606;                                                
SOURCE   5 EXPRESSION_SYSTEM_VECTOR_TYPE: PLASMID                               
KEYWDS    ONCOGENE PROTEIN                                                      
EXPDTA    X-RAY DIFFRACTION                                                     
AUTHOR    S.-H.KIM                                                              
REVDAT   3   24-FEB-09 1Q21    1       VERSN                                    
REVDAT   2   01-APR-03 1Q21    1       JRNL                                     
REVDAT   1   15-JUL-92 1Q21    0                                                
SPRSDE     15-JUL-92 1Q21      2P21                                             
JRNL        AUTH   L.A.TONG,A.M.DE VOS,M.V.MILBURN,S.H.KIM                      
JRNL        TITL   CRYSTAL STRUCTURES AT 2.2 A RESOLUTION OF THE                
JRNL        TITL 2 CATALYTIC DOMAINS OF NORMAL RAS PROTEIN AND AN               
JRNL        TITL 3 ONCOGENIC MUTANT COMPLEXED WITH GDP.                         
JRNL        REF    J.MOL.BIOL.                   V. 217   503 1991              
JRNL        REFN                   ISSN 0022-2836                               
JRNL        PMID   1899707                                                      
JRNL        DOI    10.1016/0022-2836(91)90753-S                                 
REMARK   1                                                                      
REMARK   1 REFERENCE 1                                                          
REMARK   1  AUTH   L.TONG,M.V.MILBURN,A.M.DEVOS,S.-H.KIM                        
REMARK   1  TITL   STRUCTURE OF RAS PROTEIN                                     
REMARK   1  REF    SCIENCE                       V. 245   244 1989              
REMARK   1  REFN                   ISSN 0036-8075                               
REMARK   1 REFERENCE 2                                                          
REMARK   1  AUTH   A.M.DEVOS,L.TONG,M.V.MILBURN,P.M.MATIAS,J.JANCARIK,          
REMARK   1  AUTH 2 S.NOGUCHI,S.NISHIMURA,K.MIURA,E.OHTSUKA,S.-H.KIM             
REMARK   1  TITL   THREE-DIMENSIONAL STRUCTURE OF AN ONCOGENE                   
REMARK   1  TITL 2 PROTEIN. CATALYTIC DOMAIN OF HUMAN C-H-RAS P21               
REMARK   1  REF    SCIENCE                       V. 239   888 1988              
REMARK   1  REFN                   ISSN 0036-8075                               
REMARK   2                                                                      
REMARK   2 RESOLUTION.    2.20 ANGSTROMS.                                       
REMARK   3                                                                      
REMARK   3 REFINEMENT.                                                          
REMARK   3   PROGRAM     : X-PLOR                                               
REMARK   3   AUTHORS     : BRUNGER                                              
REMARK   3                                                                      
REMARK   3  DATA USED IN REFINEMENT.                                            
REMARK   3   RESOLUTION RANGE HIGH (ANGSTROMS) : 2.20                           
REMARK   3   RESOLUTION RANGE LOW  (ANGSTROMS) : 6.00                           
REMARK   3   DATA CUTOFF            (SIGMA(F)) : NULL                           
REMARK   3   DATA CUTOFF HIGH         (ABS(F)) : NULL                           
REMARK   3   DATA CUTOFF LOW          (ABS(F)) : NULL                           
REMARK   3   COMPLETENESS (WORKING+TEST)   (%) : NULL                           
REMARK   3   NUMBER OF REFLECTIONS             : NULL                           
REMARK   3                                                                      
REMARK   3  FIT TO DATA USED IN REFINEMENT.                                     
REMARK   3   CROSS-VALIDATION METHOD          : NULL                            
REMARK   3   FREE R VALUE TEST SET SELECTION  : NULL                            
REMARK   3   R VALUE            (WORKING SET) : 0.188                           
REMARK   3   FREE R VALUE                     : NULL                            
REMARK   3   FREE R VALUE TEST SET SIZE   (%) : NULL                            
REMARK   3   FREE R VALUE TEST SET COUNT      : NULL                            
REMARK   3   ESTIMATED ERROR OF FREE R VALUE  : NULL                            
REMARK   3                                                                      
REMARK   3  FIT IN THE HIGHEST RESOLUTION BIN.                                  
REMARK   3   TOTAL NUMBER OF BINS USED           : NULL                         
REMARK   3   BIN RESOLUTION RANGE HIGH       (A) : NULL                         
REMARK   3   BIN RESOLUTION RANGE LOW        (A) : NULL                         
REMARK   3   BIN COMPLETENESS (WORKING+TEST) (%) : NULL                         
REMARK   3   REFLECTIONS IN BIN    (WORKING SET) : NULL                         
REMARK   3   BIN R VALUE           (WORKING SET) : NULL                         
REMARK   3   BIN FREE R VALUE                    : NULL                         
REMARK   3   BIN FREE R VALUE TEST SET SIZE  (%) : NULL                         
REMARK   3   BIN FREE R VALUE TEST SET COUNT     : NULL                         
REMARK   3   ESTIMATED ERROR OF BIN FREE R VALUE : NULL                         
REMARK   3                                                                      
REMARK   3  NUMBER OF NON-HYDROGEN ATOMS USED IN REFINEMENT.                    
REMARK   3   PROTEIN ATOMS            : 1368                                    
REMARK   3   NUCLEIC ACID ATOMS       : 0                                       
REMARK   3   HETEROGEN ATOMS          : 29                                      
REMARK   3   SOLVENT ATOMS            : 39                                      
REMARK   3                                                                      
REMARK   3  B VALUES.                                                           
REMARK   3   FROM WILSON PLOT           (A**2) : NULL                           
REMARK   3   MEAN B VALUE      (OVERALL, A**2) : NULL                           
REMARK   3   OVERALL ANISOTROPIC B VALUE.                                       
REMARK   3    B11 (A**2) : NULL                                                 
REMARK   3    B22 (A**2) : NULL                                                 
REMARK   3    B33 (A**2) : NULL                                                 
REMARK   3    B12 (A**2) : NULL                                                 
REMARK   3    B13 (A**2) : NULL                                                 
REMARK   3    B23 (A**2) : NULL                                                 
REMARK   3                                                                      
REMARK   3  ESTIMATED COORDINATE ERROR.                                         
REMARK   3   ESD FROM LUZZATI PLOT        (A) : NULL                            
REMARK   3   ESD FROM SIGMAA              (A) : NULL                            
REMARK   3   LOW RESOLUTION CUTOFF        (A) : NULL                            
REMARK   3                                                                      
REMARK   3  CROSS-VALIDATED ESTIMATED COORDINATE ERROR.                         
REMARK   3   ESD FROM C-V LUZZATI PLOT    (A) : NULL                            
REMARK   3   ESD FROM C-V SIGMAA          (A) : NULL                            
REMARK   3                                                                      
REMARK   3  RMS DEVIATIONS FROM IDEAL VALUES.                                   
REMARK   3   BOND LENGTHS                 (A) : 0.026                           
REMARK   3   BOND ANGLES            (DEGREES) : 2.60                            
REMARK   3   DIHEDRAL ANGLES        (DEGREES) : NULL                            
REMARK   3   IMPROPER ANGLES        (DEGREES) : NULL                            
REMARK   3                                                                      
REMARK   3  ISOTROPIC THERMAL MODEL : NULL                                      
REMARK   3                                                                      
REMARK   3  ISOTROPIC THERMAL FACTOR RESTRAINTS.    RMS    SIGMA                
REMARK   3   MAIN-CHAIN BOND              (A**2) : NULL  ; NULL                 
REMARK   3   MAIN-CHAIN ANGLE             (A**2) : NULL  ; NULL                 
REMARK   3   SIDE-CHAIN BOND              (A**2) : NULL  ; NULL                 
REMARK   3   SIDE-CHAIN ANGLE             (A**2) : NULL  ; NULL                 
REMARK   3                                                                      
REMARK   3  NCS MODEL : NULL                                                    
REMARK   3                                                                      
REMARK   3  NCS RESTRAINTS.                         RMS   SIGMA/WEIGHT          
REMARK   3   GROUP  1  POSITIONAL            (A) : NULL  ; NULL                 
REMARK   3   GROUP  1  B-FACTOR           (A**2) : NULL  ; NULL                 
REMARK   3                                                                      
REMARK   3  PARAMETER FILE  1  : NULL                                           
REMARK   3  TOPOLOGY FILE  1   : NULL                                           
REMARK   3                                                                      
REMARK   3  OTHER REFINEMENT REMARKS:  RESIDUES 30 - 31 AND 60 - 69 ARE         
REMARK   3  DISORDERED AND HAVE POOR ELECTRON DENSITY.                          
REMARK   4                                                                      
REMARK   4 1Q21 COMPLIES WITH FORMAT V. 3.15, 01-DEC-08                         
REMARK 100                                                                      
REMARK 100 THIS ENTRY HAS BEEN PROCESSED BY BNL.                                
REMARK 200                                                                      
REMARK 200 EXPERIMENTAL DETAILS                                                 
REMARK 200  EXPERIMENT TYPE                : X-RAY DIFFRACTION                  
REMARK 200  DATE OF DATA COLLECTION        : NULL                               
REMARK 200  TEMPERATURE           (KELVIN) : NULL                               
REMARK 200  PH                             : NULL                               
REMARK 200  NUMBER OF CRYSTALS USED        : NULL                               
REMARK 200                                                                      
REMARK 200  SYNCHROTRON              (Y/N) : NULL                               
REMARK 200  RADIATION SOURCE               : NULL                               
REMARK 200  BEAMLINE                       : NULL                               
REMARK 200  X-RAY GENERATOR MODEL          : NULL                               
REMARK 200  MONOCHROMATIC OR LAUE    (M/L) : NULL                               
REMARK 200  WAVELENGTH OR RANGE        (A) : NULL                               
REMARK 200  MONOCHROMATOR                  : NULL                               
REMARK 200  OPTICS                         : NULL                               
REMARK 200                                                                      
REMARK 200  DETECTOR TYPE                  : NULL                               
REMARK 200  DETECTOR MANUFACTURER          : NULL                               
REMARK 200  INTENSITY-INTEGRATION SOFTWARE : NULL                               
REMARK 200  DATA SCALING SOFTWARE          : NULL                               
REMARK 200                                                                      
REMARK 200  NUMBER OF UNIQUE REFLECTIONS   : NULL                               
REMARK 200  RESOLUTION RANGE HIGH      (A) : NULL                               
REMARK 200  RESOLUTION RANGE LOW       (A) : NULL                               
REMARK 200  REJECTION CRITERIA  (SIGMA(I)) : NULL                               
REMARK 200                                                                      
REMARK 200 OVERALL.                                                             
REMARK 200  COMPLETENESS FOR RANGE     (%) : NULL                               
REMARK 200  DATA REDUNDANCY                : NULL                               
REMARK 200  R MERGE                    (I) : NULL                               
REMARK 200  R SYM                      (I) : NULL                               
REMARK 200  <I/SIGMA(I)> FOR THE DATA SET  : NULL                               
REMARK 200                                                                      
REMARK 200 IN THE HIGHEST RESOLUTION SHELL.                                     
REMARK 200  HIGHEST RESOLUTION SHELL, RANGE HIGH (A) : NULL                     
REMARK 200  HIGHEST RESOLUTION SHELL, RANGE LOW  (A) : NULL                     
REMARK 200  COMPLETENESS FOR SHELL     (%) : NULL                               
REMARK 200  DATA REDUNDANCY IN SHELL       : NULL                               
REMARK 200  R MERGE FOR SHELL          (I) : NULL                               
REMARK 200  R SYM FOR SHELL            (I) : NULL                               
REMARK 200  <I/SIGMA(I)> FOR SHELL         : NULL                               
REMARK 200                                                                      
REMARK 200 DIFFRACTION PROTOCOL: NULL                                           
REMARK 200 METHOD USED TO DETERMINE THE STRUCTURE: NULL                         
REMARK 200 SOFTWARE USED: NULL                                                  
REMARK 200 STARTING MODEL: NULL                                                 
REMARK 200                                                                      
REMARK 200 REMARK: NULL                                                         
REMARK 280                                                                      
REMARK 280 CRYSTAL                                                              
REMARK 280 SOLVENT CONTENT, VS   (%): 54.27                                     
REMARK 280 MATTHEWS COEFFICIENT, VM (ANGSTROMS**3/DA): 2.69                     
REMARK 280                                                                      
REMARK 280 CRYSTALLIZATION CONDITIONS: NULL                                     
REMARK 290                                                                      
REMARK 290 CRYSTALLOGRAPHIC SYMMETRY                                            
REMARK 290 SYMMETRY OPERATORS FOR SPACE GROUP: P 65 2 2                         
REMARK 290                                                                      
REMARK 290      SYMOP   SYMMETRY                                                
REMARK 290     NNNMMM   OPERATOR                                                
REMARK 290       1555   X,Y,Z                                                   
REMARK 290       2555   -Y,X-Y,Z+2/3                                            
REMARK 290       3555   -X+Y,-X,Z+1/3                                           
REMARK 290       4555   -X,-Y,Z+1/2                                             
REMARK 290       5555   Y,-X+Y,Z+1/6                                            
REMARK 290       6555   X-Y,X,Z+5/6                                             
REMARK 290       7555   Y,X,-Z+2/3                                              
REMARK 290       8555   X-Y,-Y,-Z                                               
REMARK 290       9555   -X,-X+Y,-Z+1/3                                          
REMARK 290      10555   -Y,-X,-Z+1/6                                            
REMARK 290      11555   -X+Y,Y,-Z+1/2                                           
REMARK 290      12555   X,X-Y,-Z+5/6                                            
REMARK 290                                                                      
REMARK 290     WHERE NNN -> OPERATOR NUMBER                                     
REMARK 290           MMM -> TRANSLATION VECTOR                                  
REMARK 290                                                                      
REMARK 290 CRYSTALLOGRAPHIC SYMMETRY TRANSFORMATIONS                            
REMARK 290 THE FOLLOWING TRANSFORMATIONS OPERATE ON THE ATOM/HETATM             
REMARK 290 RECORDS IN THIS ENTRY TO PRODUCE CRYSTALLOGRAPHICALLY                
REMARK 290 RELATED MOLECULES.                                                   
REMARK 290   SMTRY1   1  1.000000  0.000000  0.000000        0.00000            
REMARK 290   SMTRY2   1  0.000000  1.000000  0.000000        0.00000            
REMARK 290   SMTRY3   1  0.000000  0.000000  1.000000        0.00000            
REMARK 290   SMTRY1   2 -0.500000 -0.866025  0.000000        0.00000            
REMARK 290   SMTRY2   2  0.866025 -0.500000  0.000000        0.00000            
REMARK 290   SMTRY3   2  0.000000  0.000000  1.000000       70.06667            
REMARK 290   SMTRY1   3 -0.500000  0.866025  0.000000        0.00000            
REMARK 290   SMTRY2   3 -0.866025 -0.500000  0.000000        0.00000            
REMARK 290   SMTRY3   3  0.000000  0.000000  1.000000       35.03333            
REMARK 290   SMTRY1   4 -1.000000  0.000000  0.000000        0.00000            
REMARK 290   SMTRY2   4  0.000000 -1.000000  0.000000        0.00000            
REMARK 290   SMTRY3   4  0.000000  0.000000  1.000000       52.55000            
REMARK 290   SMTRY1   5  0.500000  0.866025  0.000000        0.00000            
REMARK 290   SMTRY2   5 -0.866025  0.500000  0.000000        0.00000            
REMARK 290   SMTRY3   5  0.000000  0.000000  1.000000       17.51667            
REMARK 290   SMTRY1   6  0.500000 -0.866025  0.000000        0.00000            
REMARK 290   SMTRY2   6  0.866025  0.500000  0.000000        0.00000            
REMARK 290   SMTRY3   6  0.000000  0.000000  1.000000       87.58333            
REMARK 290   SMTRY1   7 -0.500000  0.866025  0.000000        0.00000            
REMARK 290   SMTRY2   7  0.866025  0.500000  0.000000        0.00000            
REMARK 290   SMTRY3   7  0.000000  0.000000 -1.000000       70.06667            
REMARK 290   SMTRY1   8  1.000000  0.000000  0.000000        0.00000            
REMARK 290   SMTRY2   8  0.000000 -1.000000  0.000000        0.00000            
REMARK 290   SMTRY3   8  0.000000  0.000000 -1.000000        0.00000            
REMARK 290   SMTRY1   9 -0.500000 -0.866025  0.000000        0.00000            
REMARK 290   SMTRY2   9 -0.866025  0.500000  0.000000        0.00000            
REMARK 290   SMTRY3   9  0.000000  0.000000 -1.000000       35.03333            
REMARK 290   SMTRY1  10  0.500000 -0.866025  0.000000        0.00000            
REMARK 290   SMTRY2  10 -0.866025 -0.500000  0.000000        0.00000            
REMARK 290   SMTRY3  10  0.000000  0.000000 -1.000000       17.51667            
REMARK 290   SMTRY1  11 -1.000000  0.000000  0.000000        0.00000            
REMARK 290   SMTRY2  11  0.000000  1.000000  0.000000        0.00000            
REMARK 290   SMTRY3  11  0.000000  0.000000 -1.000000       52.55000            
REMARK 290   SMTRY1  12  0.500000  0.866025  0.000000        0.00000            
REMARK 290   SMTRY2  12  0.866025 -0.500000  0.000000        0.00000            
REMARK 290   SMTRY3  12  0.000000  0.000000 -1.000000       87.58333            
REMARK 290                                                                      
REMARK 290 REMARK: NULL                                                         
REMARK 300                                                                      
REMARK 300 BIOMOLECULE: 1                                                       
REMARK 300 SEE REMARK 350 FOR THE AUTHOR PROVIDED AND/OR PROGRAM                
REMARK 300 GENERATED ASSEMBLY INFORMATION FOR THE STRUCTURE IN                  
REMARK 300 THIS ENTRY. THE REMARK MAY ALSO PROVIDE INFORMATION ON               
REMARK 300 BURIED SURFACE AREA.                                                 
REMARK 350                                                                      
REMARK 350 COORDINATES FOR A COMPLETE MULTIMER REPRESENTING THE KNOWN           
REMARK 350 BIOLOGICALLY SIGNIFICANT OLIGOMERIZATION STATE OF THE                
REMARK 350 MOLECULE CAN BE GENERATED BY APPLYING BIOMT TRANSFORMATIONS          
REMARK 350 GIVEN BELOW.  BOTH NON-CRYSTALLOGRAPHIC AND                          
REMARK 350 CRYSTALLOGRAPHIC OPERATIONS ARE GIVEN.                               
REMARK 350                                                                      
REMARK 350 BIOMOLECULE: 1                                                       
REMARK 350 AUTHOR DETERMINED BIOLOGICAL UNIT: DIMERIC                           
REMARK 350 APPLY THE FOLLOWING TO CHAINS: A                                     
REMARK 350   BIOMT1   1  1.000000  0.000000  0.000000        0.00000            
REMARK 350   BIOMT2   1  0.000000  1.000000  0.000000        0.00000            
REMARK 350   BIOMT3   1  0.000000  0.000000  1.000000        0.00000            
REMARK 350   BIOMT1   2 -1.000000  0.000000  0.000000       83.20000            
REMARK 350   BIOMT2   2  0.000000  1.000000  0.000000        0.00000            
REMARK 350   BIOMT3   2  0.000000  0.000000 -1.000000       52.55000            
REMARK 500                                                                      
REMARK 500 GEOMETRY AND STEREOCHEMISTRY                                         
REMARK 500 SUBTOPIC: COVALENT BOND LENGTHS                                      
REMARK 500                                                                      
REMARK 500 THE STEREOCHEMICAL PARAMETERS OF THE FOLLOWING RESIDUES              
REMARK 500 HAVE VALUES WHICH DEVIATE FROM EXPECTED VALUES BY MORE               
REMARK 500 THAN 6*RMSD (M=MODEL NUMBER; RES=RESIDUE NAME; C=CHAIN               
REMARK 500 IDENTIFIER; SSEQ=SEQUENCE NUMBER; I=INSERTION CODE).                 
REMARK 500                                                                      
REMARK 500 STANDARD TABLE:                                                      
REMARK 500 FORMAT: (10X,I3,1X,2(A3,1X,A1,I4,A1,1X,A4,3X),1X,F6.3)               
REMARK 500                                                                      
REMARK 500 EXPECTED VALUES PROTEIN: ENGH AND HUBER, 1999                        
REMARK 500 EXPECTED VALUES NUCLEIC ACID: CLOWNEY ET AL 1996                     
REMARK 500                                                                      
REMARK 500  M RES CSSEQI ATM1   RES CSSEQI ATM2   DEVIATION                     
REMARK 500    GLU A   3   CD    GLU A   3   OE1     0.066                       
REMARK 500    GLU A  31   CD    GLU A  31   OE2     0.079                       
REMARK 500    GLU A  49   CD    GLU A  49   OE1     0.086                       
REMARK 500    GLU A  62   CD    GLU A  62   OE1     0.093                       
REMARK 500    GLU A  63   CD    GLU A  63   OE1     0.076                       
REMARK 500    GLU A  76   CD    GLU A  76   OE2     0.071                       
REMARK 500    GLU A  91   CD    GLU A  91   OE2     0.109                       
REMARK 500    GLU A  98   CD    GLU A  98   OE2     0.105                       
REMARK 500    GLU A 126   CD    GLU A 126   OE2     0.079                       
REMARK 500    GLU A 143   CD    GLU A 143   OE1     0.076                       
REMARK 500    GLU A 153   CD    GLU A 153   OE2     0.083                       
REMARK 500                                                                      
REMARK 500 REMARK: NULL                                                         
REMARK 500                                                                      
REMARK 500 GEOMETRY AND STEREOCHEMISTRY                                         
REMARK 500 SUBTOPIC: COVALENT BOND ANGLES                                       
REMARK 500                                                                      
REMARK 500 THE STEREOCHEMICAL PARAMETERS OF THE FOLLOWING RESIDUES              
REMARK 500 HAVE VALUES WHICH DEVIATE FROM EXPECTED VALUES BY MORE               
REMARK 500 THAN 6*RMSD (M=MODEL NUMBER; RES=RESIDUE NAME; C=CHAIN               
REMARK 500 IDENTIFIER; SSEQ=SEQUENCE NUMBER; I=INSERTION CODE).                 
REMARK 500                                                                      
REMARK 500 STANDARD TABLE:                                                      
REMARK 500 FORMAT: (10X,I3,1X,A3,1X,A1,I4,A1,3(1X,A4,2X),12X,F5.1)              
REMARK 500                                                                      
REMARK 500 EXPECTED VALUES PROTEIN: ENGH AND HUBER, 1999                        
REMARK 500 EXPECTED VALUES NUCLEIC ACID: CLOWNEY ET AL 1996                     
REMARK 500                                                                      
REMARK 500  M RES CSSEQI ATM1   ATM2   ATM3                                     
REMARK 500    ASP A  30   CB  -  CG  -  OD1 ANGL. DEV. =  -5.4 DEGREES          
REMARK 500    ASP A  33   CB  -  CG  -  OD1 ANGL. DEV. =   5.5 DEGREES          
REMARK 500    ASP A  33   CB  -  CG  -  OD2 ANGL. DEV. =  -7.8 DEGREES          
REMARK 500    ASP A  38   CB  -  CG  -  OD1 ANGL. DEV. =   6.4 DEGREES          
REMARK 500    ASP A  38   CB  -  CG  -  OD2 ANGL. DEV. =  -6.0 DEGREES          
REMARK 500    ASP A  47   CB  -  CG  -  OD1 ANGL. DEV. =   5.8 DEGREES          
REMARK 500    ASP A  47   CB  -  CG  -  OD2 ANGL. DEV. =  -6.4 DEGREES          
REMARK 500    ASP A  57   CB  -  CG  -  OD2 ANGL. DEV. =  -5.6 DEGREES          
REMARK 500    ASP A  69   CB  -  CG  -  OD2 ANGL. DEV. =  -6.5 DEGREES          
REMARK 500    ASP A 132   CB  -  CG  -  OD1 ANGL. DEV. =  -6.8 DEGREES          
REMARK 500    TYR A 137   CB  -  CG  -  CD2 ANGL. DEV. =  -4.3 DEGREES          
REMARK 500    TYR A 157   CB  -  CG  -  CD2 ANGL. DEV. =  -4.7 DEGREES          
REMARK 500    TYR A 157   CB  -  CG  -  CD1 ANGL. DEV. =   4.0 DEGREES          
REMARK 500    ARG A 164   NE  -  CZ  -  NH1 ANGL. DEV. =  -3.0 DEGREES          
REMARK 500                                                                      
REMARK 500 REMARK: NULL                                                         
REMARK 500                                                                      
REMARK 500 GEOMETRY AND STEREOCHEMISTRY                                         
REMARK 500 SUBTOPIC: TORSION ANGLES                                             
REMARK 500                                                                      
REMARK 500 TORSION ANGLES OUTSIDE THE EXPECTED RAMACHANDRAN REGIONS:            
REMARK 500 (M=MODEL NUMBER; RES=RESIDUE NAME; C=CHAIN IDENTIFIER;               
REMARK 500 SSEQ=SEQUENCE NUMBER; I=INSERTION CODE).                             
REMARK 500                                                                      
REMARK 500 STANDARD TABLE:                                                      
REMARK 500 FORMAT:(10X,I3,1X,A3,1X,A1,I4,A1,4X,F7.2,3X,F7.2)                    
REMARK 500                                                                      
REMARK 500 EXPECTED VALUES: GJ KLEYWEGT AND TA JONES (1996). PHI/PSI-           
REMARK 500 CHOLOGY: RAMACHANDRAN REVISITED. STRUCTURE 4, 1395 - 1400            
REMARK 500                                                                      
REMARK 500  M RES CSSEQI        PSI       PHI                                   
REMARK 500    ASN A  26       60.13     38.40                                   
REMARK 500    ASP A  33      109.39    -47.22                                   
REMARK 500    GLU A  63       99.20    -54.94                                   
REMARK 500    TYR A  64       55.09     25.93                                   
REMARK 500    SER A  65     -110.24   -142.34                                   
REMARK 500    ARG A  68       74.50     49.53                                   
REMARK 500    GLN A  70       15.50    -62.92                                   
REMARK 500    TYR A  71      -33.45   -133.27                                   
REMARK 500    ILE A  84       -9.94    -59.44                                   
REMARK 500    CYS A 118       -0.16    -57.38                                   
REMARK 500    ALA A 122     -115.16   -179.24                                   
REMARK 500    ARG A 123      142.64     97.64                                   
REMARK 500    ARG A 149       -6.62     79.54                                   
REMARK 500                                                                      
REMARK 500 REMARK: NULL                                                         
REMARK 525                                                                      
REMARK 525 SOLVENT                                                              
REMARK 525                                                                      
REMARK 525 THE SOLVENT MOLECULES HAVE CHAIN IDENTIFIERS THAT                    
REMARK 525 INDICATE THE POLYMER CHAIN WITH WHICH THEY ARE MOST                  
REMARK 525 CLOSELY ASSOCIATED. THE REMARK LISTS ALL THE SOLVENT                 
REMARK 525 MOLECULES WHICH ARE MORE THAN 5A AWAY FROM THE                       
REMARK 525 NEAREST POLYMER CHAIN (M = MODEL NUMBER;                             
REMARK 525 RES=RESIDUE NAME; C=CHAIN IDENTIFIER; SSEQ=SEQUENCE                  
REMARK 525 NUMBER; I=INSERTION CODE):                                           
REMARK 525                                                                      
REMARK 525  M RES CSSEQI                                                        
REMARK 525    HOH A 217        DISTANCE =  5.77 ANGSTROMS                       
REMARK 525    HOH A 226        DISTANCE =  5.08 ANGSTROMS                       
REMARK 525    HOH A 228        DISTANCE =  5.91 ANGSTROMS                       
REMARK 525    HOH A 233        DISTANCE =  8.51 ANGSTROMS                       
REMARK 525    HOH A 235        DISTANCE =  5.50 ANGSTROMS                       
REMARK 620                                                                      
REMARK 620 METAL COORDINATION                                                   
REMARK 620  (M=MODEL NUMBER; RES=RESIDUE NAME; C=CHAIN IDENTIFIER;              
REMARK 620  SSEQ=SEQUENCE NUMBER; I=INSERTION CODE):                            
REMARK 620                                                                      
REMARK 620 COORDINATION ANGLES FOR:  M RES CSSEQI METAL                         
REMARK 620                              MG A 173  MG                            
REMARK 620 N RES CSSEQI ATOM                                                    
REMARK 620 1 SER A  17   OG                                                     
REMARK 620 2 HOH A 201   O    91.6                                              
REMARK 620 3 GDP A 180   O3B  92.1  85.7                                        
REMARK 620 4 HOH A 202   O    82.7 172.8  98.8                                  
REMARK 620 5 HOH A 203   O   172.1  94.2  93.7  91.1                            
REMARK 620 6 HOH A 204   O    90.1  85.4 170.8  90.3  85.0                      
REMARK 620 N                    1     2     3     4     5                       
REMARK 800                                                                      
REMARK 800 SITE                                                                 
REMARK 800 SITE_IDENTIFIER: AC1                                                 
REMARK 800 EVIDENCE_CODE: SOFTWARE                                              
REMARK 800 SITE_DESCRIPTION: BINDING SITE FOR RESIDUE MG A 173                  
REMARK 800 SITE_IDENTIFIER: AC2                                                 
REMARK 800 EVIDENCE_CODE: SOFTWARE                                              
REMARK 800 SITE_DESCRIPTION: BINDING SITE FOR RESIDUE GDP A 180                 
DBREF  1Q21 A    1   171  UNP    P01112   RASH_HUMAN       1    171             
SEQRES   1 A  171  MET THR GLU TYR LYS LEU VAL VAL VAL GLY ALA GLY GLY          
SEQRES   2 A  171  VAL GLY LYS SER ALA LEU THR ILE GLN LEU ILE GLN ASN          
SEQRES   3 A  171  HIS PHE VAL ASP GLU TYR ASP PRO THR ILE GLU ASP SER          
SEQRES   4 A  171  TYR ARG LYS GLN VAL VAL ILE ASP GLY GLU THR CYS LEU          
SEQRES   5 A  171  LEU ASP ILE LEU ASP THR ALA GLY GLN GLU GLU TYR SER          
SEQRES   6 A  171  ALA MET ARG ASP GLN TYR MET ARG THR GLY GLU GLY PHE          
SEQRES   7 A  171  LEU CYS VAL PHE ALA ILE ASN ASN THR LYS SER PHE GLU          
SEQRES   8 A  171  ASP ILE HIS GLN TYR ARG GLU GLN ILE LYS ARG VAL LYS          
SEQRES   9 A  171  ASP SER ASP ASP VAL PRO MET VAL LEU VAL GLY ASN LYS          
SEQRES  10 A  171  CYS ASP LEU ALA ALA ARG THR VAL GLU SER ARG GLN ALA          
SEQRES  11 A  171  GLN ASP LEU ALA ARG SER TYR GLY ILE PRO TYR ILE GLU          
SEQRES  12 A  171  THR SER ALA LYS THR ARG GLN GLY VAL GLU ASP ALA PHE          
SEQRES  13 A  171  TYR THR LEU VAL ARG GLU ILE ARG GLN HIS LYS LEU ARG          
SEQRES  14 A  171  LYS LEU                                                      
HET     MG  A 173       1                                                       
HET    GDP  A 180      28                                                       
HETNAM      MG MAGNESIUM ION                                                    
HETNAM     GDP GUANOSINE-5'-DIPHOSPHATE                                         
FORMUL   2   MG    MG 2+                                                        
FORMUL   3  GDP    C10 H15 N5 O11 P2                                            
FORMUL   4  HOH   *39(H2 O)                                                     
HELIX    1  A1 GLY A   15  ASN A   26  1                                  12    
HELIX    2  A2 ASP A   69  GLY A   75  1                                   7    
HELIX    3  A3 THR A   87  LYS A  104  1                                  18    
HELIX    4  A4 GLU A  126  TYR A  137  1                                  12    
HELIX    5  A5 GLY A  151  LEU A  171  1                                  21    
SHEET    1  S1 6 ASP A  38  ILE A  46  0                                        
SHEET    2  S1 6 GLU A  49  ASP A  57 -1  N  LYS A  42   O  LEU A  53           
SHEET    3  S1 6 THR A   2  VAL A   9  1  O  LEU A   6   N  LEU A  56           
SHEET    4  S1 6 GLY A  77  ILE A  84  1  O  LEU A  79   N  VAL A   9           
SHEET    5  S1 6 PRO A 110  LYS A 117  1  O  VAL A 112   N  CYS A  80           
SHEET    6  S1 6 PRO A 140  THR A 144  1  O  ILE A 142   N  GLY A 115           
LINK        MG    MG A 173                 OG  SER A  17     1555   1555  2.38  
LINK        MG    MG A 173                 O   HOH A 201     1555   1555  2.24  
LINK        MG    MG A 173                 O3B GDP A 180     1555   1555  2.14  
LINK        MG    MG A 173                 O   HOH A 202     1555   1555  2.26  
LINK        MG    MG A 173                 O   HOH A 203     1555   1555  2.37  
LINK        MG    MG A 173                 O   HOH A 204     1555   1555  2.45  
SITE     1 AC1  6 SER A  17  GDP A 180  HOH A 201  HOH A 202                    
SITE     2 AC1  6 HOH A 203  HOH A 204                                          
SITE     1 AC2 19 GLY A  12  GLY A  13  VAL A  14  GLY A  15                    
SITE     2 AC2 19 LYS A  16  SER A  17  ALA A  18  PHE A  28                    
SITE     3 AC2 19 VAL A  29  ASP A  30  ASN A 116  LYS A 117                    
SITE     4 AC2 19 ASP A 119  SER A 145  ALA A 146  LYS A 147                    
SITE     5 AC2 19  MG A 173  HOH A 201  HOH A 203                               
CRYST1   83.200   83.200  105.100  90.00  90.00 120.00 P 65 2 2     12          
ORIGX1      1.000000  0.000000  0.000000        0.00000                         
ORIGX2      0.000000  1.000000  0.000000        0.00000                         
ORIGX3      0.000000  0.000000  1.000000        0.00000                         
SCALE1      0.012019  0.006939  0.000000        0.00000                         
SCALE2      0.000000  0.013879  0.000000        0.00000                         
SCALE3      0.000000  0.000000  0.009515        0.00000                         
ATOM      1  N   MET A   1       4.644  12.189  32.979  1.00 42.78           N  
ATOM      2  CA  MET A   1       5.632  11.136  32.736  1.00 37.67           C  
ATOM      3  C   MET A   1       6.988  11.654  33.118  1.00 33.86           C  
ATOM      4  O   MET A   1       7.106  12.785  33.614  1.00 35.29           O  
ATOM      5  CB  MET A   1       5.618  10.749  31.268  1.00 39.15           C  
ATOM      6  CG  MET A   1       5.953  11.883  30.358  1.00 37.50           C  
ATOM      7  SD  MET A   1       5.466  11.461  28.675  1.00 45.71           S  
ATOM      8  CE  MET A   1       4.050  12.562  28.485  1.00 46.51           C  
ATOM      9  N   THR A   2       8.016  10.891  32.903  1.00 30.72           N  
ATOM     10  CA  THR A   2       9.314  11.431  33.268  1.00 27.89           C  
ATOM     11  C   THR A   2       9.820  12.291  32.100  1.00 26.55           C  
ATOM     12  O   THR A   2       9.469  12.019  30.935  1.00 29.55           O  
ATOM     13  CB  THR A   2      10.323  10.326  33.717  1.00 23.49           C  
ATOM     14  OG1 THR A   2       9.831   9.639  34.893  1.00 18.54           O  
ATOM     15  CG2 THR A   2      11.692  10.963  34.042  1.00 26.29           C  
ATOM     16  N   GLU A   3      10.578  13.355  32.404  1.00 25.71           N  
ATOM     17  CA  GLU A   3      11.134  14.238  31.388  1.00 30.05           C  
ATOM     18  C   GLU A   3      12.635  14.225  31.539  1.00 26.60           C  
ATOM     19  O   GLU A   3      13.142  14.473  32.652  1.00 25.21           O  
ATOM     20  CB  GLU A   3      10.720  15.693  31.630  1.00 35.04           C  
ATOM     21  CG  GLU A   3       9.682  16.215  30.636  1.00 42.03           C  
ATOM     22  CD  GLU A   3       9.484  17.698  30.764  1.00 44.23           C  
ATOM     23  OE1 GLU A   3      10.326  18.414  30.046  1.00 45.75           O  
ATOM     24  OE2 GLU A   3       8.614  18.172  31.521  1.00 46.84           O  
ATOM     25  N   TYR A   4      13.353  13.989  30.457  1.00 23.26           N  
ATOM     26  CA  TYR A   4      14.804  13.984  30.545  1.00 23.44           C  
ATOM     27  C   TYR A   4      15.282  15.176  29.747  1.00 20.66           C  
ATOM     28  O   TYR A   4      14.953  15.291  28.525  1.00 17.27           O  
ATOM     29  CB  TYR A   4      15.368  12.658  29.990  1.00 22.13           C  
ATOM     30  CG  TYR A   4      14.993  11.513  30.853  1.00 24.77           C  
ATOM     31  CD1 TYR A   4      15.640  11.352  32.094  1.00 27.80           C  
ATOM     32  CD2 TYR A   4      13.963  10.636  30.531  1.00 25.52           C  
ATOM     33  CE1 TYR A   4      15.321  10.289  32.948  1.00 28.13           C  
ATOM     34  CE2 TYR A   4      13.596   9.583  31.407  1.00 26.81           C  
ATOM     35  CZ  TYR A   4      14.293   9.410  32.604  1.00 29.07           C  
ATOM     36  OH  TYR A   4      13.923   8.370  33.481  1.00 28.66           O  
ATOM     37  N   LYS A   5      16.003  16.097  30.399  1.00 19.19           N  
ATOM     38  CA  LYS A   5      16.483  17.251  29.653  1.00 23.80           C  
ATOM     39  C   LYS A   5      17.843  16.880  29.106  1.00 22.13           C  
ATOM     40  O   LYS A   5      18.774  16.670  29.924  1.00 20.44           O  
ATOM     41  CB  LYS A   5      16.655  18.489  30.522  1.00 30.66           C  
ATOM     42  CG  LYS A   5      15.432  18.879  31.340  1.00 38.55           C  
ATOM     43  CD  LYS A   5      14.407  19.751  30.605  1.00 41.40           C  
ATOM     44  CE  LYS A   5      13.074  19.836  31.382  1.00 43.98           C  
ATOM     45  NZ  LYS A   5      12.352  18.536  31.485  1.00 39.53           N  
ATOM     46  N   LEU A   6      17.970  16.756  27.759  1.00 21.11           N  
ATOM     47  CA  LEU A   6      19.262  16.398  27.154  1.00 21.69           C  
ATOM     48  C   LEU A   6      19.832  17.592  26.394  1.00 21.56           C  
ATOM     49  O   LEU A   6      19.014  18.368  25.832  1.00 23.20           O  
ATOM     50  CB  LEU A   6      19.089  15.243  26.112  1.00 17.68           C  
ATOM     51  CG  LEU A   6      18.179  14.105  26.549  1.00 12.18           C  
ATOM     52  CD1 LEU A   6      18.183  13.043  25.431  1.00  8.25           C  
ATOM     53  CD2 LEU A   6      18.783  13.482  27.807  1.00 10.81           C  
ATOM     54  N   VAL A   7      21.209  17.730  26.319  1.00 22.02           N  
ATOM     55  CA  VAL A   7      21.811  18.862  25.523  1.00 15.43           C  
ATOM     56  C   VAL A   7      22.755  18.235  24.532  1.00 14.32           C  
ATOM     57  O   VAL A   7      23.496  17.344  24.972  1.00 18.29           O  
ATOM     58  CB  VAL A   7      22.617  19.786  26.428  1.00 10.76           C  
ATOM     59  CG1 VAL A   7      23.234  20.941  25.647  1.00  9.13           C  
ATOM     60  CG2 VAL A   7      21.681  20.387  27.467  1.00 10.40           C  
ATOM     61  N   VAL A   8      22.633  18.559  23.203  1.00 18.34           N  
ATOM     62  CA  VAL A   8      23.535  17.975  22.169  1.00 19.63           C  
ATOM     63  C   VAL A   8      24.538  19.044  21.916  1.00 22.80           C  
ATOM     64  O   VAL A   8      24.129  20.215  21.564  1.00 19.57           O  
ATOM     65  CB  VAL A   8      22.825  17.722  20.829  1.00 22.92           C  
ATOM     66  CG1 VAL A   8      23.730  16.973  19.860  1.00 23.42           C  
ATOM     67  CG2 VAL A   8      21.455  17.040  21.011  1.00 19.61           C  
ATOM     68  N   VAL A   9      25.821  18.712  22.183  1.00 21.29           N  
ATOM     69  CA  VAL A   9      26.892  19.686  22.153  1.00 16.46           C  
ATOM     70  C   VAL A   9      27.991  19.243  21.223  1.00 18.88           C  
ATOM     71  O   VAL A   9      28.041  18.033  20.898  1.00 17.02           O  
ATOM     72  CB  VAL A   9      27.309  19.636  23.572  1.00 15.56           C  
ATOM     73  CG1 VAL A   9      28.725  19.157  23.790  1.00 11.80           C  
ATOM     74  CG2 VAL A   9      26.771  20.769  24.439  1.00 16.39           C  
ATOM     75  N   GLY A  10      28.832  20.186  20.714  1.00 17.67           N  
ATOM     76  CA  GLY A  10      29.839  19.764  19.731  1.00 18.32           C  
ATOM     77  C   GLY A  10      30.127  20.840  18.697  1.00 21.82           C  
ATOM     78  O   GLY A  10      29.353  21.819  18.582  1.00 21.96           O  
ATOM     79  N   ALA A  11      31.270  20.698  17.999  1.00 22.42           N  
ATOM     80  CA  ALA A  11      31.670  21.698  16.969  1.00 22.86           C  
ATOM     81  C   ALA A  11      30.650  21.824  15.857  1.00 21.11           C  
ATOM     82  O   ALA A  11      29.893  20.872  15.571  1.00 26.40           O  
ATOM     83  CB  ALA A  11      32.984  21.283  16.303  1.00 16.48           C  
ATOM     84  N   GLY A  12      30.687  22.945  15.134  1.00 21.02           N  
ATOM     85  CA  GLY A  12      29.726  23.112  14.034  1.00 16.14           C  
ATOM     86  C   GLY A  12      30.053  22.149  12.930  1.00 18.69           C  
ATOM     87  O   GLY A  12      31.224  21.783  12.734  1.00 20.32           O  
ATOM     88  N   GLY A  13      29.013  21.710  12.204  1.00 19.10           N  
ATOM     89  CA  GLY A  13      29.210  20.828  11.067  1.00 19.66           C  
ATOM     90  C   GLY A  13      29.292  19.355  11.437  1.00 19.93           C  
ATOM     91  O   GLY A  13      29.399  18.477  10.527  1.00 21.11           O  
ATOM     92  N   VAL A  14      29.274  19.032  12.741  1.00 18.93           N  
ATOM     93  CA  VAL A  14      29.380  17.601  13.072  1.00 17.44           C  
ATOM     94  C   VAL A  14      28.091  16.872  12.781  1.00 19.83           C  
ATOM     95  O   VAL A  14      28.119  15.654  12.419  1.00 24.77           O  
ATOM     96  CB  VAL A  14      29.833  17.344  14.528  1.00 15.59           C  
ATOM     97  CG1 VAL A  14      31.180  18.037  14.724  1.00 19.39           C  
ATOM     98  CG2 VAL A  14      28.856  17.939  15.565  1.00 15.79           C  
ATOM     99  N   GLY A  15      26.934  17.555  12.938  1.00 17.06           N  
ATOM    100  CA  GLY A  15      25.672  16.836  12.624  1.00 17.43           C  
ATOM    101  C   GLY A  15      24.681  16.846  13.796  1.00 18.05           C  
ATOM    102  O   GLY A  15      23.784  15.955  13.957  1.00 18.92           O  
ATOM    103  N   LYS A  16      24.858  17.845  14.676  1.00 18.98           N  
ATOM    104  CA  LYS A  16      24.014  17.924  15.844  1.00 15.89           C  
ATOM    105  C   LYS A  16      22.567  18.080  15.424  1.00 17.28           C  
ATOM    106  O   LYS A  16      21.667  17.393  15.996  1.00 20.66           O  
ATOM    107  CB  LYS A  16      24.408  19.092  16.709  1.00 13.55           C  
ATOM    108  CG  LYS A  16      25.883  19.022  17.125  1.00 12.16           C  
ATOM    109  CD  LYS A  16      26.310  20.191  18.064  1.00 10.88           C  
ATOM    110  CE  LYS A  16      26.189  21.584  17.392  1.00 14.22           C  
ATOM    111  NZ  LYS A  16      27.067  21.709  16.185  1.00 17.14           N  
ATOM    112  N   SER A  17      22.298  18.994  14.432  1.00 16.91           N  
ATOM    113  CA  SER A  17      20.883  19.170  14.047  1.00 17.45           C  
ATOM    114  C   SER A  17      20.361  17.954  13.293  1.00 17.70           C  
ATOM    115  O   SER A  17      19.181  17.566  13.417  1.00 15.79           O  
ATOM    116  CB  SER A  17      20.616  20.446  13.267  1.00 16.18           C  
ATOM    117  OG  SER A  17      21.041  21.600  14.039  1.00 15.60           O  
ATOM    118  N   ALA A  18      21.225  17.378  12.458  1.00 15.63           N  
ATOM    119  CA  ALA A  18      20.822  16.220  11.681  1.00 16.67           C  
ATOM    120  C   ALA A  18      20.505  15.061  12.606  1.00 12.79           C  
ATOM    121  O   ALA A  18      19.514  14.349  12.386  1.00 17.34           O  
ATOM    122  CB  ALA A  18      21.886  15.824  10.653  1.00 13.90           C  
ATOM    123  N   LEU A  19      21.279  14.857  13.687  1.00 15.66           N  
ATOM    124  CA  LEU A  19      20.909  13.753  14.621  1.00 14.26           C  
ATOM    125  C   LEU A  19      19.569  14.060  15.347  1.00 16.31           C  
ATOM    126  O   LEU A  19      18.609  13.222  15.520  1.00 18.21           O  
ATOM    127  CB  LEU A  19      22.000  13.509  15.705  1.00 14.85           C  
ATOM    128  CG  LEU A  19      23.340  12.954  15.221  1.00 16.05           C  
ATOM    129  CD1 LEU A  19      24.343  13.138  16.356  1.00 12.72           C  
ATOM    130  CD2 LEU A  19      23.161  11.460  15.058  1.00 17.87           C  
ATOM    131  N   THR A  20      19.481  15.279  15.863  1.00 16.98           N  
ATOM    132  CA  THR A  20      18.299  15.670  16.596  1.00 20.85           C  
ATOM    133  C   THR A  20      17.042  15.477  15.766  1.00 19.99           C  
ATOM    134  O   THR A  20      16.068  14.774  16.149  1.00 20.46           O  
ATOM    135  CB  THR A  20      18.516  17.134  17.080  1.00 19.63           C  
ATOM    136  OG1 THR A  20      19.661  17.116  17.956  1.00 22.87           O  
ATOM    137  CG2 THR A  20      17.331  17.676  17.838  1.00 16.18           C  
ATOM    138  N   ILE A  21      17.074  16.039  14.579  1.00 21.17           N  
ATOM    139  CA  ILE A  21      15.920  16.007  13.695  1.00 23.60           C  
ATOM    140  C   ILE A  21      15.608  14.599  13.305  1.00 25.97           C  
ATOM    141  O   ILE A  21      14.427  14.201  13.273  1.00 30.90           O  
ATOM    142  CB  ILE A  21      16.119  17.007  12.518  1.00 23.60           C  
ATOM    143  CG1 ILE A  21      15.740  18.415  12.977  1.00 19.20           C  
ATOM    144  CG2 ILE A  21      15.365  16.654  11.231  1.00 23.49           C  
ATOM    145  CD1 ILE A  21      16.531  19.472  12.206  1.00 21.44           C  
ATOM    146  N   GLN A  22      16.657  13.819  13.101  1.00 25.52           N  
ATOM    147  CA  GLN A  22      16.475  12.444  12.723  1.00 26.11           C  
ATOM    148  C   GLN A  22      15.679  11.719  13.781  1.00 24.41           C  
ATOM    149  O   GLN A  22      14.912  10.769  13.502  1.00 22.25           O  
ATOM    150  CB  GLN A  22      17.848  11.735  12.635  1.00 30.97           C  
ATOM    151  CG  GLN A  22      18.303  11.341  11.209  1.00 34.74           C  
ATOM    152  CD  GLN A  22      17.400  10.347  10.476  1.00 38.50           C  
ATOM    153  OE1 GLN A  22      16.287   9.923  10.975  1.00 40.75           O  
ATOM    154  NE2 GLN A  22      17.864   9.983   9.266  1.00 41.56           N  
ATOM    155  N   LEU A  23      15.972  12.058  15.040  1.00 20.04           N  
ATOM    156  CA  LEU A  23      15.330  11.300  16.059  1.00 19.13           C  
ATOM    157  C   LEU A  23      13.901  11.706  16.173  1.00 23.91           C  
ATOM    158  O   LEU A  23      12.991  10.842  16.220  1.00 26.53           O  
ATOM    159  CB  LEU A  23      16.090  11.454  17.370  1.00 17.72           C  
ATOM    160  CG  LEU A  23      15.430  10.816  18.589  1.00 15.91           C  
ATOM    161  CD1 LEU A  23      16.107   9.460  18.838  1.00 11.97           C  
ATOM    162  CD2 LEU A  23      15.742  11.721  19.782  1.00 20.35           C  
ATOM    163  N   ILE A  24      13.682  13.027  16.191  1.00 24.80           N  
ATOM    164  CA  ILE A  24      12.367  13.640  16.326  1.00 25.82           C  
ATOM    165  C   ILE A  24      11.348  13.322  15.175  1.00 27.25           C  
ATOM    166  O   ILE A  24      10.214  12.835  15.427  1.00 24.39           O  
ATOM    167  CB  ILE A  24      12.652  15.117  16.452  1.00 23.72           C  
ATOM    168  CG1 ILE A  24      13.450  15.355  17.760  1.00 23.89           C  
ATOM    169  CG2 ILE A  24      11.393  15.969  16.385  1.00 24.14           C  
ATOM    170  CD1 ILE A  24      12.938  14.544  18.954  1.00 19.71           C  
ATOM    171  N   GLN A  25      11.751  13.617  13.901  1.00 28.84           N  
ATOM    172  CA  GLN A  25      10.908  13.483  12.694  1.00 28.41           C  
ATOM    173  C   GLN A  25      11.302  12.428  11.708  1.00 30.46           C  
ATOM    174  O   GLN A  25      10.809  12.449  10.543  1.00 27.59           O  
ATOM    175  CB  GLN A  25      10.868  14.816  11.952  1.00 29.47           C  
ATOM    176  CG  GLN A  25      10.571  15.951  12.947  1.00 32.74           C  
ATOM    177  CD  GLN A  25      11.008  17.310  12.413  1.00 33.65           C  
ATOM    178  OE1 GLN A  25      11.421  17.424  11.216  1.00 32.57           O  
ATOM    179  NE2 GLN A  25      10.921  18.339  13.305  1.00 32.56           N  
ATOM    180  N   ASN A  26      12.183  11.537  12.162  1.00 34.12           N  
ATOM    181  CA  ASN A  26      12.616  10.409  11.388  1.00 37.03           C  
ATOM    182  C   ASN A  26      12.801  10.724   9.899  1.00 37.72           C  
ATOM    183  O   ASN A  26      12.137  10.095   9.056  1.00 41.69           O  
ATOM    184  CB  ASN A  26      11.607   9.246  11.635  1.00 40.88           C  
ATOM    185  CG  ASN A  26      11.934   7.864  11.036  1.00 46.17           C  
ATOM    186  OD1 ASN A  26      12.986   7.655  10.360  1.00 48.45           O  
ATOM    187  ND2 ASN A  26      11.004   6.882  11.239  1.00 47.80           N  
ATOM    188  N   HIS A  27      13.719  11.692   9.580  1.00 32.31           N  
ATOM    189  CA  HIS A  27      14.085  12.039   8.184  1.00 29.05           C  
ATOM    190  C   HIS A  27      15.394  12.825   8.213  1.00 28.96           C  
ATOM    191  O   HIS A  27      15.669  13.481   9.202  1.00 23.21           O  
ATOM    192  CB  HIS A  27      13.002  12.764   7.388  1.00 29.48           C  
ATOM    193  CG  HIS A  27      12.804  14.174   7.810  1.00 30.06           C  
ATOM    194  ND1 HIS A  27      11.992  14.497   8.889  1.00 33.69           N  
ATOM    195  CD2 HIS A  27      13.296  15.347   7.282  1.00 31.84           C  
ATOM    196  CE1 HIS A  27      11.998  15.846   9.028  1.00 31.59           C  
ATOM    197  NE2 HIS A  27      12.753  16.396   8.054  1.00 29.73           N  
ATOM    198  N   PHE A  28      16.234  12.694   7.189  1.00 28.32           N  
ATOM    199  CA  PHE A  28      17.493  13.381   7.203  1.00 33.12           C  
ATOM    200  C   PHE A  28      17.389  14.791   6.621  1.00 36.46           C  
ATOM    201  O   PHE A  28      16.694  15.050   5.643  1.00 36.08           O  
ATOM    202  CB  PHE A  28      18.541  12.561   6.455  1.00 31.75           C  
ATOM    203  CG  PHE A  28      19.893  13.238   6.348  1.00 31.77           C  
ATOM    204  CD1 PHE A  28      20.585  13.631   7.490  1.00 30.75           C  
ATOM    205  CD2 PHE A  28      20.455  13.465   5.090  1.00 31.11           C  
ATOM    206  CE1 PHE A  28      21.842  14.232   7.386  1.00 31.55           C  
ATOM    207  CE2 PHE A  28      21.711  14.064   4.958  1.00 29.38           C  
ATOM    208  CZ  PHE A  28      22.397  14.443   6.112  1.00 33.35           C  
ATOM    209  N   VAL A  29      18.137  15.702   7.196  1.00 41.30           N  
ATOM    210  CA  VAL A  29      18.122  17.067   6.738  1.00 42.25           C  
ATOM    211  C   VAL A  29      19.528  17.522   6.411  1.00 44.61           C  
ATOM    212  O   VAL A  29      20.387  17.556   7.298  1.00 46.52           O  
ATOM    213  CB  VAL A  29      17.474  17.959   7.831  1.00 40.05           C  
ATOM    214  CG1 VAL A  29      17.808  19.436   7.670  1.00 38.51           C  
ATOM    215  CG2 VAL A  29      15.967  17.766   7.829  1.00 38.81           C  
ATOM    216  N   ASP A  30      19.800  17.861   5.144  1.00 45.30           N  
ATOM    217  CA  ASP A  30      21.109  18.440   4.867  1.00 45.60           C  
ATOM    218  C   ASP A  30      20.855  19.931   4.897  1.00 44.48           C  
ATOM    219  O   ASP A  30      19.701  20.379   4.758  1.00 46.04           O  
ATOM    220  CB  ASP A  30      21.791  18.013   3.552  1.00 47.05           C  
ATOM    221  CG  ASP A  30      20.834  17.624   2.465  1.00 51.07           C  
ATOM    222  OD1 ASP A  30      19.774  18.409   2.410  1.00 54.29           O  
ATOM    223  OD2 ASP A  30      21.086  16.672   1.681  1.00 53.04           O  
ATOM    224  N   GLU A  31      21.881  20.722   5.124  1.00 45.25           N  
ATOM    225  CA  GLU A  31      21.677  22.182   5.154  1.00 48.00           C  
ATOM    226  C   GLU A  31      20.655  22.722   6.223  1.00 46.67           C  
ATOM    227  O   GLU A  31      19.750  23.470   5.903  1.00 51.77           O  
ATOM    228  CB  GLU A  31      21.357  22.764   3.728  1.00 50.35           C  
ATOM    229  CG  GLU A  31      22.300  23.902   3.232  1.00 54.98           C  
ATOM    230  CD  GLU A  31      22.302  24.055   1.693  1.00 59.12           C  
ATOM    231  OE1 GLU A  31      22.254  23.039   0.922  1.00 60.98           O  
ATOM    232  OE2 GLU A  31      22.327  25.316   1.267  1.00 57.16           O  
ATOM    233  N   TYR A  32      20.780  22.430   7.509  1.00 40.03           N  
ATOM    234  CA  TYR A  32      19.874  23.100   8.419  1.00 33.27           C  
ATOM    235  C   TYR A  32      20.619  24.308   8.916  1.00 33.15           C  
ATOM    236  O   TYR A  32      21.809  24.223   9.149  1.00 37.29           O  
ATOM    237  CB  TYR A  32      19.616  22.243   9.614  1.00 32.90           C  
ATOM    238  CG  TYR A  32      18.845  22.906  10.709  1.00 32.18           C  
ATOM    239  CD1 TYR A  32      17.454  22.954  10.647  1.00 33.88           C  
ATOM    240  CD2 TYR A  32      19.496  23.377  11.873  1.00 29.82           C  
ATOM    241  CE1 TYR A  32      16.704  23.466  11.713  1.00 39.04           C  
ATOM    242  CE2 TYR A  32      18.748  23.878  12.953  1.00 34.40           C  
ATOM    243  CZ  TYR A  32      17.361  23.903  12.872  1.00 39.11           C  
ATOM    244  OH  TYR A  32      16.594  24.429  13.911  1.00 43.10           O  
ATOM    245  N   ASP A  33      19.947  25.434   9.050  1.00 35.83           N  
ATOM    246  CA  ASP A  33      20.595  26.706   9.455  1.00 36.05           C  
ATOM    247  C   ASP A  33      21.519  26.582  10.648  1.00 33.38           C  
ATOM    248  O   ASP A  33      21.068  26.445  11.807  1.00 30.38           O  
ATOM    249  CB  ASP A  33      19.552  27.843   9.677  1.00 38.10           C  
ATOM    250  CG  ASP A  33      20.094  29.252   9.841  1.00 40.08           C  
ATOM    251  OD1 ASP A  33      21.201  29.529  10.438  1.00 39.64           O  
ATOM    252  OD2 ASP A  33      19.237  30.143   9.338  1.00 43.91           O  
ATOM    253  N   PRO A  34      22.844  26.711  10.348  1.00 32.15           N  
ATOM    254  CA  PRO A  34      23.886  26.566  11.344  1.00 28.29           C  
ATOM    255  C   PRO A  34      23.732  27.443  12.521  1.00 26.43           C  
ATOM    256  O   PRO A  34      24.417  27.243  13.497  1.00 28.54           O  
ATOM    257  CB  PRO A  34      25.179  27.033  10.688  1.00 30.37           C  
ATOM    258  CG  PRO A  34      24.762  27.974   9.580  1.00 32.83           C  
ATOM    259  CD  PRO A  34      23.353  27.500   9.166  1.00 33.27           C  
ATOM    260  N   THR A  35      22.883  28.444  12.433  1.00 27.66           N  
ATOM    261  CA  THR A  35      22.779  29.420  13.516  1.00 32.62           C  
ATOM    262  C   THR A  35      21.695  29.149  14.545  1.00 31.19           C  
ATOM    263  O   THR A  35      21.817  29.573  15.734  1.00 30.80           O  
ATOM    264  CB  THR A  35      22.562  30.807  12.842  1.00 36.73           C  
ATOM    265  OG1 THR A  35      23.449  30.888  11.720  1.00 38.74           O  
ATOM    266  CG2 THR A  35      22.842  31.965  13.790  1.00 38.70           C  
ATOM    267  N   ILE A  36      20.614  28.512  14.063  1.00 32.10           N  
ATOM    268  CA  ILE A  36      19.438  28.193  14.852  1.00 34.49           C  
ATOM    269  C   ILE A  36      19.683  27.183  15.997  1.00 34.68           C  
ATOM    270  O   ILE A  36      20.104  26.042  15.740  1.00 31.57           O  
ATOM    271  CB  ILE A  36      18.334  27.652  13.918  1.00 37.82           C  
ATOM    272  CG1 ILE A  36      18.083  28.621  12.740  1.00 40.65           C  
ATOM    273  CG2 ILE A  36      17.049  27.350  14.703  1.00 35.10           C  
ATOM    274  CD1 ILE A  36      17.898  30.075  13.195  1.00 44.15           C  
ATOM    275  N   GLU A  37      19.314  27.603  17.230  1.00 31.70           N  
ATOM    276  CA  GLU A  37      19.431  26.786  18.450  1.00 34.89           C  
ATOM    277  C   GLU A  37      18.059  26.650  19.063  1.00 35.98           C  
ATOM    278  O   GLU A  37      17.467  27.669  19.420  1.00 39.24           O  
ATOM    279  CB  GLU A  37      20.304  27.493  19.470  1.00 32.23           C  
ATOM    280  CG  GLU A  37      20.636  26.593  20.656  1.00 34.13           C  
ATOM    281  CD  GLU A  37      21.416  27.346  21.707  1.00 33.43           C  
ATOM    282  OE1 GLU A  37      20.650  28.178  22.361  1.00 38.13           O  
ATOM    283  OE2 GLU A  37      22.646  27.156  21.919  1.00 32.27           O  
ATOM    284  N   ASP A  38      17.505  25.447  19.155  1.00 35.17           N  
ATOM    285  CA  ASP A  38      16.152  25.340  19.723  1.00 35.46           C  
ATOM    286  C   ASP A  38      15.898  23.978  20.353  1.00 32.25           C  
ATOM    287  O   ASP A  38      16.687  23.041  20.193  1.00 33.00           O  
ATOM    288  CB  ASP A  38      15.003  25.739  18.723  1.00 35.75           C  
ATOM    289  CG  ASP A  38      13.629  25.917  19.382  1.00 36.60           C  
ATOM    290  OD1 ASP A  38      13.423  26.555  20.447  1.00 34.70           O  
ATOM    291  OD2 ASP A  38      12.688  25.298  18.736  1.00 43.41           O  
ATOM    292  N   SER A  39      14.771  23.858  21.045  1.00 27.67           N  
ATOM    293  CA  SER A  39      14.487  22.603  21.694  1.00 29.70           C  
ATOM    294  C   SER A  39      13.526  21.764  20.893  1.00 26.56           C  
ATOM    295  O   SER A  39      12.725  22.275  20.072  1.00 24.92           O  
ATOM    296  CB  SER A  39      13.955  22.821  23.109  1.00 32.26           C  
ATOM    297  OG  SER A  39      14.729  23.836  23.689  1.00 38.46           O  
ATOM    298  N   TYR A  40      13.568  20.465  21.180  1.00 22.17           N  
ATOM    299  CA  TYR A  40      12.679  19.603  20.511  1.00 20.48           C  
ATOM    300  C   TYR A  40      12.205  18.546  21.462  1.00 20.33           C  
ATOM    301  O   TYR A  40      12.993  18.106  22.329  1.00 23.98           O  
ATOM    302  CB  TYR A  40      13.468  18.944  19.446  1.00 24.76           C  
ATOM    303  CG  TYR A  40      13.786  19.808  18.262  1.00 25.80           C  
ATOM    304  CD1 TYR A  40      14.905  20.677  18.247  1.00 28.02           C  
ATOM    305  CD2 TYR A  40      13.064  19.638  17.083  1.00 26.31           C  
ATOM    306  CE1 TYR A  40      15.235  21.376  17.073  1.00 29.91           C  
ATOM    307  CE2 TYR A  40      13.378  20.339  15.923  1.00 30.86           C  
ATOM    308  CZ  TYR A  40      14.466  21.223  15.918  1.00 33.93           C  
ATOM    309  OH  TYR A  40      14.756  21.952  14.719  1.00 38.77           O  
ATOM    310  N   ARG A  41      10.931  18.119  21.321  1.00 20.14           N  
ATOM    311  CA  ARG A  41      10.396  17.104  22.210  1.00 18.23           C  
ATOM    312  C   ARG A  41       9.818  15.964  21.418  1.00 18.57           C  
ATOM    313  O   ARG A  41       9.549  16.120  20.214  1.00 19.13           O  
ATOM    314  CB  ARG A  41       9.330  17.671  23.117  1.00 16.39           C  
ATOM    315  CG  ARG A  41       9.947  18.538  24.213  1.00 17.63           C  
ATOM    316  CD  ARG A  41       8.902  19.359  24.961  1.00 22.63           C  
ATOM    317  NE  ARG A  41       9.460  19.932  26.189  1.00 24.66           N  
ATOM    318  CZ  ARG A  41       8.778  20.061  27.352  1.00 27.52           C  
ATOM    319  NH1 ARG A  41       7.467  19.649  27.459  1.00 23.25           N  
ATOM    320  NH2 ARG A  41       9.388  20.574  28.422  1.00 27.63           N  
ATOM    321  N   LYS A  42       9.709  14.812  22.076  1.00 22.20           N  
ATOM    322  CA  LYS A  42       9.155  13.601  21.515  1.00 25.99           C  
ATOM    323  C   LYS A  42       8.877  12.737  22.673  1.00 28.77           C  
ATOM    324  O   LYS A  42       9.684  12.778  23.669  1.00 27.68           O  
ATOM    325  CB  LYS A  42      10.106  12.790  20.602  1.00 30.23           C  
ATOM    326  CG  LYS A  42       9.376  11.706  19.725  1.00 32.07           C  
ATOM    327  CD  LYS A  42      10.380  10.781  19.013  1.00 36.17           C  
ATOM    328  CE  LYS A  42       9.803   9.880  17.895  1.00 38.92           C  
ATOM    329  NZ  LYS A  42       9.147  10.618  16.787  1.00 42.91           N  
ATOM    330  N   GLN A  43       7.752  11.977  22.570  1.00 30.41           N  
ATOM    331  CA  GLN A  43       7.383  11.010  23.595  1.00 30.19           C  
ATOM    332  C   GLN A  43       7.893   9.705  23.070  1.00 29.70           C  
ATOM    333  O   GLN A  43       7.700   9.463  21.880  1.00 29.17           O  
ATOM    334  CB  GLN A  43       5.881  10.927  23.857  1.00 31.33           C  
ATOM    335  CG  GLN A  43       5.451  12.093  24.754  1.00 43.79           C  
ATOM    336  CD  GLN A  43       3.955  12.377  24.734  1.00 48.38           C  
ATOM    337  OE1 GLN A  43       3.195  11.857  23.862  1.00 46.98           O  
ATOM    338  NE2 GLN A  43       3.529  13.209  25.715  1.00 50.55           N  
ATOM    339  N   VAL A  44       8.584   8.923  23.917  1.00 26.19           N  
ATOM    340  CA  VAL A  44       9.123   7.650  23.513  1.00 23.70           C  
ATOM    341  C   VAL A  44       9.024   6.636  24.640  1.00 22.98           C  
ATOM    342  O   VAL A  44       8.831   6.984  25.851  1.00 19.08           O  
ATOM    343  CB  VAL A  44      10.587   7.810  23.140  1.00 19.62           C  
ATOM    344  CG1 VAL A  44      10.687   8.752  21.922  1.00 20.25           C  
ATOM    345  CG2 VAL A  44      11.292   8.443  24.359  1.00 18.78           C  
ATOM    346  N   VAL A  45       9.176   5.358  24.278  1.00 25.59           N  
ATOM    347  CA  VAL A  45       9.204   4.325  25.316  1.00 24.75           C  
ATOM    348  C   VAL A  45      10.585   3.754  25.256  1.00 22.99           C  
ATOM    349  O   VAL A  45      11.072   3.360  24.142  1.00 23.22           O  
ATOM    350  CB  VAL A  45       8.143   3.230  25.125  1.00 26.07           C  
ATOM    351  CG1 VAL A  45       8.336   2.118  26.174  1.00 24.35           C  
ATOM    352  CG2 VAL A  45       6.761   3.852  25.313  1.00 22.41           C  
ATOM    353  N   ILE A  46      11.301   3.868  26.383  1.00 23.42           N  
ATOM    354  CA  ILE A  46      12.676   3.378  26.457  1.00 22.74           C  
ATOM    355  C   ILE A  46      12.675   2.365  27.609  1.00 21.90           C  
ATOM    356  O   ILE A  46      12.304   2.729  28.758  1.00 22.58           O  
ATOM    357  CB  ILE A  46      13.699   4.585  26.622  1.00 22.30           C  
ATOM    358  CG1 ILE A  46      13.621   5.549  25.423  1.00 21.34           C  
ATOM    359  CG2 ILE A  46      15.173   4.142  26.776  1.00 18.63           C  
ATOM    360  CD1 ILE A  46      14.245   6.928  25.726  1.00 19.32           C  
ATOM    361  N   ASP A  47      12.937   1.072  27.338  1.00 26.11           N  
ATOM    362  CA  ASP A  47      12.935   0.074  28.450  1.00 29.41           C  
ATOM    363  C   ASP A  47      11.647   0.081  29.250  1.00 29.42           C  
ATOM    364  O   ASP A  47      11.620   0.118  30.504  1.00 26.38           O  
ATOM    365  CB  ASP A  47      14.114   0.264  29.448  1.00 28.86           C  
ATOM    366  CG  ASP A  47      15.467   0.520  28.803  1.00 28.05           C  
ATOM    367  OD1 ASP A  47      15.811   0.073  27.656  1.00 26.58           O  
ATOM    368  OD2 ASP A  47      16.267   1.216  29.595  1.00 32.53           O  
ATOM    369  N   GLY A  48      10.557   0.064  28.518  1.00 29.94           N  
ATOM    370  CA  GLY A  48       9.289   0.039  29.176  1.00 30.90           C  
ATOM    371  C   GLY A  48       8.853   1.364  29.739  1.00 32.75           C  
ATOM    372  O   GLY A  48       7.668   1.529  30.030  1.00 38.08           O  
ATOM    373  N   GLU A  49       9.766   2.311  29.945  1.00 37.88           N  
ATOM    374  CA  GLU A  49       9.321   3.602  30.553  1.00 38.70           C  
ATOM    375  C   GLU A  49       8.909   4.616  29.495  1.00 35.93           C  
ATOM    376  O   GLU A  49       9.617   4.801  28.490  1.00 30.44           O  
ATOM    377  CB  GLU A  49      10.366   4.205  31.554  1.00 40.04           C  
ATOM    378  CG  GLU A  49       9.905   5.431  32.419  1.00 44.61           C  
ATOM    379  CD  GLU A  49      11.073   6.344  32.850  1.00 48.01           C  
ATOM    380  OE1 GLU A  49      11.728   6.888  31.818  1.00 50.21           O  
ATOM    381  OE2 GLU A  49      11.347   6.584  34.070  1.00 47.26           O  
ATOM    382  N   THR A  50       7.745   5.251  29.711  1.00 34.61           N  
ATOM    383  CA  THR A  50       7.271   6.246  28.781  1.00 34.57           C  
ATOM    384  C   THR A  50       7.871   7.485  29.248  1.00 27.17           C  
ATOM    385  O   THR A  50       7.845   7.723  30.464  1.00 27.06           O  
ATOM    386  CB  THR A  50       5.741   6.408  28.888  1.00 38.38           C  
ATOM    387  OG1 THR A  50       5.069   5.427  28.070  1.00 43.93           O  
ATOM    388  CG2 THR A  50       5.324   7.843  28.505  1.00 39.34           C  
ATOM    389  N   CYS A  51       8.490   8.249  28.387  1.00 24.30           N  
ATOM    390  CA  CYS A  51       9.019   9.475  28.902  1.00 22.61           C  
ATOM    391  C   CYS A  51       8.987  10.553  27.859  1.00 21.43           C  
ATOM    392  O   CYS A  51       8.666  10.283  26.660  1.00 18.94           O  
ATOM    393  CB  CYS A  51      10.388   9.283  29.582  1.00 22.04           C  
ATOM    394  SG  CYS A  51      11.488   8.381  28.490  1.00 24.32           S  
ATOM    395  N   LEU A  52       9.264  11.794  28.296  1.00 20.29           N  
ATOM    396  CA  LEU A  52       9.250  12.908  27.358  1.00 23.08           C  
ATOM    397  C   LEU A  52      10.684  13.338  27.168  1.00 19.56           C  
ATOM    398  O   LEU A  52      11.374  13.601  28.182  1.00 14.48           O  
ATOM    399  CB  LEU A  52       8.414  14.059  27.948  1.00 25.04           C  
ATOM    400  CG  LEU A  52       8.468  15.352  27.113  1.00 28.60           C  
ATOM    401  CD1 LEU A  52       7.666  15.170  25.796  1.00 31.97           C  
ATOM    402  CD2 LEU A  52       7.871  16.524  27.924  1.00 32.24           C  
ATOM    403  N   LEU A  53      11.210  13.376  25.926  1.00 20.58           N  
ATOM    404  CA  LEU A  53      12.606  13.788  25.842  1.00 19.01           C  
ATOM    405  C   LEU A  53      12.606  15.227  25.463  1.00 15.36           C  
ATOM    406  O   LEU A  53      11.920  15.546  24.483  1.00 15.25           O  
ATOM    407  CB  LEU A  53      13.297  13.100  24.703  1.00 19.41           C  
ATOM    408  CG  LEU A  53      14.162  11.896  25.041  1.00 17.61           C  
ATOM    409  CD1 LEU A  53      13.767  11.251  26.360  1.00 14.61           C  
ATOM    410  CD2 LEU A  53      13.940  10.917  23.883  1.00 14.89           C  
ATOM    411  N   ASP A  54      13.376  16.086  26.173  1.00 18.07           N  
ATOM    412  CA  ASP A  54      13.472  17.526  25.913  1.00 19.11           C  
ATOM    413  C   ASP A  54      14.907  17.806  25.431  1.00 19.51           C  
ATOM    414  O   ASP A  54      15.891  17.840  26.257  1.00 17.40           O  
ATOM    415  CB  ASP A  54      13.185  18.230  27.238  1.00 20.62           C  
ATOM    416  CG  ASP A  54      12.914  19.716  27.170  1.00 26.74           C  
ATOM    417  OD1 ASP A  54      13.359  20.293  26.081  1.00 28.32           O  
ATOM    418  OD2 ASP A  54      12.420  20.347  28.137  1.00 30.64           O  
ATOM    419  N   ILE A  55      15.059  17.950  24.098  1.00 15.35           N  
ATOM    420  CA  ILE A  55      16.387  18.103  23.558  1.00 19.19           C  
ATOM    421  C   ILE A  55      16.750  19.542  23.087  1.00 21.56           C  
ATOM    422  O   ILE A  55      16.028  20.151  22.268  1.00 19.68           O  
ATOM    423  CB  ILE A  55      16.533  17.091  22.408  1.00 18.25           C  
ATOM    424  CG1 ILE A  55      15.982  15.706  22.819  1.00 19.04           C  
ATOM    425  CG2 ILE A  55      18.024  16.981  22.011  1.00 17.63           C  
ATOM    426  CD1 ILE A  55      15.809  14.705  21.667  1.00 17.04           C  
ATOM    427  N   LEU A  56      17.918  20.052  23.561  1.00 20.03           N  
ATOM    428  CA  LEU A  56      18.446  21.367  23.147  1.00 18.06           C  
ATOM    429  C   LEU A  56      19.535  21.080  22.174  1.00 17.45           C  
ATOM    430  O   LEU A  56      20.514  20.424  22.525  1.00 13.10           O  
ATOM    431  CB  LEU A  56      19.057  22.202  24.304  1.00 21.80           C  
ATOM    432  CG  LEU A  56      19.534  23.615  23.917  1.00 24.83           C  
ATOM    433  CD1 LEU A  56      18.359  24.547  23.542  1.00 24.81           C  
ATOM    434  CD2 LEU A  56      20.242  24.224  25.135  1.00 27.60           C  
ATOM    435  N   ASP A  57      19.275  21.494  20.919  1.00 21.14           N  
ATOM    436  CA  ASP A  57      20.134  21.399  19.767  1.00 19.96           C  
ATOM    437  C   ASP A  57      20.884  22.731  19.693  1.00 23.98           C  
ATOM    438  O   ASP A  57      20.420  23.804  19.214  1.00 19.84           O  
ATOM    439  CB  ASP A  57      19.251  21.189  18.554  1.00 23.11           C  
ATOM    440  CG  ASP A  57      19.991  21.227  17.287  1.00 26.30           C  
ATOM    441  OD1 ASP A  57      21.141  20.749  17.186  1.00 30.12           O  
ATOM    442  OD2 ASP A  57      19.295  21.763  16.309  1.00 27.88           O  
ATOM    443  N   THR A  58      22.024  22.671  20.325  1.00 22.68           N  
ATOM    444  CA  THR A  58      22.905  23.766  20.550  1.00 20.71           C  
ATOM    445  C   THR A  58      23.523  24.332  19.297  1.00 23.14           C  
ATOM    446  O   THR A  58      24.036  23.611  18.445  1.00 25.88           O  
ATOM    447  CB  THR A  58      23.923  23.114  21.491  1.00 19.77           C  
ATOM    448  OG1 THR A  58      23.768  23.654  22.807  1.00 22.53           O  
ATOM    449  CG2 THR A  58      25.344  23.168  21.006  1.00 12.83           C  
ATOM    450  N   ALA A  59      23.466  25.645  19.158  1.00 27.76           N  
ATOM    451  CA  ALA A  59      24.075  26.318  18.005  1.00 33.64           C  
ATOM    452  C   ALA A  59      24.483  27.629  18.548  1.00 40.52           C  
ATOM    453  O   ALA A  59      23.752  28.160  19.423  1.00 44.06           O  
ATOM    454  CB  ALA A  59      23.105  26.509  16.826  1.00 28.94           C  
ATOM    455  N   GLY A  60      25.638  28.167  18.124  1.00 47.62           N  
ATOM    456  CA  GLY A  60      25.960  29.474  18.689  1.00 53.64           C  
ATOM    457  C   GLY A  60      27.415  29.783  18.833  1.00 54.48           C  
ATOM    458  O   GLY A  60      28.247  28.883  19.062  1.00 54.80           O  
ATOM    459  N   GLN A  61      27.746  31.073  18.666  1.00 56.25           N  
ATOM    460  CA  GLN A  61      29.100  31.409  18.904  1.00 57.77           C  
ATOM    461  C   GLN A  61      29.131  31.468  20.371  1.00 59.53           C  
ATOM    462  O   GLN A  61      28.496  32.300  21.050  1.00 58.98           O  
ATOM    463  CB  GLN A  61      29.671  32.690  18.306  1.00 58.95           C  
ATOM    464  CG  GLN A  61      31.241  32.585  18.141  1.00 62.84           C  
ATOM    465  CD  GLN A  61      32.077  32.057  19.359  1.00 62.49           C  
ATOM    466  OE1 GLN A  61      31.778  32.387  20.558  1.00 59.73           O  
ATOM    467  NE2 GLN A  61      33.176  31.291  19.053  1.00 62.38           N  
ATOM    468  N   GLU A  62      29.801  30.492  20.826  1.00 59.71           N  
ATOM    469  CA  GLU A  62      29.978  30.208  22.179  1.00 61.70           C  
ATOM    470  C   GLU A  62      31.240  29.394  22.158  1.00 61.94           C  
ATOM    471  O   GLU A  62      31.276  28.218  21.728  1.00 63.19           O  
ATOM    472  CB  GLU A  62      28.702  29.465  22.660  1.00 63.09           C  
ATOM    473  CG  GLU A  62      28.429  29.633  24.169  1.00 63.29           C  
ATOM    474  CD  GLU A  62      29.480  28.914  24.932  1.00 64.30           C  
ATOM    475  OE1 GLU A  62      29.718  27.692  24.424  1.00 64.39           O  
ATOM    476  OE2 GLU A  62      30.084  29.465  25.899  1.00 65.94           O  
ATOM    477  N   GLU A  63      32.324  30.084  22.467  1.00 64.31           N  
ATOM    478  CA  GLU A  63      33.660  29.512  22.381  1.00 66.68           C  
ATOM    479  C   GLU A  63      33.893  28.202  23.166  1.00 66.55           C  
ATOM    480  O   GLU A  63      34.141  28.228  24.421  1.00 66.33           O  
ATOM    481  CB  GLU A  63      34.756  30.570  22.599  1.00 66.05           C  
ATOM    482  CG  GLU A  63      35.505  30.792  21.276  1.00 65.28           C  
ATOM    483  CD  GLU A  63      36.106  29.497  20.748  1.00 65.18           C  
ATOM    484  OE1 GLU A  63      35.246  28.765  20.049  1.00 64.25           O  
ATOM    485  OE2 GLU A  63      37.318  29.198  20.953  1.00 65.23           O  
ATOM    486  N   TYR A  64      33.815  27.074  22.355  1.00 64.01           N  
ATOM    487  CA  TYR A  64      33.929  25.665  22.799  1.00 60.34           C  
ATOM    488  C   TYR A  64      33.522  25.497  24.254  1.00 58.82           C  
ATOM    489  O   TYR A  64      34.319  24.979  25.053  1.00 56.90           O  
ATOM    490  CB  TYR A  64      35.348  25.051  22.688  1.00 57.03           C  
ATOM    491  CG  TYR A  64      36.222  25.438  21.521  1.00 54.31           C  
ATOM    492  CD1 TYR A  64      35.882  25.080  20.216  1.00 54.71           C  
ATOM    493  CD2 TYR A  64      37.477  26.001  21.749  1.00 53.85           C  
ATOM    494  CE1 TYR A  64      36.764  25.368  19.147  1.00 58.02           C  
ATOM    495  CE2 TYR A  64      38.355  26.293  20.695  1.00 56.80           C  
ATOM    496  CZ  TYR A  64      38.000  25.967  19.398  1.00 58.83           C  
ATOM    497  OH  TYR A  64      38.864  26.265  18.328  1.00 56.78           O  
ATOM    498  N   SER A  65      32.304  25.935  24.610  1.00 57.70           N  
ATOM    499  CA  SER A  65      31.926  25.851  26.021  1.00 58.02           C  
ATOM    500  C   SER A  65      30.458  25.478  26.351  1.00 58.36           C  
ATOM    501  O   SER A  65      30.039  24.328  26.185  1.00 58.50           O  
ATOM    502  CB  SER A  65      32.372  27.124  26.757  1.00 58.45           C  
ATOM    503  OG  SER A  65      33.796  27.136  26.866  1.00 58.59           O  
ATOM    504  N   ALA A  66      29.697  26.463  26.878  1.00 57.94           N  
ATOM    505  CA  ALA A  66      28.331  26.230  27.382  1.00 56.43           C  
ATOM    506  C   ALA A  66      27.135  27.057  26.816  1.00 54.30           C  
ATOM    507  O   ALA A  66      26.416  27.818  27.545  1.00 50.97           O  
ATOM    508  CB  ALA A  66      28.397  26.347  28.904  1.00 59.14           C  
ATOM    509  N   MET A  67      26.856  26.759  25.567  1.00 54.81           N  
ATOM    510  CA  MET A  67      25.767  27.232  24.762  1.00 55.67           C  
ATOM    511  C   MET A  67      24.441  26.955  25.496  1.00 55.69           C  
ATOM    512  O   MET A  67      24.231  25.856  26.056  1.00 58.43           O  
ATOM    513  CB  MET A  67      25.887  26.514  23.395  1.00 55.03           C  
ATOM    514  CG  MET A  67      26.411  25.037  23.490  1.00 55.03           C  
ATOM    515  SD  MET A  67      28.063  24.721  24.282  1.00 55.61           S  
ATOM    516  CE  MET A  67      29.232  25.228  22.999  1.00 54.62           C  
ATOM    517  N   ARG A  68      23.580  27.988  25.544  1.00 56.78           N  
ATOM    518  CA  ARG A  68      22.285  28.013  26.303  1.00 56.57           C  
ATOM    519  C   ARG A  68      22.396  27.557  27.778  1.00 56.12           C  
ATOM    520  O   ARG A  68      21.958  26.457  28.168  1.00 55.54           O  
ATOM    521  CB  ARG A  68      20.938  27.592  25.611  1.00 54.85           C  
ATOM    522  CG  ARG A  68      19.787  28.426  26.253  1.00 55.15           C  
ATOM    523  CD  ARG A  68      18.433  28.245  25.569  1.00 57.39           C  
ATOM    524  NE  ARG A  68      18.525  28.410  24.104  1.00 59.31           N  
ATOM    525  CZ  ARG A  68      17.628  27.964  23.172  1.00 58.72           C  
ATOM    526  NH1 ARG A  68      16.487  27.333  23.526  1.00 57.62           N  
ATOM    527  NH2 ARG A  68      17.839  28.179  21.874  1.00 58.13           N  
ATOM    528  N   ASP A  69      22.981  28.492  28.571  1.00 56.33           N  
ATOM    529  CA  ASP A  69      23.227  28.403  30.021  1.00 55.37           C  
ATOM    530  C   ASP A  69      22.065  27.857  30.857  1.00 54.63           C  
ATOM    531  O   ASP A  69      22.163  26.860  31.613  1.00 54.75           O  
ATOM    532  CB  ASP A  69      23.552  29.819  30.512  1.00 57.53           C  
ATOM    533  CG  ASP A  69      23.957  29.812  31.938  1.00 60.96           C  
ATOM    534  OD1 ASP A  69      23.102  29.840  32.867  1.00 62.97           O  
ATOM    535  OD2 ASP A  69      25.262  29.700  32.076  1.00 62.02           O  
ATOM    536  N   GLN A  70      20.953  28.587  30.770  1.00 54.06           N  
ATOM    537  CA  GLN A  70      19.721  28.260  31.480  1.00 54.06           C  
ATOM    538  C   GLN A  70      19.145  26.908  31.027  1.00 54.96           C  
ATOM    539  O   GLN A  70      17.954  26.617  31.295  1.00 55.28           O  
ATOM    540  CB  GLN A  70      18.671  29.403  31.376  1.00 56.50           C  
ATOM    541  CG  GLN A  70      19.241  30.833  31.666  1.00 56.06           C  
ATOM    542  CD  GLN A  70      18.985  31.374  33.108  1.00 58.68           C  
ATOM    543  OE1 GLN A  70      17.908  32.013  33.426  1.00 59.30           O  
ATOM    544  NE2 GLN A  70      19.976  31.144  34.006  1.00 58.83           N  
ATOM    545  N   TYR A  71      19.998  26.104  30.325  1.00 54.11           N  
ATOM    546  CA  TYR A  71      19.726  24.720  29.868  1.00 51.90           C  
ATOM    547  C   TYR A  71      20.951  23.894  30.235  1.00 50.24           C  
ATOM    548  O   TYR A  71      20.799  22.693  30.586  1.00 49.79           O  
ATOM    549  CB  TYR A  71      19.485  24.517  28.340  1.00 49.71           C  
ATOM    550  CG  TYR A  71      18.114  24.001  27.869  1.00 49.97           C  
ATOM    551  CD1 TYR A  71      17.806  22.633  27.742  1.00 50.61           C  
ATOM    552  CD2 TYR A  71      17.191  24.922  27.388  1.00 47.47           C  
ATOM    553  CE1 TYR A  71      16.586  22.212  27.209  1.00 46.64           C  
ATOM    554  CE2 TYR A  71      15.964  24.527  26.852  1.00 44.45           C  
ATOM    555  CZ  TYR A  71      15.652  23.161  26.764  1.00 44.40           C  
ATOM    556  OH  TYR A  71      14.433  22.779  26.249  1.00 39.58           O  
ATOM    557  N   MET A  72      22.185  24.536  30.188  1.00 42.52           N  
ATOM    558  CA  MET A  72      23.385  23.790  30.574  1.00 38.91           C  
ATOM    559  C   MET A  72      23.345  23.387  32.067  1.00 39.86           C  
ATOM    560  O   MET A  72      23.647  22.223  32.458  1.00 43.53           O  
ATOM    561  CB  MET A  72      24.721  24.499  30.284  1.00 41.15           C  
ATOM    562  CG  MET A  72      24.829  25.077  28.889  1.00 44.22           C  
ATOM    563  SD  MET A  72      25.360  23.821  27.676  1.00 48.85           S  
ATOM    564  CE  MET A  72      26.912  23.206  28.454  1.00 43.13           C  
ATOM    565  N   ARG A  73      23.039  24.332  32.964  1.00 36.38           N  
ATOM    566  CA  ARG A  73      23.046  23.911  34.369  1.00 36.33           C  
ATOM    567  C   ARG A  73      21.872  23.020  34.629  1.00 35.28           C  
ATOM    568  O   ARG A  73      21.807  22.268  35.606  1.00 36.19           O  
ATOM    569  CB  ARG A  73      23.115  25.036  35.425  1.00 40.11           C  
ATOM    570  CG  ARG A  73      22.764  26.426  34.921  1.00 45.45           C  
ATOM    571  CD  ARG A  73      23.171  27.514  35.925  1.00 50.95           C  
ATOM    572  NE  ARG A  73      24.610  27.485  36.280  1.00 54.47           N  
ATOM    573  CZ  ARG A  73      25.552  28.113  35.553  1.00 56.50           C  
ATOM    574  NH1 ARG A  73      25.154  28.780  34.448  1.00 57.09           N  
ATOM    575  NH2 ARG A  73      26.870  28.076  35.886  1.00 56.13           N  
ATOM    576  N   THR A  74      20.921  23.118  33.745  1.00 34.90           N  
ATOM    577  CA  THR A  74      19.716  22.335  33.888  1.00 35.44           C  
ATOM    578  C   THR A  74      19.770  20.994  33.109  1.00 30.80           C  
ATOM    579  O   THR A  74      19.028  20.051  33.396  1.00 30.22           O  
ATOM    580  CB  THR A  74      18.499  23.201  33.482  1.00 36.05           C  
ATOM    581  OG1 THR A  74      18.909  24.129  32.449  1.00 35.33           O  
ATOM    582  CG2 THR A  74      18.009  23.937  34.732  1.00 37.25           C  
ATOM    583  N   GLY A  75      20.623  20.890  32.112  1.00 21.94           N  
ATOM    584  CA  GLY A  75      20.640  19.639  31.347  1.00 22.59           C  
ATOM    585  C   GLY A  75      20.866  18.442  32.232  1.00 17.59           C  
ATOM    586  O   GLY A  75      21.639  18.516  33.177  1.00 21.68           O  
ATOM    587  N   GLU A  76      20.208  17.337  31.992  1.00 17.25           N  
ATOM    588  CA  GLU A  76      20.487  16.229  32.858  1.00 16.51           C  
ATOM    589  C   GLU A  76      21.479  15.301  32.202  1.00 13.57           C  
ATOM    590  O   GLU A  76      21.984  14.310  32.808  1.00 15.47           O  
ATOM    591  CB  GLU A  76      19.237  15.439  33.136  1.00 19.03           C  
ATOM    592  CG  GLU A  76      18.240  16.202  33.974  1.00 24.79           C  
ATOM    593  CD  GLU A  76      16.958  15.428  33.974  1.00 26.78           C  
ATOM    594  OE1 GLU A  76      16.316  15.267  32.915  1.00 27.25           O  
ATOM    595  OE2 GLU A  76      16.693  14.818  35.118  1.00 33.20           O  
ATOM    596  N   GLY A  77      21.720  15.523  30.902  1.00 10.25           N  
ATOM    597  CA  GLY A  77      22.660  14.638  30.213  1.00 12.19           C  
ATOM    598  C   GLY A  77      23.123  15.268  28.893  1.00 11.47           C  
ATOM    599  O   GLY A  77      22.349  16.002  28.205  1.00 15.76           O  
ATOM    600  N   PHE A  78      24.389  14.977  28.514  1.00 10.97           N  
ATOM    601  CA  PHE A  78      24.895  15.625  27.338  1.00 13.34           C  
ATOM    602  C   PHE A  78      25.341  14.634  26.291  1.00 10.33           C  
ATOM    603  O   PHE A  78      25.957  13.567  26.608  1.00 12.20           O  
ATOM    604  CB  PHE A  78      26.083  16.490  27.819  1.00 11.46           C  
ATOM    605  CG  PHE A  78      25.587  17.512  28.858  1.00 16.54           C  
ATOM    606  CD1 PHE A  78      25.408  17.197  30.180  1.00 19.24           C  
ATOM    607  CD2 PHE A  78      25.318  18.827  28.436  1.00 11.39           C  
ATOM    608  CE1 PHE A  78      24.927  18.135  31.111  1.00 16.83           C  
ATOM    609  CE2 PHE A  78      24.831  19.788  29.343  1.00 11.20           C  
ATOM    610  CZ  PHE A  78      24.642  19.453  30.681  1.00 10.18           C  
ATOM    611  N   LEU A  79      25.081  14.986  25.026  1.00  9.67           N  
ATOM    612  CA  LEU A  79      25.528  14.144  23.932  1.00 13.97           C  
ATOM    613  C   LEU A  79      26.659  14.945  23.307  1.00 15.82           C  
ATOM    614  O   LEU A  79      26.352  16.036  22.785  1.00 13.78           O  
ATOM    615  CB  LEU A  79      24.394  13.986  22.881  1.00 15.66           C  
ATOM    616  CG  LEU A  79      24.247  12.595  22.231  1.00 16.76           C  
ATOM    617  CD1 LEU A  79      23.668  11.619  23.250  1.00 13.48           C  
ATOM    618  CD2 LEU A  79      23.275  12.710  21.074  1.00 13.47           C  
ATOM    619  N   CYS A  80      27.951  14.430  23.409  1.00 19.08           N  
ATOM    620  CA  CYS A  80      29.148  15.070  22.868  1.00 20.16           C  
ATOM    621  C   CYS A  80      29.424  14.525  21.498  1.00 17.81           C  
ATOM    622  O   CYS A  80      29.894  13.357  21.339  1.00 15.81           O  
ATOM    623  CB  CYS A  80      30.313  14.783  23.816  1.00 17.23           C  
ATOM    624  SG  CYS A  80      29.908  15.588  25.413  1.00 24.76           S  
ATOM    625  N   VAL A  81      29.105  15.306  20.470  1.00 15.07           N  
ATOM    626  CA  VAL A  81      29.311  14.716  19.149  1.00 15.41           C  
ATOM    627  C   VAL A  81      30.414  15.335  18.347  1.00 17.37           C  
ATOM    628  O   VAL A  81      30.707  16.550  18.417  1.00 18.43           O  
ATOM    629  CB  VAL A  81      27.988  14.515  18.399  1.00 12.37           C  
ATOM    630  CG1 VAL A  81      26.811  15.197  19.056  1.00 12.63           C  
ATOM    631  CG2 VAL A  81      27.995  14.631  16.868  1.00 10.50           C  
ATOM    632  N   PHE A  82      31.129  14.434  17.630  1.00 18.57           N  
ATOM    633  CA  PHE A  82      32.233  14.864  16.755  1.00 14.13           C  
ATOM    634  C   PHE A  82      32.017  14.112  15.449  1.00 14.52           C  
ATOM    635  O   PHE A  82      31.177  13.163  15.398  1.00 15.49           O  
ATOM    636  CB  PHE A  82      33.624  14.559  17.351  1.00 12.78           C  
ATOM    637  CG  PHE A  82      33.978  13.081  17.281  1.00 10.96           C  
ATOM    638  CD1 PHE A  82      34.551  12.512  16.152  1.00 13.87           C  
ATOM    639  CD2 PHE A  82      33.702  12.239  18.383  1.00 13.36           C  
ATOM    640  CE1 PHE A  82      34.845  11.144  16.103  1.00 13.04           C  
ATOM    641  CE2 PHE A  82      33.974  10.879  18.364  1.00 14.27           C  
ATOM    642  CZ  PHE A  82      34.562  10.337  17.206  1.00 13.87           C  
ATOM    643  N   ALA A  83      32.694  14.500  14.370  1.00 17.36           N  
ATOM    644  CA  ALA A  83      32.476  13.761  13.106  1.00 18.18           C  
ATOM    645  C   ALA A  83      33.669  12.799  12.856  1.00 19.73           C  
ATOM    646  O   ALA A  83      34.810  13.093  13.139  1.00 17.45           O  
ATOM    647  CB  ALA A  83      32.240  14.722  11.941  1.00 17.30           C  
ATOM    648  N   ILE A  84      33.398  11.592  12.403  1.00 21.44           N  
ATOM    649  CA  ILE A  84      34.444  10.609  12.209  1.00 23.09           C  
ATOM    650  C   ILE A  84      35.541  11.026  11.229  1.00 25.28           C  
ATOM    651  O   ILE A  84      36.646  10.378  11.105  1.00 20.38           O  
ATOM    652  CB  ILE A  84      33.662   9.400  11.728  1.00 25.13           C  
ATOM    653  CG1 ILE A  84      34.044   8.274  12.633  1.00 29.17           C  
ATOM    654  CG2 ILE A  84      33.735   9.064  10.211  1.00 21.29           C  
ATOM    655  CD1 ILE A  84      33.380   8.472  14.007  1.00 25.77           C  
ATOM    656  N   ASN A  85      35.254  12.146  10.544  1.00 27.49           N  
ATOM    657  CA  ASN A  85      36.103  12.618   9.460  1.00 27.33           C  
ATOM    658  C   ASN A  85      36.640  13.971   9.682  1.00 25.87           C  
ATOM    659  O   ASN A  85      37.125  14.601   8.733  1.00 29.70           O  
ATOM    660  CB  ASN A  85      35.327  12.595   8.123  1.00 23.64           C  
ATOM    661  CG  ASN A  85      34.269  13.660   8.012  1.00 27.37           C  
ATOM    662  OD1 ASN A  85      33.764  14.214   9.052  1.00 28.81           O  
ATOM    663  ND2 ASN A  85      33.917  13.967   6.716  1.00 25.95           N  
ATOM    664  N   ASN A  86      36.521  14.454  10.920  1.00 26.39           N  
ATOM    665  CA  ASN A  86      37.039  15.776  11.252  1.00 22.71           C  
ATOM    666  C   ASN A  86      37.754  15.617  12.557  1.00 25.65           C  
ATOM    667  O   ASN A  86      37.141  15.605  13.665  1.00 29.19           O  
ATOM    668  CB  ASN A  86      35.948  16.812  11.342  1.00 21.65           C  
ATOM    669  CG  ASN A  86      36.403  18.147  11.926  1.00 25.12           C  
ATOM    670  OD1 ASN A  86      37.454  18.274  12.622  1.00 21.83           O  
ATOM    671  ND2 ASN A  86      35.591  19.191  11.662  1.00 29.34           N  
ATOM    672  N   THR A  87      39.060  15.475  12.456  1.00 25.50           N  
ATOM    673  CA  THR A  87      39.828  15.246  13.649  1.00 24.27           C  
ATOM    674  C   THR A  87      39.734  16.403  14.654  1.00 20.12           C  
ATOM    675  O   THR A  87      39.662  16.174  15.894  1.00 21.61           O  
ATOM    676  CB  THR A  87      41.238  14.838  13.213  1.00 28.02           C  
ATOM    677  OG1 THR A  87      41.131  14.412  11.829  1.00 29.82           O  
ATOM    678  CG2 THR A  87      41.724  13.651  14.060  1.00 32.27           C  
ATOM    679  N   LYS A  88      39.625  17.653  14.158  1.00 21.03           N  
ATOM    680  CA  LYS A  88      39.571  18.824  15.068  1.00 22.14           C  
ATOM    681  C   LYS A  88      38.330  18.797  15.968  1.00 22.37           C  
ATOM    682  O   LYS A  88      38.356  19.219  17.207  1.00 21.95           O  
ATOM    683  CB  LYS A  88      39.734  20.151  14.263  1.00 23.48           C  
ATOM    684  CG  LYS A  88      39.472  21.459  14.985  1.00 29.73           C  
ATOM    685  CD  LYS A  88      40.507  21.724  16.087  1.00 37.46           C  
ATOM    686  CE  LYS A  88      40.476  23.165  16.635  1.00 42.22           C  
ATOM    687  NZ  LYS A  88      39.236  23.514  17.399  1.00 46.47           N  
ATOM    688  N   SER A  89      37.196  18.305  15.370  1.00 21.20           N  
ATOM    689  CA  SER A  89      35.925  18.286  16.140  1.00 16.67           C  
ATOM    690  C   SER A  89      36.090  17.303  17.269  1.00 19.22           C  
ATOM    691  O   SER A  89      35.623  17.539  18.422  1.00 22.65           O  
ATOM    692  CB  SER A  89      34.758  17.900  15.265  1.00 11.63           C  
ATOM    693  OG  SER A  89      34.990  16.516  14.860  1.00 11.53           O  
ATOM    694  N   PHE A  90      36.880  16.243  16.937  1.00 20.79           N  
ATOM    695  CA  PHE A  90      37.234  15.200  17.870  1.00 18.98           C  
ATOM    696  C   PHE A  90      38.218  15.701  18.939  1.00 22.12           C  
ATOM    697  O   PHE A  90      38.110  15.407  20.170  1.00 24.44           O  
ATOM    698  CB  PHE A  90      37.837  14.030  17.108  1.00 15.12           C  
ATOM    699  CG  PHE A  90      38.333  12.937  18.023  1.00 16.44           C  
ATOM    700  CD1 PHE A  90      37.460  12.208  18.832  1.00 16.69           C  
ATOM    701  CD2 PHE A  90      39.701  12.630  18.055  1.00 19.38           C  
ATOM    702  CE1 PHE A  90      37.933  11.142  19.608  1.00 21.71           C  
ATOM    703  CE2 PHE A  90      40.208  11.632  18.892  1.00 17.90           C  
ATOM    704  CZ  PHE A  90      39.314  10.862  19.629  1.00 18.74           C  
ATOM    705  N   GLU A  91      39.202  16.495  18.542  1.00 23.66           N  
ATOM    706  CA  GLU A  91      40.069  16.957  19.624  1.00 26.23           C  
ATOM    707  C   GLU A  91      39.302  17.956  20.508  1.00 27.54           C  
ATOM    708  O   GLU A  91      39.593  18.086  21.720  1.00 29.33           O  
ATOM    709  CB  GLU A  91      41.452  17.499  19.156  1.00 33.05           C  
ATOM    710  CG  GLU A  91      42.427  16.392  18.631  1.00 39.48           C  
ATOM    711  CD  GLU A  91      43.236  15.604  19.712  1.00 45.60           C  
ATOM    712  OE1 GLU A  91      42.994  15.694  20.987  1.00 42.25           O  
ATOM    713  OE2 GLU A  91      44.178  14.796  19.154  1.00 51.34           O  
ATOM    714  N   ASP A  92      38.318  18.703  19.928  1.00 28.96           N  
ATOM    715  CA  ASP A  92      37.579  19.714  20.729  1.00 28.20           C  
ATOM    716  C   ASP A  92      36.676  19.117  21.825  1.00 26.58           C  
ATOM    717  O   ASP A  92      36.148  19.832  22.691  1.00 25.78           O  
ATOM    718  CB  ASP A  92      36.756  20.700  19.871  1.00 31.08           C  
ATOM    719  CG  ASP A  92      37.578  21.616  19.021  1.00 32.60           C  
ATOM    720  OD1 ASP A  92      38.714  21.990  19.594  1.00 34.75           O  
ATOM    721  OD2 ASP A  92      37.183  21.993  17.893  1.00 34.20           O  
ATOM    722  N   ILE A  93      36.493  17.814  21.813  1.00 26.96           N  
ATOM    723  CA  ILE A  93      35.649  17.129  22.802  1.00 24.61           C  
ATOM    724  C   ILE A  93      36.074  17.397  24.257  1.00 22.50           C  
ATOM    725  O   ILE A  93      35.241  17.578  25.180  1.00 20.90           O  
ATOM    726  CB  ILE A  93      35.677  15.628  22.472  1.00 22.01           C  
ATOM    727  CG1 ILE A  93      34.887  15.387  21.189  1.00 18.21           C  
ATOM    728  CG2 ILE A  93      35.160  14.789  23.628  1.00 18.77           C  
ATOM    729  CD1 ILE A  93      33.476  15.987  21.251  1.00 21.48           C  
ATOM    730  N   HIS A  94      37.379  17.450  24.511  1.00 19.63           N  
ATOM    731  CA  HIS A  94      37.846  17.682  25.890  1.00 17.13           C  
ATOM    732  C   HIS A  94      37.336  18.995  26.417  1.00 17.93           C  
ATOM    733  O   HIS A  94      36.945  19.144  27.609  1.00 16.58           O  
ATOM    734  CB  HIS A  94      39.396  17.637  25.982  1.00 17.57           C  
ATOM    735  CG  HIS A  94      40.010  17.979  27.366  1.00 14.49           C  
ATOM    736  ND1 HIS A  94      40.229  16.994  28.393  1.00 16.87           N  
ATOM    737  CD2 HIS A  94      40.531  19.170  27.817  1.00 13.84           C  
ATOM    738  CE1 HIS A  94      40.796  17.620  29.473  1.00 14.45           C  
ATOM    739  NE2 HIS A  94      40.985  18.937  29.150  1.00 16.90           N  
ATOM    740  N   GLN A  95      37.350  19.998  25.582  1.00 21.13           N  
ATOM    741  CA  GLN A  95      36.919  21.308  26.064  1.00 27.26           C  
ATOM    742  C   GLN A  95      35.406  21.330  26.457  1.00 26.99           C  
ATOM    743  O   GLN A  95      34.973  21.873  27.531  1.00 27.03           O  
ATOM    744  CB  GLN A  95      37.368  22.416  25.060  1.00 32.07           C  
ATOM    745  CG  GLN A  95      38.840  22.898  25.292  1.00 42.24           C  
ATOM    746  CD  GLN A  95      39.964  21.842  25.215  1.00 47.10           C  
ATOM    747  OE1 GLN A  95      39.770  20.600  25.555  1.00 51.63           O  
ATOM    748  NE2 GLN A  95      41.183  22.333  24.810  1.00 49.14           N  
ATOM    749  N   TYR A  96      34.553  20.702  25.627  1.00 25.09           N  
ATOM    750  CA  TYR A  96      33.128  20.653  25.983  1.00 19.37           C  
ATOM    751  C   TYR A  96      32.950  19.862  27.268  1.00 21.05           C  
ATOM    752  O   TYR A  96      32.147  20.182  28.167  1.00 19.18           O  
ATOM    753  CB  TYR A  96      32.432  19.914  24.912  1.00 19.25           C  
ATOM    754  CG  TYR A  96      32.389  20.719  23.668  1.00 20.38           C  
ATOM    755  CD1 TYR A  96      31.655  21.932  23.627  1.00 25.60           C  
ATOM    756  CD2 TYR A  96      33.010  20.271  22.492  1.00 20.97           C  
ATOM    757  CE1 TYR A  96      31.546  22.679  22.453  1.00 24.85           C  
ATOM    758  CE2 TYR A  96      32.904  21.011  21.316  1.00 24.91           C  
ATOM    759  CZ  TYR A  96      32.182  22.211  21.305  1.00 26.89           C  
ATOM    760  OH  TYR A  96      32.090  22.936  20.122  1.00 30.85           O  
ATOM    761  N   ARG A  97      33.699  18.765  27.392  1.00 19.20           N  
ATOM    762  CA  ARG A  97      33.512  17.972  28.607  1.00 19.03           C  
ATOM    763  C   ARG A  97      33.839  18.776  29.840  1.00 18.31           C  
ATOM    764  O   ARG A  97      33.232  18.588  30.960  1.00 17.56           O  
ATOM    765  CB  ARG A  97      34.396  16.712  28.568  1.00 23.17           C  
ATOM    766  CG  ARG A  97      34.418  15.869  29.858  1.00 22.67           C  
ATOM    767  CD  ARG A  97      34.719  14.382  29.587  1.00 22.86           C  
ATOM    768  NE  ARG A  97      35.106  13.747  30.836  1.00 24.31           N  
ATOM    769  CZ  ARG A  97      36.264  14.030  31.450  1.00 30.30           C  
ATOM    770  NH1 ARG A  97      37.160  14.901  30.845  1.00 33.12           N  
ATOM    771  NH2 ARG A  97      36.570  13.438  32.632  1.00 35.93           N  
ATOM    772  N   GLU A  98      34.888  19.636  29.695  1.00 24.87           N  
ATOM    773  CA  GLU A  98      35.379  20.454  30.843  1.00 24.22           C  
ATOM    774  C   GLU A  98      34.423  21.602  31.187  1.00 22.25           C  
ATOM    775  O   GLU A  98      34.248  21.976  32.382  1.00 19.58           O  
ATOM    776  CB  GLU A  98      36.851  20.987  30.700  1.00 25.94           C  
ATOM    777  CG  GLU A  98      37.901  19.878  30.402  1.00 30.48           C  
ATOM    778  CD  GLU A  98      37.952  18.723  31.405  1.00 33.38           C  
ATOM    779  OE1 GLU A  98      38.101  18.940  32.655  1.00 30.32           O  
ATOM    780  OE2 GLU A  98      37.818  17.496  30.840  1.00 35.90           O  
ATOM    781  N   GLN A  99      33.817  22.204  30.147  1.00 24.61           N  
ATOM    782  CA  GLN A  99      32.895  23.264  30.417  1.00 26.11           C  
ATOM    783  C   GLN A  99      31.720  22.646  31.160  1.00 27.19           C  
ATOM    784  O   GLN A  99      31.288  23.194  32.251  1.00 28.25           O  
ATOM    785  CB  GLN A  99      32.418  23.978  29.133  1.00 29.46           C  
ATOM    786  CG  GLN A  99      31.447  25.154  29.449  1.00 38.34           C  
ATOM    787  CD  GLN A  99      32.092  26.497  29.952  1.00 46.21           C  
ATOM    788  OE1 GLN A  99      33.396  26.716  29.976  1.00 47.39           O  
ATOM    789  NE2 GLN A  99      31.168  27.445  30.336  1.00 45.76           N  
ATOM    790  N   ILE A 100      31.211  21.473  30.589  1.00 26.62           N  
ATOM    791  CA  ILE A 100      30.061  20.678  31.155  1.00 22.29           C  
ATOM    792  C   ILE A 100      30.347  20.273  32.611  1.00 24.26           C  
ATOM    793  O   ILE A 100      29.507  20.461  33.537  1.00 26.16           O  
ATOM    794  CB  ILE A 100      29.703  19.434  30.316  1.00 22.13           C  
ATOM    795  CG1 ILE A 100      28.975  19.788  28.989  1.00 16.20           C  
ATOM    796  CG2 ILE A 100      28.823  18.495  31.101  1.00 19.42           C  
ATOM    797  CD1 ILE A 100      29.201  18.681  27.932  1.00 10.90           C  
ATOM    798  N   LYS A 101      31.566  19.788  32.864  1.00 26.06           N  
ATOM    799  CA  LYS A 101      31.923  19.464  34.257  1.00 27.78           C  
ATOM    800  C   LYS A 101      31.972  20.759  35.121  1.00 30.91           C  
ATOM    801  O   LYS A 101      31.506  20.831  36.302  1.00 30.01           O  
ATOM    802  CB  LYS A 101      33.262  18.735  34.307  1.00 28.11           C  
ATOM    803  CG  LYS A 101      33.202  17.306  33.768  1.00 26.35           C  
ATOM    804  CD  LYS A 101      34.518  16.855  33.169  1.00 28.33           C  
ATOM    805  CE  LYS A 101      35.710  17.147  34.073  1.00 31.58           C  
ATOM    806  NZ  LYS A 101      37.002  16.714  33.475  1.00 31.73           N  
ATOM    807  N   ARG A 102      32.522  21.831  34.504  1.00 33.16           N  
ATOM    808  CA  ARG A 102      32.666  23.139  35.147  1.00 36.05           C  
ATOM    809  C   ARG A 102      31.276  23.760  35.594  1.00 37.04           C  
ATOM    810  O   ARG A 102      31.036  24.057  36.789  1.00 38.25           O  
ATOM    811  CB  ARG A 102      33.556  24.066  34.273  1.00 38.75           C  
ATOM    812  CG  ARG A 102      33.474  25.542  34.640  1.00 45.34           C  
ATOM    813  CD  ARG A 102      34.576  26.426  34.034  1.00 44.86           C  
ATOM    814  NE  ARG A 102      34.725  26.403  32.555  1.00 48.28           N  
ATOM    815  CZ  ARG A 102      35.484  25.487  31.879  1.00 47.45           C  
ATOM    816  NH1 ARG A 102      36.088  24.521  32.590  1.00 45.73           N  
ATOM    817  NH2 ARG A 102      35.630  25.506  30.515  1.00 47.89           N  
ATOM    818  N   VAL A 103      30.327  23.950  34.683  1.00 36.34           N  
ATOM    819  CA  VAL A 103      29.053  24.514  35.132  1.00 36.22           C  
ATOM    820  C   VAL A 103      28.282  23.614  36.093  1.00 37.48           C  
ATOM    821  O   VAL A 103      27.596  24.087  36.999  1.00 37.27           O  
ATOM    822  CB  VAL A 103      28.173  24.862  33.948  1.00 33.99           C  
ATOM    823  CG1 VAL A 103      29.086  25.520  32.917  1.00 37.55           C  
ATOM    824  CG2 VAL A 103      27.578  23.606  33.360  1.00 34.95           C  
ATOM    825  N   LYS A 104      28.368  22.312  35.871  1.00 39.48           N  
ATOM    826  CA  LYS A 104      27.631  21.297  36.606  1.00 35.44           C  
ATOM    827  C   LYS A 104      28.289  20.916  37.896  1.00 35.43           C  
ATOM    828  O   LYS A 104      27.816  20.001  38.618  1.00 40.98           O  
ATOM    829  CB  LYS A 104      27.627  20.065  35.718  1.00 34.52           C  
ATOM    830  CG  LYS A 104      26.348  19.250  35.701  1.00 31.16           C  
ATOM    831  CD  LYS A 104      25.151  19.892  34.968  1.00 27.96           C  
ATOM    832  CE  LYS A 104      23.903  19.051  35.271  1.00 26.43           C  
ATOM    833  NZ  LYS A 104      22.642  19.810  35.091  1.00 30.24           N  
ATOM    834  N   ASP A 105      29.435  21.523  38.152  1.00 35.79           N  
ATOM    835  CA  ASP A 105      30.170  21.217  39.371  1.00 38.86           C  
ATOM    836  C   ASP A 105      30.416  19.707  39.662  1.00 39.06           C  
ATOM    837  O   ASP A 105      30.321  19.319  40.839  1.00 40.50           O  
ATOM    838  CB  ASP A 105      29.453  21.828  40.620  1.00 44.19           C  
ATOM    839  CG  ASP A 105      30.172  22.968  41.341  1.00 47.14           C  
ATOM    840  OD1 ASP A 105      31.421  22.720  41.644  1.00 48.77           O  
ATOM    841  OD2 ASP A 105      29.561  23.994  41.712  1.00 51.28           O  
ATOM    842  N   SER A 106      30.801  18.858  38.666  1.00 39.21           N  
ATOM    843  CA  SER A 106      31.119  17.428  38.984  1.00 39.35           C  
ATOM    844  C   SER A 106      31.691  16.685  37.787  1.00 40.02           C  
ATOM    845  O   SER A 106      31.410  17.069  36.672  1.00 42.51           O  
ATOM    846  CB  SER A 106      29.908  16.654  39.525  1.00 40.48           C  
ATOM    847  OG  SER A 106      28.784  16.833  38.682  1.00 40.39           O  
ATOM    848  N   ASP A 107      32.474  15.598  38.002  1.00 42.60           N  
ATOM    849  CA  ASP A 107      32.975  14.781  36.850  1.00 46.79           C  
ATOM    850  C   ASP A 107      32.110  13.518  36.779  1.00 45.76           C  
ATOM    851  O   ASP A 107      32.589  12.413  36.409  1.00 44.59           O  
ATOM    852  CB  ASP A 107      34.521  14.398  36.873  1.00 52.62           C  
ATOM    853  CG  ASP A 107      35.213  14.011  35.514  1.00 56.32           C  
ATOM    854  OD1 ASP A 107      34.563  13.092  34.779  1.00 57.89           O  
ATOM    855  OD2 ASP A 107      36.392  14.447  35.214  1.00 57.27           O  
ATOM    856  N   ASP A 108      30.837  13.680  37.206  1.00 42.59           N  
ATOM    857  CA  ASP A 108      29.899  12.569  37.203  1.00 40.10           C  
ATOM    858  C   ASP A 108      28.518  13.094  36.750  1.00 37.08           C  
ATOM    859  O   ASP A 108      27.533  13.232  37.513  1.00 38.01           O  
ATOM    860  CB  ASP A 108      30.013  11.724  38.523  1.00 44.18           C  
ATOM    861  CG  ASP A 108      28.787  11.572  39.394  1.00 49.45           C  
ATOM    862  OD1 ASP A 108      28.643  12.503  40.320  1.00 51.00           O  
ATOM    863  OD2 ASP A 108      28.060  10.563  39.285  1.00 55.41           O  
ATOM    864  N   VAL A 109      28.515  13.547  35.477  1.00 30.07           N  
ATOM    865  CA  VAL A 109      27.313  14.052  34.886  1.00 27.40           C  
ATOM    866  C   VAL A 109      27.077  13.175  33.699  1.00 22.84           C  
ATOM    867  O   VAL A 109      28.036  12.772  33.056  1.00 27.80           O  
ATOM    868  CB  VAL A 109      27.407  15.574  34.609  1.00 28.01           C  
ATOM    869  CG1 VAL A 109      28.821  16.121  34.835  1.00 29.47           C  
ATOM    870  CG2 VAL A 109      26.837  16.000  33.257  1.00 26.48           C  
ATOM    871  N   PRO A 110      25.858  12.751  33.433  1.00 20.46           N  
ATOM    872  CA  PRO A 110      25.719  11.792  32.350  1.00 20.73           C  
ATOM    873  C   PRO A 110      26.130  12.302  30.984  1.00 21.46           C  
ATOM    874  O   PRO A 110      25.696  13.415  30.539  1.00 15.99           O  
ATOM    875  CB  PRO A 110      24.253  11.319  32.375  1.00 19.31           C  
ATOM    876  CG  PRO A 110      23.769  11.571  33.819  1.00 16.92           C  
ATOM    877  CD  PRO A 110      24.641  12.755  34.309  1.00 17.45           C  
ATOM    878  N   MET A 111      26.950  11.473  30.273  1.00 17.16           N  
ATOM    879  CA  MET A 111      27.268  11.891  28.899  1.00 18.61           C  
ATOM    880  C   MET A 111      27.557  10.729  28.021  1.00 16.85           C  
ATOM    881  O   MET A 111      27.891   9.644  28.502  1.00 19.52           O  
ATOM    882  CB  MET A 111      28.293  13.022  28.716  1.00 19.79           C  
ATOM    883  CG  MET A 111      29.623  12.896  29.385  1.00 27.44           C  
ATOM    884  SD  MET A 111      30.543  14.427  29.049  1.00 28.35           S  
ATOM    885  CE  MET A 111      30.235  15.375  30.581  1.00 23.22           C  
ATOM    886  N   VAL A 112      27.366  10.927  26.714  1.00 14.53           N  
ATOM    887  CA  VAL A 112      27.655   9.857  25.778  1.00 12.03           C  
ATOM    888  C   VAL A 112      28.493  10.498  24.692  1.00 12.50           C  
ATOM    889  O   VAL A 112      28.223  11.672  24.393  1.00 11.69           O  
ATOM    890  CB  VAL A 112      26.360   9.307  25.231  1.00  8.16           C  
ATOM    891  CG1 VAL A 112      26.650   8.304  24.113  1.00  9.37           C  
ATOM    892  CG2 VAL A 112      25.685   8.568  26.384  1.00  6.28           C  
ATOM    893  N   LEU A 113      29.543   9.780  24.176  1.00 12.83           N  
ATOM    894  CA  LEU A 113      30.423  10.336  23.133  1.00 14.08           C  
ATOM    895  C   LEU A 113      29.902   9.815  21.813  1.00 12.31           C  
ATOM    896  O   LEU A 113      29.544   8.600  21.731  1.00  7.52           O  
ATOM    897  CB  LEU A 113      31.916   9.931  23.397  1.00 19.88           C  
ATOM    898  CG  LEU A 113      32.902  10.371  22.302  1.00 21.25           C  
ATOM    899  CD1 LEU A 113      32.948  11.917  22.229  1.00 21.27           C  
ATOM    900  CD2 LEU A 113      34.302   9.866  22.679  1.00 19.22           C  
ATOM    901  N   VAL A 114      29.685  10.687  20.812  1.00 12.75           N  
ATOM    902  CA  VAL A 114      29.069  10.184  19.587  1.00 16.66           C  
ATOM    903  C   VAL A 114      29.958  10.492  18.435  1.00 17.86           C  
ATOM    904  O   VAL A 114      30.318  11.686  18.234  1.00 18.85           O  
ATOM    905  CB  VAL A 114      27.660  10.892  19.323  1.00 19.70           C  
ATOM    906  CG1 VAL A 114      26.980  10.426  18.045  1.00 12.09           C  
ATOM    907  CG2 VAL A 114      26.690  10.681  20.507  1.00 15.12           C  
ATOM    908  N   GLY A 115      30.321   9.435  17.669  1.00 19.90           N  
ATOM    909  CA  GLY A 115      31.125   9.624  16.465  1.00 16.05           C  
ATOM    910  C   GLY A 115      30.166   9.610  15.284  1.00 14.61           C  
ATOM    911  O   GLY A 115      29.657   8.529  14.908  1.00 13.16           O  
ATOM    912  N   ASN A 116      29.798  10.800  14.774  1.00 18.82           N  
ATOM    913  CA  ASN A 116      28.794  10.825  13.713  1.00 20.68           C  
ATOM    914  C   ASN A 116      29.393  10.880  12.312  1.00 21.35           C  
ATOM    915  O   ASN A 116      30.616  11.124  12.159  1.00 17.83           O  
ATOM    916  CB  ASN A 116      27.716  11.902  13.943  1.00 22.18           C  
ATOM    917  CG  ASN A 116      26.617  11.860  12.891  1.00 21.74           C  
ATOM    918  OD1 ASN A 116      25.803  10.868  12.824  1.00 24.02           O  
ATOM    919  ND2 ASN A 116      26.558  12.939  12.067  1.00 24.28           N  
ATOM    920  N   LYS A 117      28.503  10.633  11.302  1.00 20.95           N  
ATOM    921  CA  LYS A 117      28.815  10.482   9.839  1.00 22.65           C  
ATOM    922  C   LYS A 117      29.524   9.125   9.502  1.00 24.26           C  
ATOM    923  O   LYS A 117      30.238   8.974   8.453  1.00 27.77           O  
ATOM    924  CB  LYS A 117      29.599  11.617   9.186  1.00 24.07           C  
ATOM    925  CG  LYS A 117      28.983  12.948   9.517  1.00 23.50           C  
ATOM    926  CD  LYS A 117      29.545  14.112   8.698  1.00 26.79           C  
ATOM    927  CE  LYS A 117      29.014  15.423   9.344  1.00 28.91           C  
ATOM    928  NZ  LYS A 117      29.274  16.680   8.613  1.00 27.22           N  
ATOM    929  N   CYS A 118      29.339   8.106  10.354  1.00 24.33           N  
ATOM    930  CA  CYS A 118      30.039   6.829  10.120  1.00 25.82           C  
ATOM    931  C   CYS A 118      29.770   6.175   8.763  1.00 30.18           C  
ATOM    932  O   CYS A 118      30.344   5.072   8.484  1.00 31.35           O  
ATOM    933  CB  CYS A 118      29.834   5.837  11.269  1.00 21.27           C  
ATOM    934  SG  CYS A 118      28.105   5.304  11.269  1.00 25.95           S  
ATOM    935  N   ASP A 119      28.918   6.845   7.939  1.00 31.81           N  
ATOM    936  CA  ASP A 119      28.557   6.383   6.588  1.00 32.02           C  
ATOM    937  C   ASP A 119      29.604   6.830   5.632  1.00 32.52           C  
ATOM    938  O   ASP A 119      29.712   6.354   4.494  1.00 38.38           O  
ATOM    939  CB  ASP A 119      27.199   6.925   6.096  1.00 31.00           C  
ATOM    940  CG  ASP A 119      27.066   8.404   6.375  1.00 30.12           C  
ATOM    941  OD1 ASP A 119      27.053   8.809   7.580  1.00 31.82           O  
ATOM    942  OD2 ASP A 119      26.954   9.196   5.281  1.00 29.84           O  
ATOM    943  N   LEU A 120      30.380   7.791   6.057  1.00 32.73           N  
ATOM    944  CA  LEU A 120      31.420   8.195   5.168  1.00 32.54           C  
ATOM    945  C   LEU A 120      32.509   7.178   5.313  1.00 40.27           C  
ATOM    946  O   LEU A 120      32.812   6.738   6.445  1.00 41.16           O  
ATOM    947  CB  LEU A 120      31.917   9.617   5.433  1.00 29.21           C  
ATOM    948  CG  LEU A 120      30.800  10.634   5.189  1.00 26.43           C  
ATOM    949  CD1 LEU A 120      31.051  11.932   5.990  1.00 24.78           C  
ATOM    950  CD2 LEU A 120      30.696  10.927   3.674  1.00 20.84           C  
ATOM    951  N   ALA A 121      32.989   6.681   4.156  1.00 45.79           N  
ATOM    952  CA  ALA A 121      34.058   5.715   4.114  1.00 46.20           C  
ATOM    953  C   ALA A 121      35.175   6.552   3.771  1.00 44.36           C  
ATOM    954  O   ALA A 121      35.245   7.068   2.686  1.00 49.21           O  
ATOM    955  CB  ALA A 121      33.826   4.645   3.072  1.00 48.38           C  
ATOM    956  N   ALA A 122      35.889   6.799   4.783  1.00 42.80           N  
ATOM    957  CA  ALA A 122      36.993   7.645   4.864  1.00 45.81           C  
ATOM    958  C   ALA A 122      37.428   7.505   6.326  1.00 46.23           C  
ATOM    959  O   ALA A 122      37.737   6.376   6.763  1.00 51.17           O  
ATOM    960  CB  ALA A 122      36.554   9.084   4.552  1.00 48.38           C  
ATOM    961  N   ARG A 123      37.325   8.596   7.071  1.00 36.79           N  
ATOM    962  CA  ARG A 123      37.690   8.677   8.456  1.00 32.13           C  
ATOM    963  C   ARG A 123      39.065   9.256   8.593  1.00 32.99           C  
ATOM    964  O   ARG A 123      39.993   8.865   7.852  1.00 33.74           O  
ATOM    965  CB  ARG A 123      37.893   7.373   9.167  1.00 32.30           C  
ATOM    966  CG  ARG A 123      36.721   6.508   9.455  1.00 30.89           C  
ATOM    967  CD  ARG A 123      37.015   5.641  10.678  1.00 29.84           C  
ATOM    968  NE  ARG A 123      35.755   5.012  10.990  1.00 35.01           N  
ATOM    969  CZ  ARG A 123      35.043   5.168  12.113  1.00 34.90           C  
ATOM    970  NH1 ARG A 123      35.522   5.856  13.158  1.00 37.63           N  
ATOM    971  NH2 ARG A 123      33.870   4.580  12.229  1.00 36.89           N  
ATOM    972  N   THR A 124      39.191  10.067   9.653  1.00 31.95           N  
ATOM    973  CA  THR A 124      40.415  10.644  10.142  1.00 30.21           C  
ATOM    974  C   THR A 124      40.487  10.332  11.635  1.00 33.98           C  
ATOM    975  O   THR A 124      41.500  10.603  12.294  1.00 38.25           O  
ATOM    976  CB  THR A 124      40.489  12.141   9.932  1.00 27.20           C  
ATOM    977  OG1 THR A 124      39.396  12.709  10.633  1.00 28.40           O  
ATOM    978  CG2 THR A 124      40.408  12.432   8.431  1.00 25.48           C  
ATOM    979  N   VAL A 125      39.396   9.725  12.174  1.00 33.84           N  
ATOM    980  CA  VAL A 125      39.359   9.289  13.569  1.00 32.11           C  
ATOM    981  C   VAL A 125      38.931   7.867  13.563  1.00 34.81           C  
ATOM    982  O   VAL A 125      37.837   7.544  13.101  1.00 34.41           O  
ATOM    983  CB  VAL A 125      38.394  10.066  14.460  1.00 28.01           C  
ATOM    984  CG1 VAL A 125      38.494   9.522  15.893  1.00 25.58           C  
ATOM    985  CG2 VAL A 125      38.779  11.552  14.414  1.00 26.35           C  
ATOM    986  N   GLU A 126      39.823   7.001  13.997  1.00 37.46           N  
ATOM    987  CA  GLU A 126      39.521   5.597  13.982  1.00 39.46           C  
ATOM    988  C   GLU A 126      38.788   5.252  15.223  1.00 36.62           C  
ATOM    989  O   GLU A 126      39.064   5.776  16.296  1.00 37.82           O  
ATOM    990  CB  GLU A 126      40.779   4.717  13.793  1.00 41.94           C  
ATOM    991  CG  GLU A 126      40.509   3.507  12.867  1.00 49.00           C  
ATOM    992  CD  GLU A 126      39.532   2.476  13.447  1.00 51.57           C  
ATOM    993  OE1 GLU A 126      39.841   1.733  14.451  1.00 52.86           O  
ATOM    994  OE2 GLU A 126      38.379   2.414  12.784  1.00 48.60           O  
ATOM    995  N   SER A 127      37.863   4.348  15.034  1.00 35.59           N  
ATOM    996  CA  SER A 127      36.958   3.853  16.028  1.00 32.84           C  
ATOM    997  C   SER A 127      37.664   3.504  17.363  1.00 30.55           C  
ATOM    998  O   SER A 127      37.215   3.887  18.510  1.00 28.14           O  
ATOM    999  CB  SER A 127      36.104   2.737  15.365  1.00 32.80           C  
ATOM   1000  OG  SER A 127      35.650   1.781  16.320  1.00 37.38           O  
ATOM   1001  N   ARG A 128      38.803   2.862  17.246  1.00 30.63           N  
ATOM   1002  CA  ARG A 128      39.540   2.504  18.463  1.00 29.34           C  
ATOM   1003  C   ARG A 128      40.039   3.724  19.274  1.00 25.66           C  
ATOM   1004  O   ARG A 128      40.218   3.620  20.533  1.00 24.42           O  
ATOM   1005  CB  ARG A 128      40.761   1.619  18.151  1.00 36.12           C  
ATOM   1006  CG  ARG A 128      40.607   0.177  18.558  1.00 42.45           C  
ATOM   1007  CD  ARG A 128      40.571  -0.735  17.344  1.00 50.58           C  
ATOM   1008  NE  ARG A 128      39.715  -0.209  16.270  1.00 55.69           N  
ATOM   1009  CZ  ARG A 128      38.334  -0.307  16.215  1.00 58.78           C  
ATOM   1010  NH1 ARG A 128      37.598  -0.915  17.212  1.00 55.51           N  
ATOM   1011  NH2 ARG A 128      37.676   0.184  15.153  1.00 59.10           N  
ATOM   1012  N   GLN A 129      40.398   4.862  18.615  1.00 23.13           N  
ATOM   1013  CA  GLN A 129      40.951   5.962  19.475  1.00 25.79           C  
ATOM   1014  C   GLN A 129      39.874   6.619  20.300  1.00 18.74           C  
ATOM   1015  O   GLN A 129      40.056   6.955  21.505  1.00 17.93           O  
ATOM   1016  CB  GLN A 129      41.814   7.000  18.743  1.00 26.96           C  
ATOM   1017  CG  GLN A 129      41.001   7.836  17.781  1.00 32.00           C  
ATOM   1018  CD  GLN A 129      41.914   8.728  16.966  1.00 33.92           C  
ATOM   1019  OE1 GLN A 129      42.028   8.575  15.687  1.00 38.25           O  
ATOM   1020  NE2 GLN A 129      42.594   9.634  17.703  1.00 33.97           N  
ATOM   1021  N   ALA A 130      38.706   6.654  19.699  1.00 16.07           N  
ATOM   1022  CA  ALA A 130      37.519   7.195  20.347  1.00 14.57           C  
ATOM   1023  C   ALA A 130      37.088   6.326  21.518  1.00 15.60           C  
ATOM   1024  O   ALA A 130      36.785   6.798  22.667  1.00 17.81           O  
ATOM   1025  CB  ALA A 130      36.427   7.193  19.331  1.00 12.91           C  
ATOM   1026  N   GLN A 131      37.025   5.012  21.275  1.00 18.42           N  
ATOM   1027  CA  GLN A 131      36.634   4.135  22.384  1.00 21.14           C  
ATOM   1028  C   GLN A 131      37.637   4.219  23.531  1.00 21.29           C  
ATOM   1029  O   GLN A 131      37.261   3.936  24.680  1.00 21.72           O  
ATOM   1030  CB  GLN A 131      36.462   2.640  21.970  1.00 28.09           C  
ATOM   1031  CG  GLN A 131      35.872   2.505  20.543  1.00 40.48           C  
ATOM   1032  CD  GLN A 131      35.992   1.113  19.882  1.00 44.44           C  
ATOM   1033  OE1 GLN A 131      37.044   0.778  19.240  1.00 47.55           O  
ATOM   1034  NE2 GLN A 131      34.858   0.338  19.915  1.00 49.13           N  
ATOM   1035  N   ASP A 132      38.950   4.482  23.278  1.00 20.60           N  
ATOM   1036  CA  ASP A 132      39.877   4.518  24.427  1.00 19.59           C  
ATOM   1037  C   ASP A 132      39.627   5.825  25.127  1.00 19.19           C  
ATOM   1038  O   ASP A 132      39.588   5.947  26.378  1.00 25.82           O  
ATOM   1039  CB  ASP A 132      41.377   4.406  24.043  1.00 19.66           C  
ATOM   1040  CG  ASP A 132      41.748   3.013  23.566  1.00 21.46           C  
ATOM   1041  OD1 ASP A 132      41.374   2.078  24.447  1.00 22.46           O  
ATOM   1042  OD2 ASP A 132      42.336   2.807  22.437  1.00 20.06           O  
ATOM   1043  N   LEU A 133      39.391   6.841  24.345  1.00 19.82           N  
ATOM   1044  CA  LEU A 133      39.076   8.121  24.982  1.00 20.29           C  
ATOM   1045  C   LEU A 133      37.835   7.996  25.863  1.00 15.01           C  
ATOM   1046  O   LEU A 133      37.792   8.401  27.082  1.00 18.91           O  
ATOM   1047  CB  LEU A 133      38.819   9.229  23.948  1.00 17.54           C  
ATOM   1048  CG  LEU A 133      38.676  10.578  24.652  1.00 17.76           C  
ATOM   1049  CD1 LEU A 133      40.055  10.990  25.200  1.00 14.17           C  
ATOM   1050  CD2 LEU A 133      38.149  11.644  23.662  1.00 19.21           C  
ATOM   1051  N   ALA A 134      36.808   7.385  25.306  1.00 12.52           N  
ATOM   1052  CA  ALA A 134      35.572   7.267  26.118  1.00 12.97           C  
ATOM   1053  C   ALA A 134      35.797   6.498  27.392  1.00 14.81           C  
ATOM   1054  O   ALA A 134      35.194   6.750  28.492  1.00 17.49           O  
ATOM   1055  CB  ALA A 134      34.552   6.456  25.318  1.00 13.73           C  
ATOM   1056  N   ARG A 135      36.588   5.439  27.216  1.00 16.49           N  
ATOM   1057  CA  ARG A 135      36.888   4.538  28.319  1.00 15.65           C  
ATOM   1058  C   ARG A 135      37.571   5.280  29.401  1.00 14.95           C  
ATOM   1059  O   ARG A 135      37.327   5.034  30.645  1.00 14.83           O  
ATOM   1060  CB  ARG A 135      37.784   3.347  27.901  1.00 17.03           C  
ATOM   1061  CG  ARG A 135      37.008   2.020  28.021  1.00 22.23           C  
ATOM   1062  CD  ARG A 135      37.859   0.761  28.041  1.00 26.11           C  
ATOM   1063  NE  ARG A 135      38.671   0.795  26.838  1.00 34.79           N  
ATOM   1064  CZ  ARG A 135      38.180   0.573  25.599  1.00 36.40           C  
ATOM   1065  NH1 ARG A 135      36.887   0.196  25.454  1.00 38.38           N  
ATOM   1066  NH2 ARG A 135      38.979   0.649  24.503  1.00 37.49           N  
ATOM   1067  N   SER A 136      38.540   6.125  28.997  1.00 16.52           N  
ATOM   1068  CA  SER A 136      39.253   6.842  30.065  1.00 20.35           C  
ATOM   1069  C   SER A 136      38.289   7.794  30.745  1.00 16.98           C  
ATOM   1070  O   SER A 136      38.442   8.116  31.939  1.00 20.15           O  
ATOM   1071  CB  SER A 136      40.483   7.602  29.562  1.00 20.01           C  
ATOM   1072  OG  SER A 136      40.028   8.700  28.772  1.00 25.58           O  
ATOM   1073  N   TYR A 137      37.259   8.263  30.001  1.00 19.06           N  
ATOM   1074  CA  TYR A 137      36.263   9.189  30.643  1.00 18.09           C  
ATOM   1075  C   TYR A 137      35.199   8.441  31.445  1.00 15.37           C  
ATOM   1076  O   TYR A 137      34.424   9.030  32.219  1.00 11.43           O  
ATOM   1077  CB  TYR A 137      35.456   9.948  29.600  1.00 17.67           C  
ATOM   1078  CG  TYR A 137      36.207  10.961  28.793  1.00 17.21           C  
ATOM   1079  CD1 TYR A 137      37.367  11.608  29.218  1.00 17.39           C  
ATOM   1080  CD2 TYR A 137      35.630  11.345  27.560  1.00 16.63           C  
ATOM   1081  CE1 TYR A 137      37.971  12.570  28.391  1.00 16.03           C  
ATOM   1082  CE2 TYR A 137      36.244  12.300  26.735  1.00 18.77           C  
ATOM   1083  CZ  TYR A 137      37.435  12.914  27.148  1.00 16.27           C  
ATOM   1084  OH  TYR A 137      38.053  13.895  26.311  1.00 14.97           O  
ATOM   1085  N   GLY A 138      35.059   7.140  31.183  1.00 15.60           N  
ATOM   1086  CA  GLY A 138      34.051   6.360  31.886  1.00 14.95           C  
ATOM   1087  C   GLY A 138      32.692   6.516  31.217  1.00 16.99           C  
ATOM   1088  O   GLY A 138      31.657   6.363  31.880  1.00 21.27           O  
ATOM   1089  N   ILE A 139      32.652   6.818  29.894  1.00 16.21           N  
ATOM   1090  CA  ILE A 139      31.337   7.039  29.264  1.00 16.78           C  
ATOM   1091  C   ILE A 139      31.200   6.166  28.046  1.00 15.80           C  
ATOM   1092  O   ILE A 139      32.245   5.733  27.504  1.00 14.55           O  
ATOM   1093  CB  ILE A 139      31.148   8.523  28.852  1.00 12.14           C  
ATOM   1094  CG1 ILE A 139      32.249   9.022  27.942  1.00 10.84           C  
ATOM   1095  CG2 ILE A 139      31.168   9.370  30.108  1.00 15.44           C  
ATOM   1096  CD1 ILE A 139      31.860  10.317  27.148  1.00  9.76           C  
ATOM   1097  N   PRO A 140      29.955   6.005  27.524  1.00 13.64           N  
ATOM   1098  CA  PRO A 140      29.808   5.163  26.358  1.00 10.39           C  
ATOM   1099  C   PRO A 140      30.192   5.879  25.102  1.00 12.83           C  
ATOM   1100  O   PRO A 140      30.151   7.139  25.025  1.00 20.29           O  
ATOM   1101  CB  PRO A 140      28.325   4.677  26.348  1.00 11.72           C  
ATOM   1102  CG  PRO A 140      27.753   5.032  27.734  1.00 12.09           C  
ATOM   1103  CD  PRO A 140      28.652   6.209  28.226  1.00 12.98           C  
ATOM   1104  N   TYR A 141      30.530   5.103  24.083  1.00 10.37           N  
ATOM   1105  CA  TYR A 141      30.847   5.688  22.810  1.00 11.39           C  
ATOM   1106  C   TYR A 141      29.955   5.029  21.766  1.00 14.07           C  
ATOM   1107  O   TYR A 141      29.869   3.800  21.695  1.00 15.83           O  
ATOM   1108  CB  TYR A 141      32.354   5.485  22.476  1.00 13.52           C  
ATOM   1109  CG  TYR A 141      32.687   5.779  21.028  1.00 10.24           C  
ATOM   1110  CD1 TYR A 141      32.506   7.069  20.513  1.00 12.71           C  
ATOM   1111  CD2 TYR A 141      33.192   4.779  20.165  1.00 10.34           C  
ATOM   1112  CE1 TYR A 141      32.798   7.358  19.159  1.00 11.48           C  
ATOM   1113  CE2 TYR A 141      33.504   5.057  18.837  1.00 13.02           C  
ATOM   1114  CZ  TYR A 141      33.289   6.329  18.301  1.00 12.53           C  
ATOM   1115  OH  TYR A 141      33.576   6.621  16.928  1.00 11.98           O  
ATOM   1116  N   ILE A 142      29.190   5.816  20.999  1.00 15.52           N  
ATOM   1117  CA  ILE A 142      28.402   5.167  20.004  1.00 15.91           C  
ATOM   1118  C   ILE A 142      28.611   5.833  18.636  1.00 14.40           C  
ATOM   1119  O   ILE A 142      28.789   7.055  18.546  1.00 11.22           O  
ATOM   1120  CB  ILE A 142      26.925   4.959  20.455  1.00 18.45           C  
ATOM   1121  CG1 ILE A 142      25.913   5.570  19.548  1.00 21.28           C  
ATOM   1122  CG2 ILE A 142      26.632   5.376  21.892  1.00 16.56           C  
ATOM   1123  CD1 ILE A 142      24.705   4.605  19.465  1.00 25.24           C  
ATOM   1124  N   GLU A 143      28.657   5.039  17.555  1.00 16.11           N  
ATOM   1125  CA  GLU A 143      28.839   5.645  16.213  1.00 18.62           C  
ATOM   1126  C   GLU A 143      27.493   5.707  15.556  1.00 20.02           C  
ATOM   1127  O   GLU A 143      26.705   4.739  15.643  1.00 20.78           O  
ATOM   1128  CB  GLU A 143      29.842   4.889  15.307  1.00 19.98           C  
ATOM   1129  CG  GLU A 143      31.276   4.949  15.863  1.00 30.16           C  
ATOM   1130  CD  GLU A 143      32.309   4.710  14.814  1.00 33.12           C  
ATOM   1131  OE1 GLU A 143      31.879   3.869  13.880  1.00 36.94           O  
ATOM   1132  OE2 GLU A 143      33.452   5.255  14.854  1.00 32.70           O  
ATOM   1133  N   THR A 144      27.198   6.853  14.936  1.00 15.78           N  
ATOM   1134  CA  THR A 144      25.912   7.000  14.369  1.00 16.53           C  
ATOM   1135  C   THR A 144      26.056   7.568  12.963  1.00 19.31           C  
ATOM   1136  O   THR A 144      27.163   8.034  12.547  1.00 23.44           O  
ATOM   1137  CB  THR A 144      25.211   8.058  15.233  1.00 19.03           C  
ATOM   1138  OG1 THR A 144      25.966   9.313  15.182  1.00 19.65           O  
ATOM   1139  CG2 THR A 144      25.068   7.635  16.695  1.00 10.85           C  
ATOM   1140  N   SER A 145      24.947   7.617  12.248  1.00 17.80           N  
ATOM   1141  CA  SER A 145      24.931   8.264  10.953  1.00 18.99           C  
ATOM   1142  C   SER A 145      23.591   8.931  10.837  1.00 19.99           C  
ATOM   1143  O   SER A 145      22.577   8.249  10.871  1.00 25.97           O  
ATOM   1144  CB  SER A 145      25.131   7.318   9.805  1.00 15.76           C  
ATOM   1145  OG  SER A 145      24.718   7.994   8.562  1.00 23.93           O  
ATOM   1146  N   ALA A 146      23.555  10.244  10.801  1.00 23.57           N  
ATOM   1147  CA  ALA A 146      22.251  10.924  10.673  1.00 27.46           C  
ATOM   1148  C   ALA A 146      21.668  10.663   9.299  1.00 28.35           C  
ATOM   1149  O   ALA A 146      20.429  10.609   9.062  1.00 32.42           O  
ATOM   1150  CB  ALA A 146      22.356  12.446  10.875  1.00 31.05           C  
ATOM   1151  N   LYS A 147      22.574  10.542   8.377  1.00 26.93           N  
ATOM   1152  CA  LYS A 147      22.245  10.265   7.012  1.00 28.84           C  
ATOM   1153  C   LYS A 147      21.460   8.961   6.885  1.00 29.57           C  
ATOM   1154  O   LYS A 147      20.415   8.919   6.242  1.00 31.54           O  
ATOM   1155  CB  LYS A 147      23.515  10.113   6.215  1.00 29.20           C  
ATOM   1156  CG  LYS A 147      23.395  10.835   4.913  1.00 32.72           C  
ATOM   1157  CD  LYS A 147      22.826   9.934   3.869  1.00 33.50           C  
ATOM   1158  CE  LYS A 147      23.910   9.617   2.867  1.00 42.21           C  
ATOM   1159  NZ  LYS A 147      25.037   8.940   3.529  1.00 47.41           N  
ATOM   1160  N   THR A 148      21.951   7.870   7.478  1.00 29.17           N  
ATOM   1161  CA  THR A 148      21.247   6.574   7.289  1.00 29.99           C  
ATOM   1162  C   THR A 148      20.415   6.120   8.466  1.00 27.02           C  
ATOM   1163  O   THR A 148      19.755   5.050   8.441  1.00 23.00           O  
ATOM   1164  CB  THR A 148      22.246   5.470   7.049  1.00 30.46           C  
ATOM   1165  OG1 THR A 148      23.035   5.393   8.230  1.00 36.18           O  
ATOM   1166  CG2 THR A 148      23.110   5.766   5.822  1.00 29.45           C  
ATOM   1167  N   ARG A 149      20.517   6.892   9.505  1.00 25.72           N  
ATOM   1168  CA  ARG A 149      19.816   6.631  10.743  1.00 26.12           C  
ATOM   1169  C   ARG A 149      20.474   5.577  11.611  1.00 28.22           C  
ATOM   1170  O   ARG A 149      20.080   5.345  12.787  1.00 30.82           O  
ATOM   1171  CB  ARG A 149      18.361   6.310  10.546  1.00 27.45           C  
ATOM   1172  CG  ARG A 149      17.577   7.064  11.621  1.00 31.29           C  
ATOM   1173  CD  ARG A 149      16.076   6.982  11.446  1.00 34.34           C  
ATOM   1174  NE  ARG A 149      15.426   7.847  12.415  1.00 32.62           N  
ATOM   1175  CZ  ARG A 149      15.025   7.370  13.576  1.00 31.81           C  
ATOM   1176  NH1 ARG A 149      15.198   6.081  13.835  1.00 33.96           N  
ATOM   1177  NH2 ARG A 149      14.419   8.134  14.459  1.00 35.95           N  
ATOM   1178  N   GLN A 150      21.500   4.934  11.105  1.00 28.39           N  
ATOM   1179  CA  GLN A 150      22.096   3.920  11.968  1.00 30.59           C  
ATOM   1180  C   GLN A 150      22.699   4.460  13.319  1.00 27.30           C  
ATOM   1181  O   GLN A 150      23.506   5.394  13.398  1.00 20.72           O  
ATOM   1182  CB  GLN A 150      23.006   3.010  11.136  1.00 36.36           C  
ATOM   1183  CG  GLN A 150      22.178   2.508   9.889  1.00 47.12           C  
ATOM   1184  CD  GLN A 150      20.949   1.595  10.219  1.00 52.77           C  
ATOM   1185  OE1 GLN A 150      19.788   2.075  10.493  1.00 53.42           O  
ATOM   1186  NE2 GLN A 150      21.180   0.247  10.151  1.00 54.96           N  
ATOM   1187  N   GLY A 151      22.292   3.855  14.428  1.00 21.73           N  
ATOM   1188  CA  GLY A 151      22.814   4.279  15.735  1.00 19.54           C  
ATOM   1189  C   GLY A 151      22.170   5.547  16.357  1.00 21.76           C  
ATOM   1190  O   GLY A 151      22.349   5.798  17.600  1.00 23.10           O  
ATOM   1191  N   VAL A 152      21.375   6.364  15.605  1.00 20.28           N  
ATOM   1192  CA  VAL A 152      20.819   7.551  16.303  1.00 21.69           C  
ATOM   1193  C   VAL A 152      19.920   7.235  17.524  1.00 22.50           C  
ATOM   1194  O   VAL A 152      20.037   7.929  18.576  1.00 18.76           O  
ATOM   1195  CB  VAL A 152      20.173   8.613  15.399  1.00 23.92           C  
ATOM   1196  CG1 VAL A 152      20.747   8.546  13.975  1.00 21.09           C  
ATOM   1197  CG2 VAL A 152      18.665   8.463  15.394  1.00 26.90           C  
ATOM   1198  N   GLU A 153      19.032   6.207  17.444  1.00 23.31           N  
ATOM   1199  CA  GLU A 153      18.180   5.865  18.594  1.00 24.01           C  
ATOM   1200  C   GLU A 153      19.041   5.325  19.738  1.00 22.94           C  
ATOM   1201  O   GLU A 153      18.846   5.702  20.970  1.00 21.30           O  
ATOM   1202  CB  GLU A 153      17.060   4.860  18.224  1.00 29.20           C  
ATOM   1203  CG  GLU A 153      15.915   5.475  17.393  1.00 36.82           C  
ATOM   1204  CD  GLU A 153      14.821   4.470  17.091  1.00 40.15           C  
ATOM   1205  OE1 GLU A 153      14.642   3.479  17.836  1.00 45.95           O  
ATOM   1206  OE2 GLU A 153      14.107   4.749  15.998  1.00 44.32           O  
ATOM   1207  N   ASP A 154      20.031   4.437  19.374  1.00 22.16           N  
ATOM   1208  CA  ASP A 154      20.938   3.904  20.424  1.00 23.61           C  
ATOM   1209  C   ASP A 154      21.683   5.010  21.137  1.00 20.86           C  
ATOM   1210  O   ASP A 154      21.882   4.953  22.386  1.00 21.20           O  
ATOM   1211  CB  ASP A 154      21.984   2.883  19.957  1.00 29.09           C  
ATOM   1212  CG  ASP A 154      21.375   1.696  19.224  1.00 38.40           C  
ATOM   1213  OD1 ASP A 154      20.132   1.326  19.625  1.00 40.92           O  
ATOM   1214  OD2 ASP A 154      22.039   1.117  18.331  1.00 43.18           O  
ATOM   1215  N   ALA A 155      22.198   5.998  20.376  1.00 19.10           N  
ATOM   1216  CA  ALA A 155      22.905   7.129  21.025  1.00 17.16           C  
ATOM   1217  C   ALA A 155      21.999   7.830  22.061  1.00 11.88           C  
ATOM   1218  O   ALA A 155      22.293   7.919  23.288  1.00 15.61           O  
ATOM   1219  CB  ALA A 155      23.358   8.182  19.978  1.00 13.87           C  
ATOM   1220  N   PHE A 156      20.847   8.365  21.621  1.00 10.08           N  
ATOM   1221  CA  PHE A 156      20.013   9.072  22.620  1.00 11.81           C  
ATOM   1222  C   PHE A 156      19.539   8.172  23.723  1.00 11.07           C  
ATOM   1223  O   PHE A 156      19.421   8.643  24.931  1.00 11.63           O  
ATOM   1224  CB  PHE A 156      18.801   9.839  22.018  1.00 12.10           C  
ATOM   1225  CG  PHE A 156      19.191  11.035  21.142  1.00 10.55           C  
ATOM   1226  CD1 PHE A 156      19.431  10.892  19.774  1.00  8.81           C  
ATOM   1227  CD2 PHE A 156      19.240  12.334  21.682  1.00  7.48           C  
ATOM   1228  CE1 PHE A 156      19.776  11.989  18.976  1.00 11.15           C  
ATOM   1229  CE2 PHE A 156      19.562  13.436  20.907  1.00  8.92           C  
ATOM   1230  CZ  PHE A 156      19.855  13.269  19.520  1.00  8.05           C  
ATOM   1231  N   TYR A 157      19.113   6.930  23.363  1.00 14.77           N  
ATOM   1232  CA  TYR A 157      18.579   6.060  24.467  1.00 16.94           C  
ATOM   1233  C   TYR A 157      19.642   5.618  25.470  1.00 13.65           C  
ATOM   1234  O   TYR A 157      19.359   5.286  26.683  1.00 13.68           O  
ATOM   1235  CB  TYR A 157      17.823   4.821  23.976  1.00 21.25           C  
ATOM   1236  CG  TYR A 157      16.621   5.152  23.113  1.00 26.19           C  
ATOM   1237  CD1 TYR A 157      16.184   6.450  22.805  1.00 28.20           C  
ATOM   1238  CD2 TYR A 157      15.863   4.061  22.659  1.00 23.56           C  
ATOM   1239  CE1 TYR A 157      15.040   6.636  22.018  1.00 32.27           C  
ATOM   1240  CE2 TYR A 157      14.755   4.241  21.843  1.00 30.12           C  
ATOM   1241  CZ  TYR A 157      14.331   5.532  21.534  1.00 33.33           C  
ATOM   1242  OH  TYR A 157      13.182   5.661  20.762  1.00 35.07           O  
ATOM   1243  N   THR A 158      20.905   5.553  24.994  1.00 19.17           N  
ATOM   1244  CA  THR A 158      21.992   5.184  25.887  1.00 13.10           C  
ATOM   1245  C   THR A 158      22.118   6.348  26.825  1.00 14.67           C  
ATOM   1246  O   THR A 158      22.242   6.235  28.086  1.00 20.00           O  
ATOM   1247  CB  THR A 158      23.210   5.027  25.017  1.00 15.88           C  
ATOM   1248  OG1 THR A 158      22.983   3.841  24.230  1.00 12.41           O  
ATOM   1249  CG2 THR A 158      24.469   4.882  25.859  1.00 16.63           C  
ATOM   1250  N   LEU A 159      21.969   7.553  26.257  1.00 13.58           N  
ATOM   1251  CA  LEU A 159      22.070   8.715  27.175  1.00 13.05           C  
ATOM   1252  C   LEU A 159      20.966   8.712  28.251  1.00 15.17           C  
ATOM   1253  O   LEU A 159      21.222   8.944  29.520  1.00 18.40           O  
ATOM   1254  CB  LEU A 159      22.145  10.026  26.381  1.00  9.91           C  
ATOM   1255  CG  LEU A 159      22.298  11.252  27.287  1.00  5.15           C  
ATOM   1256  CD1 LEU A 159      23.561  11.119  28.092  1.00  5.43           C  
ATOM   1257  CD2 LEU A 159      22.328  12.483  26.361  1.00  9.53           C  
ATOM   1258  N   VAL A 160      19.701   8.381  27.837  1.00 16.95           N  
ATOM   1259  CA  VAL A 160      18.626   8.307  28.866  1.00 15.17           C  
ATOM   1260  C   VAL A 160      18.972   7.291  29.934  1.00 14.40           C  
ATOM   1261  O   VAL A 160      18.776   7.526  31.159  1.00 12.81           O  
ATOM   1262  CB  VAL A 160      17.241   7.941  28.261  1.00 15.30           C  
ATOM   1263  CG1 VAL A 160      16.218   7.719  29.394  1.00 14.03           C  
ATOM   1264  CG2 VAL A 160      16.765   9.077  27.361  1.00  9.42           C  
ATOM   1265  N   ARG A 161      19.472   6.117  29.500  1.00 17.61           N  
ATOM   1266  CA  ARG A 161      19.811   5.042  30.473  1.00 18.66           C  
ATOM   1267  C   ARG A 161      20.856   5.451  31.500  1.00 15.30           C  
ATOM   1268  O   ARG A 161      20.800   5.056  32.752  1.00 18.36           O  
ATOM   1269  CB  ARG A 161      20.256   3.758  29.758  1.00 18.54           C  
ATOM   1270  CG  ARG A 161      19.144   3.229  28.891  1.00 15.75           C  
ATOM   1271  CD  ARG A 161      19.627   2.027  28.142  1.00 19.66           C  
ATOM   1272  NE  ARG A 161      18.525   1.399  27.419  1.00 22.45           N  
ATOM   1273  CZ  ARG A 161      18.536   1.230  26.070  1.00 22.27           C  
ATOM   1274  NH1 ARG A 161      19.613   1.639  25.377  1.00 19.23           N  
ATOM   1275  NH2 ARG A 161      17.491   0.665  25.411  1.00 23.80           N  
ATOM   1276  N   GLU A 162      21.817   6.243  31.010  1.00 15.56           N  
ATOM   1277  CA  GLU A 162      22.853   6.779  31.864  1.00 12.48           C  
ATOM   1278  C   GLU A 162      22.240   7.719  32.897  1.00 12.49           C  
ATOM   1279  O   GLU A 162      22.671   7.809  34.086  1.00 13.98           O  
ATOM   1280  CB  GLU A 162      23.764   7.599  30.971  1.00 15.48           C  
ATOM   1281  CG  GLU A 162      24.550   6.713  30.034  1.00 19.56           C  
ATOM   1282  CD  GLU A 162      25.590   5.961  30.775  1.00 21.50           C  
ATOM   1283  OE1 GLU A 162      26.550   6.503  31.392  1.00 21.46           O  
ATOM   1284  OE2 GLU A 162      25.387   4.698  30.662  1.00 29.00           O  
ATOM   1285  N   ILE A 163      21.279   8.562  32.445  1.00 11.03           N  
ATOM   1286  CA  ILE A 163      20.673   9.496  33.382  1.00 11.78           C  
ATOM   1287  C   ILE A 163      19.904   8.690  34.447  1.00 13.68           C  
ATOM   1288  O   ILE A 163      19.949   8.940  35.719  1.00 15.05           O  
ATOM   1289  CB  ILE A 163      19.719  10.437  32.610  1.00 13.71           C  
ATOM   1290  CG1 ILE A 163      20.544  11.373  31.724  1.00 13.05           C  
ATOM   1291  CG2 ILE A 163      18.812  11.253  33.592  1.00 13.44           C  
ATOM   1292  CD1 ILE A 163      19.782  11.987  30.460  1.00  8.56           C  
ATOM   1293  N   ARG A 164      19.220   7.656  33.970  1.00 16.31           N  
ATOM   1294  CA  ARG A 164      18.416   6.806  34.869  1.00 18.43           C  
ATOM   1295  C   ARG A 164      19.268   6.182  36.001  1.00 17.40           C  
ATOM   1296  O   ARG A 164      19.009   6.231  37.278  1.00 17.57           O  
ATOM   1297  CB  ARG A 164      17.755   5.753  34.005  1.00 26.71           C  
ATOM   1298  CG  ARG A 164      16.266   5.568  34.326  1.00 37.24           C  
ATOM   1299  CD  ARG A 164      15.324   5.688  33.110  1.00 39.01           C  
ATOM   1300  NE  ARG A 164      15.458   4.601  32.154  1.00 40.22           N  
ATOM   1301  CZ  ARG A 164      14.474   4.294  31.326  1.00 39.38           C  
ATOM   1302  NH1 ARG A 164      13.373   5.037  31.386  1.00 40.01           N  
ATOM   1303  NH2 ARG A 164      14.571   3.307  30.422  1.00 43.94           N  
ATOM   1304  N   GLN A 165      20.371   5.597  35.584  1.00 16.53           N  
ATOM   1305  CA  GLN A 165      21.245   4.988  36.585  1.00 13.59           C  
ATOM   1306  C   GLN A 165      21.754   6.033  37.517  1.00 13.14           C  
ATOM   1307  O   GLN A 165      21.900   5.822  38.763  1.00 16.49           O  
ATOM   1308  CB  GLN A 165      22.422   4.305  35.879  1.00 14.12           C  
ATOM   1309  CG  GLN A 165      21.886   3.168  35.009  1.00 14.94           C  
ATOM   1310  CD  GLN A 165      21.339   2.149  35.973  1.00 17.99           C  
ATOM   1311  OE1 GLN A 165      21.966   1.905  37.049  1.00 20.64           O  
ATOM   1312  NE2 GLN A 165      20.130   1.644  35.699  1.00 17.31           N  
ATOM   1313  N   HIS A 166      22.160   7.177  36.944  1.00 20.59           N  
ATOM   1314  CA  HIS A 166      22.736   8.254  37.783  1.00 21.29           C  
ATOM   1315  C   HIS A 166      21.700   8.716  38.815  1.00 19.43           C  
ATOM   1316  O   HIS A 166      22.009   8.981  39.969  1.00 16.20           O  
ATOM   1317  CB  HIS A 166      23.228   9.426  36.880  1.00 23.29           C  
ATOM   1318  CG  HIS A 166      23.762  10.622  37.600  1.00 21.58           C  
ATOM   1319  ND1 HIS A 166      25.136  10.753  37.888  1.00 21.07           N  
ATOM   1320  CD2 HIS A 166      23.097  11.777  38.021  1.00 21.21           C  
ATOM   1321  CE1 HIS A 166      25.296  11.954  38.504  1.00 18.14           C  
ATOM   1322  NE2 HIS A 166      24.083  12.588  38.601  1.00 21.69           N  
ATOM   1323  N   LYS A 167      20.416   8.786  38.432  1.00 18.67           N  
ATOM   1324  CA  LYS A 167      19.445   9.215  39.419  1.00 20.67           C  
ATOM   1325  C   LYS A 167      19.258   8.117  40.411  1.00 19.27           C  
ATOM   1326  O   LYS A 167      19.118   8.341  41.631  1.00 19.22           O  
ATOM   1327  CB  LYS A 167      18.104   9.739  38.799  1.00 23.38           C  
ATOM   1328  CG  LYS A 167      18.390  10.899  37.782  1.00 28.21           C  
ATOM   1329  CD  LYS A 167      17.235  11.881  37.472  1.00 31.00           C  
ATOM   1330  CE  LYS A 167      16.097  11.225  36.667  1.00 36.16           C  
ATOM   1331  NZ  LYS A 167      14.836  12.026  36.628  1.00 37.79           N  
ATOM   1332  N   LEU A 168      19.275   6.884  39.928  1.00 24.97           N  
ATOM   1333  CA  LEU A 168      19.037   5.783  40.890  1.00 22.63           C  
ATOM   1334  C   LEU A 168      20.134   5.615  41.941  1.00 23.87           C  
ATOM   1335  O   LEU A 168      19.945   4.912  42.991  1.00 24.00           O  
ATOM   1336  CB  LEU A 168      18.797   4.447  40.161  1.00 24.45           C  
ATOM   1337  CG  LEU A 168      17.376   4.316  39.594  1.00 24.03           C  
ATOM   1338  CD1 LEU A 168      17.269   2.992  38.791  1.00 17.39           C  
ATOM   1339  CD2 LEU A 168      16.353   4.304  40.754  1.00 26.51           C  
ATOM   1340  N   ARG A 169      21.336   6.169  41.648  1.00 24.66           N  
ATOM   1341  CA  ARG A 169      22.431   6.007  42.577  1.00 28.89           C  
ATOM   1342  C   ARG A 169      22.291   6.813  43.900  1.00 31.23           C  
ATOM   1343  O   ARG A 169      22.911   6.432  44.897  1.00 32.26           O  
ATOM   1344  CB  ARG A 169      23.840   6.121  41.926  1.00 33.19           C  
ATOM   1345  CG  ARG A 169      24.100   5.056  40.846  1.00 34.40           C  
ATOM   1346  CD  ARG A 169      25.512   5.136  40.198  1.00 37.93           C  
ATOM   1347  NE  ARG A 169      25.481   4.697  38.777  1.00 42.99           N  
ATOM   1348  CZ  ARG A 169      26.298   3.843  38.134  1.00 43.73           C  
ATOM   1349  NH1 ARG A 169      27.336   3.264  38.786  1.00 46.17           N  
ATOM   1350  NH2 ARG A 169      26.069   3.550  36.827  1.00 40.97           N  
ATOM   1351  N   LYS A 170      21.466   7.895  44.011  1.00 36.33           N  
ATOM   1352  CA  LYS A 170      21.367   8.561  45.367  1.00 39.96           C  
ATOM   1353  C   LYS A 170      20.419   7.778  46.245  1.00 39.35           C  
ATOM   1354  O   LYS A 170      20.287   8.033  47.494  1.00 40.82           O  
ATOM   1355  CB  LYS A 170      21.098  10.094  45.426  1.00 43.99           C  
ATOM   1356  CG  LYS A 170      21.111  10.680  46.888  1.00 45.56           C  
ATOM   1357  CD  LYS A 170      22.451  10.607  47.686  1.00 48.01           C  
ATOM   1358  CE  LYS A 170      22.443   9.586  48.878  1.00 49.82           C  
ATOM   1359  NZ  LYS A 170      21.934  10.103  50.182  1.00 46.50           N  
ATOM   1360  N   LEU A 171      19.824   6.768  45.575  1.00 37.74           N  
ATOM   1361  CA  LEU A 171      18.932   5.742  46.151  1.00 38.65           C  
ATOM   1362  C   LEU A 171      17.484   5.868  45.631  1.00 42.56           C  
ATOM   1363  O   LEU A 171      16.851   4.772  45.400  1.00 43.11           O  
ATOM   1364  CB  LEU A 171      19.031   5.606  47.692  1.00 31.87           C  
ATOM   1365  CG  LEU A 171      20.092   4.578  48.134  1.00 36.46           C  
ATOM   1366  CD1 LEU A 171      21.465   5.004  47.611  1.00 41.63           C  
ATOM   1367  CD2 LEU A 171      20.183   4.459  49.678  1.00 37.30           C  
ATOM   1368  OXT LEU A 171      17.075   7.060  45.425  1.00 47.30           O  
TER    1369      LEU A 171                                                      
HETATM 1370 MG    MG A 173      23.015  22.911  13.866  1.00  8.88          MG  
HETATM 1371  PB  GDP A 180      25.775  20.955  13.120  1.00 25.78           P  
HETATM 1372  O1B GDP A 180      26.489  19.999  14.083  1.00 21.83           O  
HETATM 1373  O2B GDP A 180      26.427  22.259  12.984  1.00 24.74           O  
HETATM 1374  O3B GDP A 180      24.231  21.182  13.545  1.00 24.21           O  
HETATM 1375  O3A GDP A 180      25.677  20.368  11.639  1.00 23.19           O  
HETATM 1376  PA  GDP A 180      24.373  19.869  10.711  1.00 30.44           P  
HETATM 1377  O1A GDP A 180      23.832  21.136  10.034  1.00 31.46           O  
HETATM 1378  O2A GDP A 180      23.395  18.966  11.507  1.00 29.52           O  
HETATM 1379  O5' GDP A 180      25.109  19.087   9.672  1.00 26.47           O  
HETATM 1380  C5' GDP A 180      26.305  19.532   9.084  1.00 25.96           C  
HETATM 1381  C4' GDP A 180      26.495  18.952   7.764  1.00 26.82           C  
HETATM 1382  O4' GDP A 180      26.824  17.511   7.880  1.00 28.05           O  
HETATM 1383  C3' GDP A 180      25.286  18.955   6.850  1.00 26.17           C  
HETATM 1384  O3' GDP A 180      25.688  18.997   5.508  1.00 29.20           O  
HETATM 1385  C2' GDP A 180      24.598  17.673   7.227  1.00 27.37           C  
HETATM 1386  O2' GDP A 180      23.755  17.249   6.140  1.00 28.43           O  
HETATM 1387  C1' GDP A 180      25.848  16.758   7.212  1.00 24.88           C  
HETATM 1388  N9  GDP A 180      25.616  15.551   8.011  1.00 21.36           N  
HETATM 1389  C8  GDP A 180      25.144  15.468   9.303  1.00 18.98           C  
HETATM 1390  N7  GDP A 180      25.130  14.237   9.767  1.00 20.21           N  
HETATM 1391  C5  GDP A 180      25.626  13.462   8.726  1.00 22.27           C  
HETATM 1392  C6  GDP A 180      25.822  12.161   8.659  1.00 21.86           C  
HETATM 1393  O6  GDP A 180      25.549  11.301   9.548  1.00 27.39           O  
HETATM 1394  N1  GDP A 180      26.305  11.728   7.436  1.00 18.77           N  
HETATM 1395  C2  GDP A 180      26.689  12.545   6.425  1.00 22.67           C  
HETATM 1396  N2  GDP A 180      27.254  11.922   5.328  1.00 19.29           N  
HETATM 1397  N3  GDP A 180      26.554  13.899   6.469  1.00 20.23           N  
HETATM 1398  C4  GDP A 180      25.944  14.272   7.621  1.00 21.04           C  
HETATM 1399  O   HOH A 201      22.840  22.993  11.639  1.00 15.52           O  
HETATM 1400  O   HOH A 202      22.909  22.847  16.118  1.00 21.53           O  
HETATM 1401  O   HOH A 203      24.865  24.385  13.950  1.00 37.87           O  
HETATM 1402  O   HOH A 204      21.665  24.950  13.849  1.00 49.06           O  
HETATM 1403  O   HOH A 205      12.133   5.872  29.537  1.00 39.22           O  
HETATM 1404  O   HOH A 206       7.613  17.278  15.562  1.00 13.45           O  
HETATM 1405  O   HOH A 207      32.881  18.325  18.365  1.00 14.44           O  
HETATM 1406  O   HOH A 208       8.837  20.891  32.101  1.00 51.14           O  
HETATM 1407  O   HOH A 209      20.591   1.018  14.094  1.00 27.91           O  
HETATM 1408  O   HOH A 210      26.602  28.059  30.352  1.00 41.47           O  
HETATM 1409  O   HOH A 211      10.463  -0.264  25.573  1.00 32.04           O  
HETATM 1410  O   HOH A 212      43.534   4.244  20.545  1.00 19.72           O  
HETATM 1411  O   HOH A 213      21.121  32.419  10.389  1.00 50.81           O  
HETATM 1412  O   HOH A 214      25.976   7.097  37.753  1.00 31.43           O  
HETATM 1413  O   HOH A 215      19.962   2.617  16.856  1.00 26.91           O  
HETATM 1414  O   HOH A 216      42.708  20.932  30.314  1.00 45.41           O  
HETATM 1415  O   HOH A 217      13.888  30.690  11.428  1.00 26.98           O  
HETATM 1416  O   HOH A 218      42.647  14.589  25.267  1.00 17.43           O  
HETATM 1417  O   HOH A 219      27.416  24.418  16.355  1.00 30.50           O  
HETATM 1418  O   HOH A 220      33.262  12.284  32.236  1.00 41.57           O  
HETATM 1419  O   HOH A 221      27.357   9.033   2.397  1.00 32.44           O  
HETATM 1420  O   HOH A 222       8.165  14.578  18.331  1.00 45.13           O  
HETATM 1421  O   HOH A 223      41.736  14.151  23.038  1.00 26.61           O  
HETATM 1422  O   HOH A 224      32.938  25.117  16.110  1.00 31.84           O  
HETATM 1423  O   HOH A 225      21.817  14.253  35.376  1.00 36.03           O  
HETATM 1424  O   HOH A 226      40.332  -1.043   9.610  1.00 50.74           O  
HETATM 1425  O   HOH A 227      34.953  12.649   4.479  1.00 48.13           O  
HETATM 1426  O   HOH A 228      10.390  27.751  13.874  1.00 47.29           O  
HETATM 1427  O   HOH A 229      13.967  17.052  33.453  1.00 35.07           O  
HETATM 1428  O   HOH A 230      21.259  -1.233  17.404  1.00 46.16           O  
HETATM 1429  O   HOH A 231      28.096  22.894  21.389  1.00 31.51           O  
HETATM 1430  O   HOH A 232      18.042  14.744   9.837  1.00 37.59           O  
HETATM 1431  O   HOH A 233       6.362  28.417  13.974  1.00 22.78           O  
HETATM 1432  O   HOH A 234      32.705  18.613  11.300  1.00 40.00           O  
HETATM 1433  O   HOH A 235      12.812  28.292  12.873  1.00 28.21           O  
HETATM 1434  O   HOH A 236      14.558  12.833  34.427  1.00 26.34           O  
HETATM 1435  O   HOH A 237       5.153   2.807  29.355  1.00 30.84           O  
HETATM 1436  O   HOH A 238       9.537  12.014   8.613  1.00 40.44           O  
HETATM 1437  O   HOH A 239       5.952  11.129  15.723  1.00 35.36           O  
CONECT  117 1370                                                                
CONECT 1370  117 1374 1399 1400                                                 
CONECT 1370 1401 1402                                                           
CONECT 1371 1372 1373 1374 1375                                                 
CONECT 1372 1371                                                                
CONECT 1373 1371                                                                
CONECT 1374 1370 1371                                                           
CONECT 1375 1371 1376                                                           
CONECT 1376 1375 1377 1378 1379                                                 
CONECT 1377 1376                                                                
CONECT 1378 1376                                                                
CONECT 1379 1376 1380                                                           
CONECT 1380 1379 1381                                                           
CONECT 1381 1380 1382 1383                                                      
CONECT 1382 1381 1387                                                           
CONECT 1383 1381 1384 1385                                                      
CONECT 1384 1383                                                                
CONECT 1385 1383 1386 1387                                                      
CONECT 1386 1385                                                                
CONECT 1387 1382 1385 1388                                                      
CONECT 1388 1387 1389 1398                                                      
CONECT 1389 1388 1390                                                           
CONECT 1390 1389 1391                                                           
CONECT 1391 1390 1392 1398                                                      
CONECT 1392 1391 1393 1394                                                      
CONECT 1393 1392                                                                
CONECT 1394 1392 1395                                                           
CONECT 1395 1394 1396 1397                                                      
CONECT 1396 1395                                                                
CONECT 1397 1395 1398                                                           
CONECT 1398 1388 1391 1397                                                      
CONECT 1399 1370                                                                
CONECT 1400 1370                                                                
CONECT 1401 1370                                                                
CONECT 1402 1370                                                                
MASTER      377    1    2    5    6    2    7    6 1436    1   35   14          
END                                                                             
