# Supplementary material for: Bi-Factor Analysis Based on Noise-Reduction (BIFANR): A New Algorithm for Detecting Coevolving Amino Acid Sites in Proteins
Source: PLoS One. 2013 Nov 20;8(11):e79764. doi: 10.1371/journal.pone.0079764 (PMC3835919; doi:10.1371/journal.pone.0079764)
Supplement: Data S1 — Data of S1A serine protease family, PDZ family, HSP family and G family. (ZIP) [file pone.0079764.s006.zip › al_pdz.free]

GEEDIPREPRRIVIHRGSTGLGFNIVGGEDGEGIFISFILAGGPADLSGELRKGDQILSVNGVDLRNASHEQAAIALKNAGQTVTIIAQYKPEE
YSFVTEENTFEVKLFKNSSGLGFSFSREDNL-IVRVKKLFPGQPAAESGKIDVGDVILKVNGASLKGLSQQEVISALRGTAPEVFLLLCRPPPG
IVSSPEREITLVNLKKAKYGLGFQIIGGEKMGGIFISSVAPGGPADFHGCLKPGDRLISVNSVSLEGVSHHAAIEILQNAPEDVTLVISQPKEK
LPEALLLQRRRVTVRKDAGGLGISIKGGRENKPILISKIFKGLAADQTEALFVGDAILSVNGEDLSSATHDEAVQVLKKTGKEVVLEVKYMKDV
IHFSKSENCKDVFIEKKGEILGVVIVESGWGSTVIIANMMHGGPAEKSGKLNIGDQIMSINGTSLVGLPLSTCQSIIKGLQSRVKLNIVRCPPV
EATLKQLDSIHVTILHEGAGLGFSLAGGAD--VITVHRVFPNGLASQEGTIQKGNEVLSINGKSLKGATHNDALAILRQADPRQAVIVTRRTTV
GVQQIQPNVISVRLFKKVGGLGFLVKERV---PVIISDLIRGGAAEQSGLIQAGDIILAVNDRPLVDLSYDSALEVLRGIASETHVVLILRGPE
GVQQIQPNVISVRLFKKVGGLGFLVKERV---PVIISDLIRGGAAEQSGLIQAGDIILAVNGRPLVDLSYDSALEVLRGVASETHVVLILRGPE
VESSAEATVYTVTLEKMSAGLGFSLEGGKGS-PLTINRIFKGAASEQSETIQPGDEILQLAGTAMQGLTRFEAWNTIKALDGPVTIVIRRKSLQ
IHFSNSENCKELQLEKKGEILGVVVVESGWGSTVILANMMNGGPAARSGKLSIGDQIMSINGTSLVGLPLATCQGIIKGLQTQVKLNIVSCPPV
TDSTMSLNIITVTLNMKYNFLGISIVGQSNERGIYIGSIMKGGAVAADGRIEPGDMLLQVNDINFENMSNDDAVRVLRDIPGPIVLTVAKCWDP
LPEALLLQRRRVTVRKDAGGLGISIKGGRENKPILISKIFKG-LMDQTEALFVGDAILSVNGEDLSSATHDEAVQVLKKTGKEVVLEVKYMKDV
LEDFELEVELLITLIKEKGSLGFTVTKGNQ--GCYVHDVIQD-PAKSDGRLKPGDRLIKVNDTDVTNMTHTDAVNLLRG-SKTVRLVIGRVLEL
TDSTMSLNIITVTLNMKYNFLGISIVGQSNERGIYIGSIMKGGAVAADGRIEPGDMLLQVNDMNFENMSNDDAVRVLRDIPGPIVLTVAKCWGP
RAISLEGEPRKVVLHKGSTGLGFNIVGGEDGEGIFVSFI-----ADLSGELQRRKQILSVNGIHLPGDSHEQALP-LKGAGQTVTIIAQYQPED
GFASHSLQTSDVVIHRENEGFGFVIISSLNRPXHKIGRIIDGSPADRCAKLKVGDRILAVNGQSIINMPHADIVKLIKDAGLSVTLRIIPQEEL
LNSAGPSGSYDVLLHRENDGFGFVLMSSQHKNGSTVGQIQPGSPAARCGRLSVGDRVIAVNGIDILSLSHPDTISLIKDSGLSVRLTIAPPNTA
LYSDCIIEDKTVVLQKDNEGFGFVLRGAKADTLQYLESVDEGGVAWQAG-LRTGDFLIEVNNENVVKVGHRQVVNMIRQGGNHLVLKVVTVTRN
AGQVVHTETTEVVLTAPVTGFGIQLQGSVFATPPLISYIEADSPAERCGVLQIGDRVMAINGIPTEDSTFEEANQLLRDSTSKVTLEIEFDVAE
VGDRTTWEYHTVAVTRPGYGFGIAVSGGRDNPSIAVSDVLKGGPAEDRL--QVNDRIISVNGVSLENVEYATAVQVLRDSGNTVQLVVKRRVPL
MEELTIWEQHTATLCRPRRGFGIAISGGRD--SVVVSDVVPGGPA--DGRLQTGDHVVMVNGVSMESVTSTFAIQILKTCTKLANITVKRPRKI
NWESTKFELIDVALHRPALGLGITVAGYVHKKGIFVKSLVPRSAASSSGVIKVHDLILEVNGTTLEHMSHADSVRTLVKSGDQVKLKLVRFPLS
IVSSPEREITLVNLKKAKYGLGFQIIGGEKMGGIFISSVAPGGPADLDGCLKPGDRLISVNSVSLEGVSHHAAIEILQNAPEDVTLVISQPKEK
IASSPEREITLVNLKKAQYGLGFQIIGGEKMGGVFISSVTPGGPADLDGCLKPGDRLISVNSVSLEGVSHHAAVEILQNAPEDVTLVISQPKEK
IVSSPEREITLVNLKKPKHGLGFQIIGGEKMGGVFISAVTPGGPADLDGCLKPGDRLISVNSVSLEGVSHHAAVDILQNAPEDVTLVISQPKEK
QESVPLEALTVVEIEKTSKGFGFNIVGGTDN-GIYVSSV--NSESKSYGVVRTGDKILSFDGIDMTYKTHDEAVEVFRSVGHVAKMLIDREYLH
AAGHETNIARILVIPRGVKGFGFILRGAKHVALQFFEGVDMSGMAVRAG-LRPGDYLLEIDGIDVRRCSHDEVVEFIQQAGDTITLKVITVDVA
STKNRWQLVGPVHMTRGEGGFGFTLRGDSPV---LIAAVVPGGQAESAG-LKEGDYIVSVNG-QPCKWKHLEVVTQLRSMEEGVSLQVVVTQAL
ENRLPDYQEQDIFLWRKETGFGFRILGGNEP-PIYIGHIVPLGAADTDGRLRSGDELICVDGTPVIGKSHQLVVQLMQQAQGHVNLTVRRKVVF
DSSGPDYKELDVHLRRMESGFGFRILGGDEP-PILIGAVIAMGSADRDGRLHPGDELVYVDGIPVAGKTHRYVIDLMHHANGQVNLTVRRKVLC
QYNQKPSDLITVSLIRKPVGFGFRLLGGVES-PLSVGQIVIGGAAEEDGRLQEGDEIVEIDGHNVEGASHSEAVVLLEAANKHVKLIVRRPSRT
PQAAQEQDFYTVELERGAKGFGFSLRGGREY-DLYVLRLAEDGPAERCGKMRIGDEILEINGETTKNMKHSRAIELIKNGGRRVRLFLRRGDGS
YRQPQDFDYFTVDMEKGAKGFGFSIRGGREY-DLYVLRLAEDGPAIRNGRMRVGDQIIEINGESTRDMTHARAIELIKSGGRRVRLLLKRGTGS
DRMSMNGNLIDVTLERGTKGFGFSIRGGQEFGPLFVLRIADDGPAKADGRLQVGDQLTTINGQSTKGMSHDDAIRIIKQH-TMVNLTVLRNRLP
SSIATQPELITVHIVKGPMGFGFTIADSPGGG---VKQIVD-SPRCRG--LKEGDLIVEVNKKNVQALTHNQVVDMLIECGSEVTLLVQRGGLP
SSGATQAELMTLTIVKGAQGFGFTIADSPTGQ---VKQILD-IQGCPG--LCEGDLIVEINQQNVQNLSHTEVVDILKDCGSETSLIIHRGGFF
YAAAKSRDLHEIDIFKGSEGFGFTIADNLNGQ---IKKILFPSQCPN---LMEGDTIVELDGRNVRPIPHTQLVDMLRERGYRGKLVVKRGSPK
AASSSTAPSKTITIRKGPFGFGFTLKSVRVYLEHIVTAVVEGSPAFHAN-LQAEDMITHVNGHPVHNLTHPQLMHRLLANGNELILRLVPLANT
NPSELKGKFIHTKLRKSSRGFGFTVVGGDEP-FLQIKSLVLDGPAALDGKMETGDVIVSVNDTCVLGHTHAQVVKIFQSIGASVDLELCRGYPL
DASQLKGTFLSTTLKKSNMGFGFTIIGGDEP-FLQVKSVIPDGPAAQDGKMETGDVIVYINEVCVLGHTHADVVKLFQSVGQSVNLVLCRGYPL
DPARLGGELISTKIVKGAKGLGFTLIGNDSSSFIQVKSVLSGGPAAANGVLRSGDILVRVNGRLLLGATQKEACDVFVAINEAVDIQVCRGYEL
PQIIFNPRPHVVKVVKSETGFGFNVKGQVSEGLQHVSAVLRRGAADQAG-LRKGDRILEVNGLNVEGSTHRKVVDLIKNGGDELTMIVISVEDP
ETFLENATRQVVIVKKPDSGFGLSIKGGSENAPIVISKIFKGLPADECGELFIGDAIVEVNGISIEGQSHDEVVNMLKSSGDQVTLGVRHFTHM
LPGPSPPRVRSVEVARGRAGYGFTLSGQAPC---VLSCVMRGSPADFVG-LRAGDQILAVNEINVKKASHEDVVKLIGKCSGVLHMVIAEGVGR
QSGPAPPRVRSVEVARGRAGYGFTLSGQAPC---VLSCVMRGSPADFVG-LRAGDQILAINEINVKKASHEDVVKLIGKCSGVLRMVISEGSSH
---LLPHQPRIVEMKKGSNGYGFYLRAGSE--GQIIKDIDSGSPAEEAG-LKNNDLVVAVNGESVETLDHDSVVEMIRKGGDQTSLLVVDKETD
SCQIIPPAPRKVEMRRPVLGFGFVAGSEKPV---VVRSVTPGGPSE--GKLIPGDQIVMINDEPVSAAPRERVIDLVRSCKESILLTVIQPYPS
RYADLPGELHIIELEKDKNGLGLSLAGNKDRSSIFVVGINPEGPAAADGRMRIGDELLEINNQILYGRSHQNASAIIKTAPSKVKLVFIVQSLG
RYGTLTGQLHMIELEKGHSGLGLSLAGNKDRTSVFIVGIDPTGAAGRDGRLQIADELLEINGQILYGRSHQNASSIIKCAPSKVKIIFIRNADH
TCPIVPGQEMIIEISKGRSGLGLSIVGGKDTPAIVIHEVYEEGAAARDGRLWAGDQILEVNGVDLRNSSHEEAITALRQTPQKVRLVVYRDEAH
IFAHVKGQRKEVEVFKSEDALGLTITDN----YAFIKRIKEGSVIDHIHLISVGDMIEAINGQSLLGCRHYEVARLLKELGRTFTLKLTEPRKA
EKRVERLELFPVELEKDSEGLGISIIGMGAGAGIFVKTVTEGGAAHRDGRIQVNDLLVEVDGTSLVGVTQSFAASVLRNTKGRVRFMIGRERPG
EKRVEKLELFPVELEKDEDGLGISIIGMGVGAGIFVKTVTEGGAAQRDGRIQVNDQIVEVDGISLVGVTQNFAATVLRNTKGNVRFVIGREKPG
ERRLERMDLFEVDLEKGAEGLGVSIIGMGVGAGIFVKSITPGGAVHRDGRIRVCDQIVSVDGKSLVGVSQLYAANTLRSTSNRVTFTIGREQNL
YSFVTEDNTFEVKLFKNSSGLGFSFSREDNL-IVRVKKLFPGQPAAESGKIDVGDVILKVNGAPLKGLSQQDVISALRGTAPEVSLLLCRPAPG
YSFVTEENTFEVKLFKNSSGLGFSFSREDNL-IVRVKKLFAGQPAAESGKIDVGDVILKVNGASLKGLSQQEVISALRGTAPEVFLLLCRPPPG
YSFVTEENTFEVKLLKNSSGLGFSFSREDNV-IVRVKKLFPGQPAAESGQIDVGDVILKVNGASLKGLSQQEVISALRGTSPEVSLLLCRPPPG
TTALLLKIIFEVKLFKNSSGLGFSFSREDNL-IVRVKKLFPGQPAAESGKIDVGDVILKVNGAPLKGLSQQDVISALRGTAPEVSLLLCRPAPG
PLAMWEAGIQAIELEKGSRGLGFSILDYQDP-VIVIRSLVPGGIAEKDGRLFPGDRLMFVNDINLENSTLEEAVEALKGASGMVRIGVAKPLPL
GLAVWNCVPLVIHLCKDSRGLGFSIVDYKDP-VIVVQSLVPGGVAQADGRVVPGDRLLFVNNHDLSNSRHPVPLQVRKLC-GLVQLNNIESFIL
ELALWSPEVKIVELVKDCKGLGFSILDYQDP-VIVIRSLVADGVAERSGGLLPGDRLVSVNEYRLDNTSLAEAVEILKAVPGLVHLGICKPLVE
SSPPKPGDIFEVELAKNDNSLGISVTVLFDKGGIYVKAVIPQGAAESDGRIHKGDRVLAVNGVSLEGATHKQAVETLRNTGQVVHLLLEKGQSP
SSPPKPGDIFEVELAKNDNSLGISVTGG----GIYVKAVIPQGAAESDGRIHKGDRVLAVNGVSLEGATHKQAVETLRNTGQVVHLLLEKGQSP
SSPPKPGDIFEVELAKNDNSLGISVTGG----GIYVKAVIPKGAAESDGRIHKGDRVLAVNGVSLEGATHKQAVETLRNTGQVVHLLLEKGQSP
ASPPKPGDTKEVELAKTDGSLGISVTGG----GIYVKAIIPKGAAESDGRIHKGDRVLAVNGVSLEGATHKQAVETLRNTGQVVHLLLEKGQVP
AASEGHSHPRVVELPKTDEGLGFNVMGGKEQ-PIYISRIIPGGVAERHGGLKRGDQLLSVNGVSVEGEHHEKAVELLKAAKDSVKLVVRYTPKV
AASEGHAHPRVIELPKTNEGLGFNVMGGKEQ-PIYISRMXPGGVADRHGGLKRGDQLLSVNGISVESEHHERAVELLKLAQGTVKLVVRYTPRI
AAAEGHAHPRIVELPKTDQGLGFNVMGGKEQ-PIYISRIIPGGVADRHGGLKRGDQLIAVNG-NVEAECHEKAVDLLKSAVGSVKLVIRYMPKL
VESTAEATVCTVTLEKMSAGLGFSLEGGKGS-PLTINRIFKGAASEQSETVQPGDEILQLGGTAMQGLTRFEAWNIIKALDGPVTIVIRRKSLQ
VDSTAEATVCTVTLEKMSGGLGFSLEGGKGS-PLTINRIFKGAASEQSETVQPGDEILHLAGTAMQGLTRFEAWNIIKALDGPVTIVIKRKSMQ
VESSAEATVYTVTLEKMSAGLGFSLEGGKGS-PLTINRIFKGAASEQSETIQPGDEILQLAGTAMQGLTRFEAWNIIKALDGPVTTVIRRKSLQ
SGDSTEATVHTVTLEKTSAGLGFSLEGGKGS-PLTVNRIFKGAASEQSETIQPGDEILHLAGTAVQGLTRFEAWNVIKTLDGPVTIVIRRRSVQ
GRSVAVHDALCVEVLKTSAGLGLSLDGGKSS-PLVIKRVYKGGAAEQAGIIEAGDEILAINGKPLVGLMHFDAWNIMKSVEGPVQLLIRKHRNS
QPLRKEPEIITVTLKK-QNGMGLSIVAAKG--GIYVKSVVKGGAADVDGRLAAGDQLLSVDGRSLVGLSQERAAELMTRTSSVVTLEVAKQGAI
QPLRKEPEVITVTLKK-QNGMGLSIVAAKG--GIYVKSVVKGGAADVDGRLAAGDQLLSVDGRSLVGLSQERAAELMTRTSSVVTLEVAKQGAI
SNKLPQPELQLIKLHKNSNGMGLSIVASKG--GIYIKSVVPGGAADADGRLQAGDQLLRVDGQSLIGITQERAADYLVRTGPVVSLEVAKQGAI
AEEDFTREPRKIILHKGSTGLGFNIVGGEDGEGIFVSFILAGGPADLSGELRRGDRILSVNGVNLRNATHEQAAAALKRAGQSVTIVAQYRPEE
GDDEITREPRKVVLHRGSTGLGFNIVGGEDGEGIFISFILAGGPADLSGELRKGDRIISVNSVDLRAASHEQAAAALKNAGQAVTIVAQYRPEE
GDDEITREPRKVVLHRGSTGLGFNIVAGEDGEGIFISFILAGGPADLSGELRKGDRIISVNSVDLRAASHEQAAAALKNAGQAVTIVAQYRPEE
RAISLEGEPRKVVLHKGSTGLGFNIVGGEDGEGIFVSFILAGGPADLSGELQRGDQILSVNGIDLRGASHEQAAAALKGAGQTVTIIAQYQPED
APIAIPLEPRPVQLVKGQNGLGFNIVGGEDNEPIYISFVLPGGVADLSGNVKTGDVLLEVNGVVLRNATHKEAAEALRNAGNPVYLTLQYRPQE
STEDITREPRTITIQKGPQGLGFNIVGGEDGQGIYVSFILAGGPADLGSELKRGDQLLSVNNVNLTHATHEEAAQALKTSGGVVTLLAQYRPEE
KDRPYVEEPRHVKVQKGSEPLGISIVSGEK--GIYVSKVTVGSIAHQAG-LEYGDQLLEFNGINLRSATEQQARLIIGQ--QCDTITILAQYNP
VVFLPTHLERTVKLQKGALPLGAVLDGDKDKGGCVVKSICGKKAVALDGRIQVGDFITKINTESLRNVTNSQARAILKRTGTFCNVTYITSADA
GSDSSLFETYNVELVRDGQSLGIRIVGYVG--GIYVKSIIPGSAAYHNGHIQVNDKIVAVDGVNIQGFANHDVVEVLRNAGQVVHLTLVRRKTS
TQKNEESETFDVELTKNVQGLGITIAGYIG--GIFVKSITKSSAVELDGRIQIGDQIVAVDGTNLQGFTNQQAVEVLRHTGQTVRLTLMRKGAS
TDSTMSLNIITVTLNMKYNFLGISIVGQSNERGIYIGSIMKGGAVAADGRIEPGDMLLQVNEINFENMSNDDAVRVLREIPGPITLTVAKCWDP
TDSTMSLNIITVTLNMKYNFLGISIVGQSNERGIYIGSIMKGGAVAADGRIEPGDMLLQVNDMNFENMSNDDAVRVLRDIPGPIVLTVAKCWDP
SDSAMSLNIITVTLNMKYNFLGISIVGQSNERGIYIGSIMKGGAVAADGRIEPGDMLLQVKEINFENMSNDDAVRVLREIPGPITLTVAKCWDP
TDSTMSLNIITVTLNMRHHFLGISIVGQSNDRGIYIGSIMKGGAVAADGRIEPGDMLLQVNDVNFENMSNDDAVRVLREITGPISLTVAKCWDP
TDSTMSLNIITVSINMAVNFLGISIVGQSNRGGIYVGSIMKGGAVALDGRIEPGDMILQVNDVNFENMTNDEAVRVLREVPGPIKLVVAKCWDP
--------------NSKYNFLGISIVGQSNERGIYIGSIMKGGAVAADGRIEPGDMLLQVNEINFENMSNDDAVRVLREIPGPITLTVAKCWDP
TESSMSLDVITVNLNMTVNFLGISIVGQTSNCGIYVANIMKGGAVALDGRIEAGDMILQVNETSFENFTNDQAVDVLREARGPIKLTVAKSFEN
YKEEDVCDTFTIELQLPGKGLGLSIVGKRN--GVFVSDIVKGGIADADGRLMQGDQILMVNGEDVRHATQEAVAALLKCSLGAVTLEVGRVKAA
YKEEDVCDTFTVELQKPGKGLGLSIVGKRN--GVFVSDIVKGGIADADGRLMQGDQILMVNGEDVRNATQEAVAALLKCSLGTVTLEVGRIKAA
YRDEENLEVFLVDLQKTGRGLGLSIVGKRS--GVFISDIVKGGAADLDGRLIRGDQILSVNGEDMRHASQETVATILKCVQGLVQLEIGRLRAG
LDPTQIYNIFEIDLVKTGRGLGISIVGRKN--GVYVSEIVKGGLAESDGRLMTGDQILEVNGKDVRGCMQEDVAAMLKTITGKVHLKTTENNND
TAEIKPNKKILIELKVEKKPMGVIVCGGKNN-GCVITHVYPEGQVAADKRLKIFDHICDINGIHVGSMTTLKVHQLFHTTEKAVTLTVFRADPP
IIEVVPGRKIVIEVKTDKKPLGVIVVGGKNN-GCIITHIYPEGVIAEDKRLKIFDHIIQVNGVQCEAMTTLKVHQLFYTLEKIVTIQVYRADPP
LEDFELEVELLITLIKEKGSLGFTVTKGNQ--GCYVHDVIQD-PAKSDGRLKPGDRLIKVNDTDVTNMTHTDAVNLLRAASKTVRLVIGRVLEL
LEDFELEVELLITLIKEKASLGFTVTKGNQ--GCYVHDVIQD-PAKSDGRLKPGDRLIKVNDTDVTNMTHTDAVNLLRAASKTVRLVIGRVLEL
LEDFELEVELLITLHKEKGSLGFTVTKGNQ--GCYVHDVIQD-PAKSDGRLRPGDRLIKVNDTDVTNMTHTDAVNLLRRAPRTVRLVLGRVLEL
LEDSELEVELLITLVKEKGSLGFTVTKGSQ--GCYVHDVIQD-PAKGDGRLKAGDRLIKVNDTDVTNMTHTDAVNLLRAAPKTVRLVLGRILEL
KQGTAGELIHMVTLDKGKKSFGICIVRGEVKDGIFIKGIVPDSPAHLCGRLKVGDRILSLNGKDVRNSTEQAVIDLIKEADFKIELEIQTFDKS
QLNASSGQVQSVTLDKGKKSFGLSIVRGEARDGIFIKGIVPDSPGHLCGKIKVGDRLLTLNGKDVRDATEPEVINLIKQAGSKIDLELQTYGSE
IFPDDLGPPQSKTITLGPDGLGFSIVGGYG--PIYVKTVFAKGAAAEDGRLKRGDQIIAVNGQSLEGVTHEEAVAILKRTKGTVTLMVLSLHDG
LPPESPGPLRQRHVACSERGLGFSIAGGKGS-GIFVSRIAEGGAAHRAGTLQVGDRVLSINGVDVTEARHDHAVSLLTAASPTIALLLEREAGG
VMRRKPPAEKVMEIKLGPKGLGFSIAGGVGN-SIYVTKIIEGGAAHKDGRLQIGDKILAVNSVGLEDVMHEDAVAALKNTYDVVYLKVAKPSNA
VMRRKPPAEKVMEIKLGPKGLGFSIAGALGT-SIYVTKIIEGGAGHKDGRLQIGDKILAVNSVGLEDVMHEDAVAALKNTYDVVYLKVAKPSNA
VMRRKPPAEKIIEIKLGPKGLGFSIAGGVGN-SIYVTKIIEGGAAHKDGRLQIGDKILAVNSVGLEDVMHEDAVAALKNTYDVVYLKVAKPSNA
VKRRKLASEKIMEIKLGPKGLGFSIAGGIGN-SIYVTKIIEGGAAHKDGKLQIGDKLLAVNSVCLEEVTHEEAVTALKNTSDFVYLKVAKPTSM
VRRRQPPPETIMEVNLGPKGLGFSIAGGIGN-SIYITKIIEGGAAQKDGRLQIGDRLLAVNNTNLQDVRHEEAVASLKNTSDMVYLKVAKPGSL
VRRRRPILETVVEIKLGPKGLGFSIAGGVGN-SIYVTKIIDGGAAQKDGRLQVGDRLLMVNNYSLEEVTHEEAVAILKNTSDVVYLKVGKPTTI
ILRRRPILETVVEIKLGPKGLGFSIAGGVGN-SIYVTKIMDGGAAQKDGRLQVGDRLLMVNNYSLEEVTHEEAVAILKNTSDVVYLKVGKPTTI
YVKRRKAFRKNHEIKLGPKGLGFSIAGGVGN-SIYVTKIIEGGAAHKDGKLQIGDKLLAVNSVCLEEVTHEEAVTALKNTSDFVYLKAAKPTSM
ARDSAASGPKVIEIDLGGKGLGFSIAGGIGN-GIYVTKLTDGGRAQVDGRLSIGDKLIAVRTKNLENVTHELAVATLKSITDKVTLIIGKTQHL
VGQYRSTRPNTSVIDLGARGLGFSIAGGQGN-DIYVTKIIEEGAAELDGRLRVGDKILEVDHHSLINTTHENAVNVLKNTGNRVRLLIQQGTGA
YVNGTDADYEYEEITLGNSGLGFSIAGGTDN-SIFITKIITGGAAAQDGRLRVNDCILQVNEVDVRDVTHSKAVEALKEAGSIVRLYVKRRKPV
DSVNGDDSWLYEDIQLGNSGLGFSIAGGTDN-SIYITKLISGGAAAADGRLSINDIIVSVNDVSVVDVPHASAVDALKKAGNVVKLHVKRKRGT
VIDDHGRKWELENIVLGHTGLGFSITGGMDQ-SIYVTNIIEGGAALADGRMRKNDIITAVNNTNCENVKHEVAVNALKSSGNVVSLSLKRRKDE
TLPETVCWGHVEEVELDGSGLGFGIVGGK---GVVVRTIVPGGLADRDGRLQTGDHILKIGGTNVQGMTSEQVAQVLRNCGNSVRMLVARDPAG
AHSNPTHWQHVETIELDGSGLGFGIIGGK---GVIVKTILPGGVADQHGRLCSGDHILKIGDTDLAGMSSEQVAQVLRQCGNRVKLMIARGAVE
GQRSMDGYPEQFCVRIKNPGLGFSISGGISGQGIFVTRVQPDGPAS--NLLQPGDKILQANGHSFVHMEHEKAVLLLKSFQNTVDLVIQRELTV
-VTAVVQRVEIHKLRQENLILGFSIGGGIDQDGIYVTRVSEGGPAEIAG-LQIGDKIMQVNGWDMTMVTHDQARKRLTKREEVVRLLVTRQSLQ
GEAGASPPVRRVRVVKEAGGLGISIKGGRENRPILISKIFPGLAADQSRALRLGDAILSVNGTDLRQATHDQAVQALKRAGKEVLLEVKFIREV
DAEPGNGCKPTVRIVKEAGGLGISIKGGRENHPILISKIFRGLAAEQSRLLFVGDAILSVNGTDLRDATHDQAVQALKKTGKEVVLEVKYLKEV
VPESISNQKRGVKVLKELGGLGISIKGGKENKPILISKIFKGLAADQTQALYVGDAILSVNGADLRDATHDEAVQALKRAGKEVLLEVKYMREA
LPEALLLQRRRVTVRKDAGGLGISIKGGRENKPILISKIFKGLAADQTEALFVGDAILSVNGEDLSSATHDEAVQALKKTGKEVVLEVKYMKEV
EQNEAEAEKRTVRVVKDGNGLGISIKGGRDNNPIVISKIFKGMAADQAGELFLDDVIISVNGENLLDASHEEAVRALKRAGRVVDLQVQYRRED
EPARIEEEELTLTILRQTGGLGISIAGGKGS-GIFISRVSEEGPAARAG-VRVGDKLLEVNGVALQGAEHHEAVEALRGAGTAVQMRVWRERMV
PNFSHWGPPRIVEIFRPNVSLGISIVGGQTVIGIFIKQVLEDSPAGKTNALKTGDKILEVSGVDLQNASHSEAVEAIKNAGNPVVFIVQSLSST
AAYSSWSQPRRVELWRPSKSLGISIVGGRGMGGIFIKHVLEDSPAGKNGTLKPGDRIVEVDGMDLRDASHEQAVEAIRKAGSPVVFMVQSIVNR
VRSKYWGEARTVTLVRPNKSFGISIVGGRVEVGIFIKSVLPNSPAGRSGQMNMGDRVISVNDVDLRDATHEQAVNAIKNASNPVRFVLQSLHTN
PQKCTEEEPRTVEIIRLSDALGISIAGGKGS-PIFIAMIQANGVAARTQKLKVGDRIVSINGQPLDGLSHTDAVNLLKNAFGRIILQVVADTNI
KKSQGVGPIRKVLLLKDHEGLGISITGGKEHGPILISEIHPGQPADRCGGLHVGDAILAVNGVNLRDTKHKEAVTILS--QQRGEIEFEVVYVA
RKRNGVGKSRKVVLSKPHEGLGISITGGSEHAPIVISEIQPGQPADRCGQVFVGDAILSVNGYDLRTVKHQEAVDILSGQVQQGDLDLELVFVC
RRDPAPPGLRELCIQKPGERLGISIRGGARGHGIFISKVSPTGAAGRDGRLRVGLRLLEVNQQSLLGLTHGEAVQLLRSVGDTLTVLVCDGFEA
ALASEIQGLRTVEIKKPADALGLSIAGGVGS-PIFIAMMHPNGVAAQTQKLRVGDRIVTICGTSTDGMTHTQAVNLMKNASGSIEVQVVAGGDV
NLAAGTQNMHTIRIQKDTGKLGLSFAGGTSNDGLFVTKVTPGSAAYRCG-LREGDKLIRANDVNMINASQDNAMEAIKKR-ETVELVVLRRSPS
EEDKLGIPTVPGKVTLAQNLIGISIGGGAQYCCLYIVQVFDNTPAALDGTVAAGDEITGVNGKSIKGKTKVEVAKMIQEVKGEVTIHYNKLQAD
EEDRLGMRIQSETIELEKGVVGISIGGGGPYCCVYVVQVFDKSPAFKDGRIRCGDEIVAINGITVKGERKSAVAQLIQVSLNPVKITINKLEEA
ECLSIAVELHKQEVIDVTIRVGFKIGGGIDQDGVYITNVESGSPADVAG-LRKHDKILQVNGADFTMMTHDRAVKFIKQ-SKVLHMLVARADLP
RSAEELRRAELVEIIVQTGVSGFNVAGG----GIFVRELREDSPAAKSLSLQEGDQLLSAR-VFFENFKYEDALRLLQCAPYKVSFCLKRTVPT
KSSSPVGEDQVVTIKMRHGRFGFNVKGGADQNPVIVSRVAPGSSADKCQRLNEGDQVLFIDGRDVSTMSHDHVVQFIRSAGGELHLTIRPNVYR
QQMAQGRQIEYIDIERSTGGLGFSVVALRSQNDIFVKDVQPGSVADRDQRLKENDQILAINHTPLDQISHQQAIALLQQTTGSLRLIVAREPVH
KSMAQGRHVEIFELLKPCGGLGFSVVGLRSENGIFVQEIQEGSVAHRDGRLKETDQILAINGQVLDQITHQQAISILQKAKDTIQLVIARGSLP
LTPRRSRKLKEVRLDRHPEGLGLSVRGGLEFGGLFISHLIKGGQADSVG-LQVGDEIVRINGYSISSCTHEEVINLIRTK-KTVSIKVRHIGLI
MFTPEQIMGKDVRLLRKEGSLDLALEGGVDSPKVVVSAVYERGAAERHGGIVKGDEIMAINGKIVTDYTAEADAALQKAWGDWIDLVVAVCPPK
RQSIPEEFKGSTVVELEGTTLGLTVSGGIDKDKPRVSNLRQGGIAARSDQLDVGDYIKAVNGINLAKFRHDEIISLLKNVGERVVLEVEYELPP
LDEATLKQLDSIHVTIEGAGLGFSLAGGAD--VITVHRVFPNGLASQEGTIQKGNEVLSINGKSLKGTTHNDALAILRQAEPRQAVIVTRKLTP
EAKAQSENEEDVCFIVEGSGLGFSVAGGTD--SITVHRVFSQGAASQEGTMNRGDFLLSVNGASLAGLAHGNVLKVLHQALHKDALVVIKKGMD
ASSQPAKPTKVTLVKSKNEEYGLRPASH-----IFVKEISQDSLAARDGDIQEGDVVLKINGTVTENMSLTDAKTLIERSKGKLKMVVQRDERA
ASSQPAKPTKVTLVKSKNEEYGLRLASH-----IFVKEISQDSLAARDGNIQEGDVVLKINGTVTENMSLTDAKTLIERSKGKLKMVVQRDERA
GQPDSDRPIGVLLMKSANEEYGLRLGSQ-----IFIKQMTRTALATKDGNLHEGDIILKINGTVTENMSLTDARKLIEKSRGKLQLVVLRDSKQ
EPRGRPGPIGVLLMKSANEEYGLRLGSQ-----IFVKEMTRTGLATKDGNLHEGDIILKINGTVTENMSLTDARKLIEKSRGKLQLVVLRDSQQ
RQDVHMRPVKSVLVRRESEEFGVTLGSQ-----IFIKHITDSGLAARNRGLQEGDLILQINGVSSENLSLSDTRRLIEKSEGKLTLLVLRDRGQ
INGAELSRMREVAFEKQSEPLGVTLKLN----RCSVARILHGGMIHRQGSLHEGDEIAEINGKSVANQTVDQLQKILKETNGVVTMKIIPRPQS
VKGQEVRKVRLIQFEKTEEPMGITLKLN----SCTVARILHGGMIHRQGSLHVGDEILEINGTNVTNHSVDQLQKAMKETKGMISLKVIPNQQS
KRYNMMKDLRRIEVQRASKPLGLALAGHKDRQACFVAGVDPNGALGSVD-IKPGDEIVEVNGNVLKNRCHLNASAVFKNVGDKLVMITSRRKPN
KRYNTMRDLKKLEIVRTNTALGLALAGHSDRQGCFVAGVNTSGPLASVD-IKSGDEILEVNGTVLKNRCHLNASVIFKNIGERLVLITSRRKPN
IHFSKSENCKDVFIEKKGEILGVVIVESGWGSTVIIANMMHGGPAEKSGKLNIGDQIMSINGTSLVGLPLSTCQSIIKGLQSRVKLNIVRCPPV
IHFSNSENCKELQLEKKGEILGVVVVESGWGSTVILANMMNGCPAARSGKLSIGDQIMSINGTSLVGLPLATCQGIIKGLQTQVKLNIVSCPPV
DHFCNSQNCREVCIQKPGEGLGVALVESGWGSTAVIANLLHGGPAERCGALSIGDRVTAINGTSLVGLSLAACQAAVREVHSSVTLSIIHCPPV
EMFAKKETQKEVVVPKAGEPLGIVVVESGWGSTVVLAHMNPVGPAAHSNKLNIGDQIININGISLVGLPLSAAQTQIKNMATAVRMTVVSTPPV
DSVATASGPLLVEVAKPGASLGVALTTSVCCNVIVIDKIKSASIADRCGALHVGDHILSIDGTSMEYCTLAEATQFLANTTDQVKLEILPHHQT
HPERRELRPRLCAMKKGPNGYGFNLHSDKS--GQFIRAVDPDSPAEASG-LREQDRIVEVNGVCVEGKQHGDVVTAIKAGGDEAKLLVVDKETD
KSHLRELRPRLCTMKKGPNGYGFNLHSDKS--GQFIRAVDPDSPAEASG-LRAQDRIVEVNGVCMEGKQHGDVVSAIKGGGDEAKLLVVDKETD
HPEQRELRPRLCTMKKGPSGYGFNLHSDKS--GQFIRSVDPDSPAEASG-LRAQDRIVEVNGVCMEGKQHGDVVSAIRAGGDETKLLVVDRETD
SGPLRELRPRLCHLRKGPQGYGFNLHSDKS--GQYIRSVDPGSPAARSG-LRAQDRLIEVNGQNVEGLRHAEVVASIKAREDEARLLVVDPETD
DAAAGAPLPRLCCLEKGPNGYGFHLHGEKG--GQYIRLVEPGSPAEKAG-LLAGDRLVEVNGENVEKETHQQVVSRIRAALNAVRLLVVDPDTD
DAAAGEPLPRLCCLEKGPNGYGFHLHGEKG--GQFIRLVEPGSPAEKSG-LLAGDRLVEVNGENVEKETHQQVVSRIRAALNAVRLLVVDPETD
MAAPEPLRPRLCRLVRGEQGYGFHLHGEKG--GQFIRRVEPGSPAEAAA-LRAGDRLVEVNGVNVEGETHHQVVQRIKAVEGQTRLLVVDQETD
HIPSDVTPPRLCVVEKGENEYGYNLHAEKG--GQFVGTVDPDSPAERGG-LITGDRIFAVNGHSIIGENHKKVVERIKANPNRCEMLVISEEGA
PTDAMPYLPRLAELNKPDQEFGFNLHAERG--GHFIGTVDAGGIGEKAG-LEAGQRIVGVNGQLIYPTTHKEVVALIKKD-TMKTTLLVASEDV
TTEEVDHKPKLCRLAKGENGYGFHLNAIRG--GSFIKEVQKGGPADLAG-LEDEDVIIEVNGVNVLDEPYEKVVDRIQSSGKNVTLLVCGKKAY
--MASTFNPRECKLSKEGQNYGFFLRIEKD--GHLVRVIEEGSPAEKAG-LLDGDRVLRIKRVFVDKEEHAQVVDLVRKSGNSVTLLVLDGDSY
LPALGSLRPPIIIHRA-GKKYGFTLRAIRVYMHHMVWHVEDGGPASEAG-LRQGDLITHVNGEPVHGLVHTEVVELVLKSGNKVSISTTPLENT
SPAVSGLRSPITIQRS-GKKYGFTLRAIRVYMHHIVWHVEEGGPAQEAG-LCAGDLITHVNGEPVHGMVHPEVVELILKSGNKVAVTTTPFENT
SAASASPHQPIVIHSS-GKNYGFTIRAIRVYVHHIVWNVEEGSPACQAG-LKAGDLITHINGEPVHGLVHTEVIELLLKSGNKVSITTTPFENT
PFTRFLEPSRLAALRRSVTGVGLEITYDG---DVVVLTPAPGGPAEKAG-ARAGDVIVTVDGTAVKGLSLYDVSDLLQGEDSQVEVVLHAPGAP
PFTRFLEPGKFKSLRSAVTGVGLSIGYPT---GLVVISAAPGGPANRAG-ILPGDVIQGIDNTTTETLTIYDAAQMLQGPGSAVELAIRSGPEG
PYTRFLSSSDFSKMSKDMTGIGLNIREI----RLVVLGLILDGPANSAG-VRQGDELLSVNGSDVRGKSAFDVSSMLQGPETFVTIKVKHGNCG
IGRVILNKRTTMPKDS-GALLGLKVVGGKMTDGAFITKVKKGSLADVVGHLRAGDEVLEWNGKPLPGATNEEVYNIILESKSEPQVEIIVSRPI
----------SVPRDS-GAMLGLKVVGGKMTECAFITKVKKGSLADTVGHLRPGDEVLEWNGRLLQGATFEEVYNIILESKPEPQVELVVSRPI
KLIGHMILHRTENSAA-NGDLGLKIVGGRRTDGAFITQVKPGSVADTIGRLRPGDEVVEWNGQSLQNATYEQVYDSIAASRYDTSVELIVSRSA
GSQRRYIGVMMLTLSP-SILAELQLREPS---GVLIHKVILGSPAHRAG-LRPGDVILAIGEQMVQN--AEDVYEAVRT-QSQLAVQIRRGREV
ETKRRYIGVMMLTLTP-QHPAELKLRDPS---GVLIHKVIIGSPAHQAG-LKAGDVVLEINGQATRR--AEDVYEAVRT-QQSLALLVRRSYDT
ARIKITRDSKDHTVS--GNGLGIRIVGGKEIPGAYIAKILPGGSAEQTGKLMEGMQVLEWNGIPLTSKTYEEVQSIISQQSGEAEICVRLDLNM
KRILLTRSYKHHNIY---NDLGVRVVGGKRQMSAYVSQLHSTANNQTLGQIKIGDEVVEWNGILLRGKTFEEVERIVNKSHGEIEMVIRTYKNP
FIFDQFPKARTVQVRK-EGFLGIMVIYGK---GIFISDLREGSNAELAG-VKVGDMLLAVNQDVTLESNYDDATGLLKRAEGVVTMILLTLKSE
FLFEQYAKARSVQVKK-EGFLGIMVIYGK---GIFISDLREESNAMLAG-LKVGDMLLAVNKDVCVESNYDEAVALLKRAEGIVNLVVLTLKTE
EDGILRPSMKLVKFRK-GDSVGLRLAGGND--GIFVAGVLEDSPAAKEG-LEEGDQILRVNNVDFTNIIREEAVLFLLDLPKGEEVTILAQKKK
KMGFLRPSMKLVKFRK-GDSVGLRLAGGND--GIFVAGVLEDSPAAKEG-LEEGDQILRVNNVDFTNIIREEAVLFLLDLPKGEEVTILAQKKK
NEAIYGPNTKMVKFKK-GDSVGLRLAGGND--GIFVAGIQEGTSAEQEG-LQEGDQILKVNTQDFRGLVREDAVLYLLEIPKGETVTILAQSRA
DEAIYGPNTKMVRFKK-GDSVGLRLAGGND--GIFVAGIQEGTSAEQEG-LQEGDQILKVNTQDFRGLVREDAVLYLLEIPKGEMVTILAQSRA
EDRGYSPDSRVVRFHK-GTTIGLRLAGGND--GIFVSGVQEGSPADGQG-IQEGDQILQVNDVPFRNLTREEAVQFLVALPPGEEVELVTQRNE
------MSNYSVSLVG-PAPWGFRLQGGKD--PLTISSLKDGGKAAQAN-VRIGDVVLSIDGINAQGMTHLEAQNKIKGCTGSLNMTLQRASAA
------MSNYNVSLVG-PAPWGFRLQGGKD--PLTISSLKDGGKASQAH-VRIGDVVLSIDGISAQGMTHLEAQNKIKACTGSLNMTLQRASAA
------MDSFKVVLEG-PAPWGFRLQGGKD--PLSISRLTPGGKAAQAG-VAVGDWVLSIDGENAGSLTHIEAQNKIRACGERLSLGLSRAQPV
-------MPQNVVLPG-PAPWGFRLSGGID--PLVITRITPGSKAAAAN-LCPGDVILAIDGFGTESMTHADAQDRIKAASYQLCLKIDRAETR
-------MPQNVVLPG-PASWGFRLSGGID--PLVITRITPGSKAEAAN-LCPGDMILAIDGFGTESMTHADAQDRIKAASYQLCLKIDRAETR
-------MPQTVILPG-PAPWGFRLSGGID--PLVITRITPGSKAAAAN-LCPGDVILAIDGFGTESMTHADAQDRIKAAAHQLCLKIDRGETH
-------MTHSVTLRG-PSPWGFRLVGGRD--PLTISRVHAGSKAALAA-LCPGDLIQAINGESTELMTHLEAQNRIKGCHDHLTLSVSRPENK
-------MPHSVTLRG-PSPWGFRLVG-RD--PLTISRVHAGSKASLAA-LCPGDLIQAINGESTELMTHLEAQNRIKGCHDHLTLSVSRPEGR
-------MTHAVTLRG-PSPWGFRLVGGRD--PLTISRVHAGSKAALAA-LCPGDSIQAINGESTELMTHLEAQNRIKGCHDHLTLSVSRPENK
------MTTQQIVLQG-PGPWGFRLVGGKD--PLAISRVTPGSKAAIAN-LCIGDLITAIDGEDTSSMTHLEAQNKIKGCVDNMTLTVSRSEQK
------MTTQQIDLQG-PGPWGFRLVGRKD--PLAISRVTPGSKAALAN-LCIGDVITAIDGENTSNMTHLEAQNRIKGCTDNLTLTVARSEHK
TRAADGGRLVEVQLSG-GAPWGFTLKGGRE--PLVITKIEEGSKAAAVDKLLAGDEIVGINDIGLSGFRQEAICLVKGS-HKTLKLVVKRRSEL
AAKAKWRQVVLQKASR-ESPLQFSLNGGSEKGGIFVEGVEPGSKAADSG-LKRGDQIMEVNGQNFENITFMKAVEILRN-NTHLALTVKTNMFK
AAKAKRRLMTLTKPSR-EAPLPFILLGGSEKGGIFVDSVDSGSKATEAG-LKRGDQILEVNGQNFENIQLSKAMEILRN-NTHLSITVKTNLFV
NYFEHKHNIRPKPFIIPGRTSGCSTPSGID---CGSGRSTPSSVSTVS-TICPGDL--KVAA-KMAPIPLEMELPGVKIVQFNTPMQLYSDDNI
NYFEHKHNIRPKPFVIPGRSSGCSTPSGID---CGSGRSTPSSVSTVS-TICPGDL--KVAA-KLAPIPLEMELPGVKIVQFNTPMQLYSDDNI
SHLPHTVTLVSIPASAGKRGLSVSIDPPHGPPTVRVQGVDPGMSPDVKNSIHVGDRILEINGTPIRNVPLDEIDLLIQETSRLLQLTLEHDPHD
SHLPHTVTLVSIPASSGKRGLSVSIDPPHGPPTVRVQGVDPGMSPDVKNSIHVGDRILEINGTPIRNVPLDEIDLLIQETSRLLQLTLEHDPHD
SRSPHTVTLVSLPAS--DGKRGLSVSITP---TVRVTELDADLGPDIQSSIHIGDRILEINGTPIRSVPLDEIDVLIQETSRLLQLTIEHDPHE
TESSMGLEVITVRLNLETIPLGMTPSGHTNARGLYVGDIQDRGAVALDGRIDIGDMIVGINEISLGNYSNKEAVQLLREARQYLTLTIAKTGDP
EQESSGAIIYTVELKRYGGPLGITISGTEE--PIIISSLTKGGLAERTGAIHIGDRILAINSSSLKGKPLSEAIHLLQMAGETVTLKIKKQTDA
TLQSMSQEAFERTVTIGSSSLGMTVSANKDG-GVIVRSIIHGGAISRDGRIAVGDCILSINEESTISLTNAQARAMLRRHGPDIKITYVPAEHL
ALSPSGASRFEIVIPFSSAGLGVSLKARVSKKGIFIKNVMHGGAAFKEGGLRVDDRIVGVEDIDLEPLDNREAQAALAKKSSNVRLTISRYNEC
RIMGINYEIVVAHVSKENSGLGISLEATV---HHFIRSVLPEGPVGHSGKLFSGDELLEVNGINLLGENHQDVVNILKELPIDVTMVCCRRTVP
SRIGDDIEIIAAVVKPVDGGLGISLEGTVDVLHHYIESIRQDGPVAKTKVLQAGDELLQVNHSPLYGESHVTVRQALTRAGAPVTLIVARRSQH
YEERQSAEPRFISFQK-EGSVGIRLTGGNE--GIFVTAVQPGSPASLQG-LMPGDKILKVNDMDMNGVTREEAVLFLLSLQ--DRIDLIVQYCK
KYDSDGGELVLVACERPDGGLGISLAGNKDRDNVFVVNVRPSCPLA----IRPGDELLEINGRLLNKISHVAASAVVRECHQNIEIVLRRRNGA
DLSSLTN-VYHLELPKDQGGLGIAICE-ED--GVTIKSLTERGGAAKDGRLKPGDRILAVDDELVAGCPIEKFISLLKTAKTTVKLTVGAENPG
EFLNEVEGKVGVQLRGDIGGLGFNIQGN----GIFVKEIISKGIAEQCGNILVGDKIKSLT-INFENMVYEDAVTLLSYSPYKVKLELERKLSD
SLGGKVVTPLHINLSG-QKDSGISLENG-----VYAAAVLPGSPAAKEGSLAVGDRIVAINGIALDNKSLNECESLLRSCSLTLSLLKVFPQSS
GVQQIQPNVISVRLFKKVGGLGFLVKERV---PVIISDLIRGGAAEQSGLIQAGDIILAVNGRPLVDLSYDSALEVLRGIASETHVVLILRGPE
FHLIPDGEITSIKINRPSESLSIRLVGGSETPHIIIQHIYRDGVIARDGRLLPGDIILKVNGMDISNVPHNYAVRLLRQPCQVLRLTVLREQKF
ASETTGLVQRCVIIQKDQHGFGFTVSGDRIV---LVQSVRPGGAAMKAG-VKEGDRIIKVNGTMVTNSSHLEVVKLIKSG-AYVALTLLGSSPS
LALPKNFQYLTLTVRKDSNGYGMKVSGDNPV---FVESVKPGGAAEIAG-LVAGDMILRVNGHEVRLEKHPTVVGLIKAS-TTVELAVKRSQKL
SPGNRENKEKKVFISLGSRGLGCSISSGPIQKGIFISHVKPGSLSAEVG-LEIGDQIVEVNGVDFSNLDHKEAVNVLKN-SRSLTISIVAAAGR
RRAEIKQGIREVILCKQDGKIGLRLKSIDN--GIFVQLVQANSPASLVG-LRFGDQVLQINGENCAGWSSDKAHKVLKQAGEKITMTIRDRPFE
FETAAPPAPGSSDQEG-QQWLRFLSEAGPE--GQIIKDIEPGSPAEAAG-LKNNDLVVAVNGESVEALDHDGVVEMIRNGGDQTTLLVLDKEAD
REGYVYELATLVWVQNPKLGLGIKHFQN----RVLVSRVDPGSLAEK--CLVLGDHLCDVDGIPVSD--KDVARDLLVKNKGKVTFVVERPDSI
KKELAGPSSAEDYFVRTNGRLGLTIYAHNDD-GVIRAEVRGVSFAPR--CAQVGDSVVAVDSELISSVRNASDVEKLLRIGKVIHLRRKTPLTP
SVNSGLPRILEIYLPMNVPYLGLSVCTI----HIFVSEIAPEGAVEKDGRVNVGDQILQVNRVSFEELSGPQAVRSLREAKRPITLYISKFARG
DDAELQKYSKLLPIH--TLRLGVEVDSFD---HHYISSIVSGGPVDTLGLLQPEDELLEVNGMQLYGKSRREAVSFLKEVPPPFTLVCCRRLFD
PLILYACFIESALLRRDNINWGLNIQSS----VHVISEIKEGSPADACTKIDAGDEILMINGRTVVGWDLTSVVQQVGALVLELSLIVKRRPRE
ENEKQLGIEVNAVFDE-SSELGTSEPTKL---SVQIMKIEDGGRIAKDGRIRVGDCIVAIDGKPVDQMSRVRASISDLAASRPVTLIINRSLES
GIVANVIFAYAIIFTQ-VVSVGLPVQES----GVLVPDVKSFSAASRDG-LLPGDVILAVDGTELSNGSVSKVVDVVKRNEHNVLLRIERGKES
