# Supplementary material for: Bi-Factor Analysis Based on Noise-Reduction (BIFANR): A New Algorithm for Detecting Coevolving Amino Acid Sites in Proteins
Source: PLoS One. 2013 Nov 20;8(11):e79764. doi: 10.1371/journal.pone.0079764 (PMC3835919; doi:10.1371/journal.pone.0079764)
Supplement: Data S1 — Data of S1A serine protease family, PDZ family, HSP family and G family. (ZIP) [file pone.0079764.s006.zip › DnaK-Sse1Model.pdb]

COMMENT	Model created by Modeller 9v2 (http://www.salilab.org/modeller/) using
COMMENT	Yeast Sse1 (Hsp110) structure as a template (2QXL chain A) and alignment
COMMENT	of 2QXL sequence with E. coli DnaK (Hsp70). The Modeller automodel command 
COMMENT	(default parameters) was run 10X and the structure with the lowest energy
COMMENT	after refinement was selected. ATP, Mg, K are simply cut from 2QXL and pasted 
COMMENT	into the model without refinement at this stage. 
COMMENT	
COMMENT	
EXPDTA    THEORETICAL MODEL, MODELLER 9v2 2007/10/28 13:12:41
REMARK   6 MODELLER OBJECTIVE FUNCTION:      2657.9082
REMARK   6 MODELLER BEST TEMPLATE % SEQ ID:  24.715
ATOM      1  N   LYS     3      97.233  91.845  -8.134  1.00109.75       1SG   2
ATOM      2  CA  LYS     3      97.162  91.465  -9.559  1.00109.75       1SG   3
ATOM      3  CB  LYS     3      97.419  89.962  -9.751  1.00109.75       1SG   4
ATOM      4  CG  LYS     3      98.907  89.622  -9.776  1.00109.75       1SG   5
ATOM      5  CD  LYS     3      99.630  89.939  -8.471  1.00109.75       1SG   6
ATOM      6  CE  LYS     3     101.141  89.732  -8.568  1.00109.75       1SG   7
ATOM      7  NZ  LYS     3     101.435  88.324  -8.923  1.00109.75       1SG   8
ATOM      8  C   LYS     3      95.876  91.833 -10.214  1.00109.75       1SG   9
ATOM      9  O   LYS     3      94.848  92.005  -9.561  1.00109.75       1SG  10
ATOM     10  N   ILE     4      95.917  91.953 -11.554  1.00140.28       1SG  11
ATOM     11  CA  ILE     4      94.767  92.376 -12.293  1.00140.28       1SG  12
ATOM     12  CB  ILE     4      95.053  92.826 -13.691  1.00140.28       1SG  13
ATOM     13  CG2 ILE     4      95.554  91.619 -14.502  1.00140.28       1SG  14
ATOM     14  CG1 ILE     4      93.792  93.489 -14.259  1.00140.28       1SG  15
ATOM     15  CD1 ILE     4      93.420  94.784 -13.535  1.00140.28       1SG  16
ATOM     16  C   ILE     4      93.790  91.256 -12.372  1.00140.28       1SG  17
ATOM     17  O   ILE     4      94.165  90.100 -12.564  1.00140.28       1SG  18
ATOM     18  N   ILE     5      92.494  91.581 -12.186  1.00 92.24       1SG  19
ATOM     19  CA  ILE     5      91.497  90.556 -12.221  1.00 92.24       1SG  20
ATOM     20  CB  ILE     5      90.825  90.301 -10.902  1.00 92.24       1SG  21
ATOM     21  CG2 ILE     5      89.974  91.530 -10.551  1.00 92.24       1SG  22
ATOM     22  CG1 ILE     5      90.028  88.985 -10.961  1.00 92.24       1SG  23
ATOM     23  CD1 ILE     5      89.586  88.477  -9.590  1.00 92.24       1SG  24
ATOM     24  C   ILE     5      90.436  90.910 -13.214  1.00 92.24       1SG  25
ATOM     25  O   ILE     5      89.958  92.044 -13.273  1.00 92.24       1SG  26
ATOM     26  N   GLY     6      90.044  89.909 -14.028  1.00 27.37       1SG  27
ATOM     27  CA  GLY     6      89.026  90.096 -15.018  1.00 27.37       1SG  28
ATOM     28  C   GLY     6      87.842  89.285 -14.597  1.00 27.37       1SG  29
ATOM     29  O   GLY     6      87.978  88.142 -14.160  1.00 27.37       1SG  30
ATOM     30  N   ILE     7      86.635  89.873 -14.717  1.00 96.83       1SG  31
ATOM     31  CA  ILE     7      85.456  89.168 -14.316  1.00 96.83       1SG  32
ATOM     32  CB  ILE     7      84.797  89.760 -13.099  1.00 96.83       1SG  33
ATOM     33  CG2 ILE     7      84.462  91.234 -13.391  1.00 96.83       1SG  34
ATOM     34  CG1 ILE     7      83.591  88.899 -12.677  1.00 96.83       1SG  35
ATOM     35  CD1 ILE     7      82.989  89.290 -11.329  1.00 96.83       1SG  36
ATOM     36  C   ILE     7      84.439  89.186 -15.417  1.00 96.83       1SG  37
ATOM     37  O   ILE     7      84.051  90.243 -15.914  1.00 96.83       1SG  38
ATOM     38  N   ASP     8      83.987  87.983 -15.824  1.00 54.59       1SG  39
ATOM     39  CA  ASP     8      82.904  87.847 -16.752  1.00 54.59       1SG  40
ATOM     40  CB  ASP     8      83.058  86.670 -17.734  1.00 54.59       1SG  41
ATOM     41  CG  ASP     8      81.818  86.611 -18.623  1.00 54.59       1SG  42
ATOM     42  OD1 ASP     8      81.030  87.594 -18.606  1.00 54.59       1SG  43
ATOM     43  OD2 ASP     8      81.633  85.575 -19.317  1.00 54.59       1SG  44
ATOM     44  C   ASP     8      81.713  87.540 -15.903  1.00 54.59       1SG  45
ATOM     45  O   ASP     8      81.539  86.404 -15.468  1.00 54.59       1SG  46
ATOM     46  N   LEU     9      80.853  88.544 -15.640  1.00113.69       1SG  47
ATOM     47  CA  LEU     9      79.743  88.299 -14.762  1.00113.69       1SG  48
ATOM     48  CB  LEU     9      79.333  89.576 -13.993  1.00113.69       1SG  49
ATOM     49  CG  LEU     9      78.304  89.417 -12.852  1.00113.69       1SG  50
ATOM     50  CD1 LEU     9      78.007  90.777 -12.202  1.00113.69       1SG  51
ATOM     51  CD2 LEU     9      77.010  88.716 -13.295  1.00113.69       1SG  52
ATOM     52  C   LEU     9      78.597  87.840 -15.609  1.00113.69       1SG  53
ATOM     53  O   LEU     9      77.888  88.649 -16.207  1.00113.69       1SG  54
ATOM     54  N   GLY    10      78.392  86.507 -15.675  1.00 35.05       1SG  55
ATOM     55  CA  GLY    10      77.342  85.944 -16.476  1.00 35.05       1SG  56
ATOM     56  C   GLY    10      76.098  85.802 -15.663  1.00 35.05       1SG  57
ATOM     57  O   GLY    10      76.135  85.744 -14.434  1.00 35.05       1SG  58
ATOM     58  N   THR    11      74.948  85.713 -16.356  1.00120.05       1SG  59
ATOM     59  CA  THR    11      73.699  85.546 -15.682  1.00120.05       1SG  60
ATOM     60  CB  THR    11      72.518  85.630 -16.611  1.00120.05       1SG  61
ATOM     61  OG1 THR    11      71.309  85.547 -15.869  1.00120.05       1SG  62
ATOM     62  CG2 THR    11      72.594  84.497 -17.650  1.00120.05       1SG  63
ATOM     63  C   THR    11      73.706  84.215 -14.997  1.00120.05       1SG  64
ATOM     64  O   THR    11      73.254  84.109 -13.859  1.00120.05       1SG  65
ATOM     65  N   THR    12      74.142  83.152 -15.710  1.00128.25       1SG  66
ATOM     66  CA  THR    12      74.237  81.833 -15.142  1.00128.25       1SG  67
ATOM     67  CB  THR    12      74.209  80.750 -16.188  1.00128.25       1SG  68
ATOM     68  OG1 THR    12      74.139  79.477 -15.566  1.00128.25       1SG  69
ATOM     69  CG2 THR    12      75.459  80.846 -17.080  1.00128.25       1SG  70
ATOM     70  C   THR    12      75.462  81.643 -14.293  1.00128.25       1SG  71
ATOM     71  O   THR    12      75.368  81.175 -13.158  1.00128.25       1SG  72
ATOM     72  N   ASN    13      76.654  82.017 -14.812  1.00 68.43       1SG  73
ATOM     73  CA  ASN    13      77.853  81.746 -14.070  1.00 68.43       1SG  74
ATOM     74  CB  ASN    13      78.411  80.330 -14.311  1.00 68.43       1SG  75
ATOM     75  CG  ASN    13      78.649  80.155 -15.803  1.00 68.43       1SG  76
ATOM     76  OD1 ASN    13      79.410  80.893 -16.426  1.00 68.43       1SG  77
ATOM     77  ND2 ASN    13      77.964  79.140 -16.396  1.00 68.43       1SG  78
ATOM     78  C   ASN    13      78.902  82.751 -14.424  1.00 68.43       1SG  79
ATOM     79  O   ASN    13      78.847  83.389 -15.474  1.00 68.43       1SG  80
ATOM     80  N   SER    14      79.903  82.909 -13.533  1.00 39.39       1SG  81
ATOM     81  CA  SER    14      80.918  83.895 -13.752  1.00 39.39       1SG  82
ATOM     82  CB  SER    14      81.053  84.888 -12.586  1.00 39.39       1SG  83
ATOM     83  OG  SER    14      79.858  85.642 -12.450  1.00 39.39       1SG  84
ATOM     84  C   SER    14      82.244  83.221 -13.920  1.00 39.39       1SG  85
ATOM     85  O   SER    14      82.515  82.188 -13.307  1.00 39.39       1SG  86
ATOM     86  N   CYS    15      83.103  83.807 -14.788  1.00 73.78       1SG  87
ATOM     87  CA  CYS    15      84.410  83.272 -15.040  1.00 73.78       1SG  88
ATOM     88  CB  CYS    15      84.676  82.982 -16.527  1.00 73.78       1SG  89
ATOM     89  SG  CYS    15      86.340  82.316 -16.822  1.00 73.78       1SG  90
ATOM     90  C   CYS    15      85.418  84.292 -14.586  1.00 73.78       1SG  91
ATOM     91  O   CYS    15      85.276  85.484 -14.859  1.00 73.78       1SG  92
ATOM     92  N   VAL    16      86.473  83.828 -13.887  1.00 40.74       1SG  93
ATOM     93  CA  VAL    16      87.461  84.716 -13.329  1.00 40.74       1SG  94
ATOM     94  CB  VAL    16      87.741  84.450 -11.882  1.00 40.74       1SG  95
ATOM     95  CG1 VAL    16      88.808  85.450 -11.399  1.00 40.74       1SG  96
ATOM     96  CG2 VAL    16      86.419  84.491 -11.102  1.00 40.74       1SG  97
ATOM     97  C   VAL    16      88.766  84.501 -14.024  1.00 40.74       1SG  98
ATOM     98  O   VAL    16      89.132  83.373 -14.352  1.00 40.74       1SG  99
ATOM     99  N   ALA    17      89.518  85.601 -14.260  1.00 33.02       1SG 100
ATOM    100  CA  ALA    17      90.797  85.471 -14.895  1.00 33.02       1SG 101
ATOM    101  CB  ALA    17      90.766  85.776 -16.403  1.00 33.02       1SG 102
ATOM    102  C   ALA    17      91.740  86.450 -14.261  1.00 33.02       1SG 103
ATOM    103  O   ALA    17      91.336  87.528 -13.827  1.00 33.02       1SG 104
ATOM    104  N   ILE    18      93.036  86.075 -14.185  1.00 88.70       1SG 105
ATOM    105  CA  ILE    18      94.032  86.929 -13.603  1.00 88.70       1SG 106
ATOM    106  CB  ILE    18      94.524  86.437 -12.272  1.00 88.70       1SG 107
ATOM    107  CG2 ILE    18      95.689  87.341 -11.836  1.00 88.70       1SG 108
ATOM    108  CG1 ILE    18      93.368  86.390 -11.257  1.00 88.70       1SG 109
ATOM    109  CD1 ILE    18      92.738  87.755 -10.989  1.00 88.70       1SG 110
ATOM    110  C   ILE    18      95.213  86.966 -14.521  1.00 88.70       1SG 111
ATOM    111  O   ILE    18      95.523  85.983 -15.194  1.00 88.70       1SG 112
ATOM    112  N   MET    19      95.901  88.125 -14.578  1.00117.44       1SG 113
ATOM    113  CA  MET    19      97.063  88.238 -15.411  1.00117.44       1SG 114
ATOM    114  CB  MET    19      97.187  89.617 -16.088  1.00117.44       1SG 115
ATOM    115  CG  MET    19      98.348  89.722 -17.079  1.00117.44       1SG 116
ATOM    116  SD  MET    19      98.491  91.339 -17.895  1.00117.44       1SG 117
ATOM    117  CE  MET    19      96.910  91.196 -18.778  1.00117.44       1SG 118
ATOM    118  C   MET    19      98.253  88.051 -14.524  1.00117.44       1SG 119
ATOM    119  O   MET    19      98.494  88.841 -13.611  1.00117.44       1SG 120
ATOM    120  N   ASP    20      99.011  86.962 -14.755  1.00 98.95       1SG 121
ATOM    121  CA  ASP    20     100.182  86.713 -13.968  1.00 98.95       1SG 122
ATOM    122  CB  ASP    20      99.912  85.904 -12.688  1.00 98.95       1SG 123
ATOM    123  CG  ASP    20      99.403  84.528 -13.083  1.00 98.95       1SG 124
ATOM    124  OD1 ASP    20      98.550  84.456 -14.007  1.00 98.95       1SG 125
ATOM    125  OD2 ASP    20      99.857  83.531 -12.461  1.00 98.95       1SG 126
ATOM    126  C   ASP    20     101.139  85.930 -14.804  1.00 98.95       1SG 127
ATOM    127  O   ASP    20     100.738  85.132 -15.649  1.00 98.95       1SG 128
ATOM    128  N   GLY    21     102.446  86.164 -14.596  1.00 19.68       1SG 129
ATOM    129  CA  GLY    21     103.434  85.431 -15.326  1.00 19.68       1SG 130
ATOM    130  C   GLY    21     103.336  85.835 -16.758  1.00 19.68       1SG 131
ATOM    131  O   GLY    21     103.140  87.005 -17.080  1.00 19.68       1SG 132
ATOM    132  N   THR    22     103.513  84.852 -17.657  1.00107.82       1SG 133
ATOM    133  CA  THR    22     103.480  85.084 -19.069  1.00107.82       1SG 134
ATOM    134  CB  THR    22     103.880  83.870 -19.851  1.00107.82       1SG 135
ATOM    135  OG1 THR    22     102.969  82.809 -19.605  1.00107.82       1SG 136
ATOM    136  CG2 THR    22     105.297  83.454 -19.423  1.00107.82       1SG 137
ATOM    137  C   THR    22     102.106  85.467 -19.540  1.00107.82       1SG 138
ATOM    138  O   THR    22     101.965  86.413 -20.314  1.00107.82       1SG 139
ATOM    139  N   THR    23     101.048  84.763 -19.081  1.00137.25       1SG 140
ATOM    140  CA  THR    23      99.754  84.990 -19.673  1.00137.25       1SG 141
ATOM    141  CB  THR    23      99.429  83.895 -20.657  1.00137.25       1SG 142
ATOM    142  OG1 THR    23      98.321  84.231 -21.479  1.00137.25       1SG 143
ATOM    143  CG2 THR    23      99.134  82.609 -19.868  1.00137.25       1SG 144
ATOM    144  C   THR    23      98.686  84.973 -18.615  1.00137.25       1SG 145
ATOM    145  O   THR    23      98.949  84.816 -17.424  1.00137.25       1SG 146
ATOM    146  N   PRO    24      97.474  85.227 -19.043  1.00154.26       1SG 147
ATOM    147  CA  PRO    24      96.379  85.138 -18.107  1.00154.26       1SG 148
ATOM    148  CD  PRO    24      97.311  86.388 -19.910  1.00154.26       1SG 149
ATOM    149  CB  PRO    24      95.297  86.089 -18.608  1.00154.26       1SG 150
ATOM    150  CG  PRO    24      96.082  87.148 -19.393  1.00154.26       1SG 151
ATOM    151  C   PRO    24      95.883  83.746 -17.836  1.00154.26       1SG 152
ATOM    152  O   PRO    24      95.883  82.916 -18.745  1.00154.26       1SG 153
ATOM    153  N   ARG    25      95.393  83.488 -16.602  1.00103.77       1SG 154
ATOM    154  CA  ARG    25      94.965  82.168 -16.231  1.00103.77       1SG 155
ATOM    155  CB  ARG    25      95.828  81.565 -15.104  1.00103.77       1SG 156
ATOM    156  CG  ARG    25      97.331  81.551 -15.408  1.00103.77       1SG 157
ATOM    157  CD  ARG    25      97.853  80.234 -15.983  1.00103.77       1SG 158
ATOM    158  NE  ARG    25      97.155  79.999 -17.276  1.00103.77       1SG 159
ATOM    159  CZ  ARG    25      95.996  79.280 -17.290  1.00103.77       1SG 160
ATOM    160  NH1 ARG    25      95.481  78.800 -16.120  1.00103.77       1SG 161
ATOM    161  NH2 ARG    25      95.358  79.033 -18.471  1.00103.77       1SG 162
ATOM    162  C   ARG    25      93.569  82.252 -15.684  1.00103.77       1SG 163
ATOM    163  O   ARG    25      93.158  83.274 -15.137  1.00103.77       1SG 164
ATOM    164  N   VAL    26      92.788  81.164 -15.846  1.00 98.95       1SG 165
ATOM    165  CA  VAL    26      91.474  81.114 -15.274  1.00 98.95       1SG 166
ATOM    166  CB  VAL    26      90.566  80.113 -15.931  1.00 98.95       1SG 167
ATOM    167  CG1 VAL    26      91.166  78.711 -15.737  1.00 98.95       1SG 168
ATOM    168  CG2 VAL    26      89.157  80.273 -15.333  1.00 98.95       1SG 169
ATOM    169  C   VAL    26      91.644  80.703 -13.842  1.00 98.95       1SG 170
ATOM    170  O   VAL    26      92.506  79.883 -13.527  1.00 98.95       1SG 171
ATOM    171  N   LEU    27      90.842  81.289 -12.925  1.00140.93       1SG 172
ATOM    172  CA  LEU    27      90.937  80.928 -11.537  1.00140.93       1SG 173
ATOM    173  CB  LEU    27      90.868  82.127 -10.574  1.00140.93       1SG 174
ATOM    174  CG  LEU    27      92.073  83.078 -10.701  1.00140.93       1SG 175
ATOM    175  CD1 LEU    27      91.963  84.258  -9.723  1.00140.93       1SG 176
ATOM    176  CD2 LEU    27      93.396  82.310 -10.557  1.00140.93       1SG 177
ATOM    177  C   LEU    27      89.783  80.033 -11.211  1.00140.93       1SG 178
ATOM    178  O   LEU    27      88.633  80.351 -11.504  1.00140.93       1SG 179
ATOM    179  N   GLU    28      90.071  78.866 -10.600  1.00 72.56       1SG 180
ATOM    180  CA  GLU    28      89.055  77.916 -10.239  1.00 72.56       1SG 181
ATOM    181  CB  GLU    28      89.580  76.471 -10.183  1.00 72.56       1SG 182
ATOM    182  CG  GLU    28      89.930  75.911 -11.564  1.00 72.56       1SG 183
ATOM    183  CD  GLU    28      90.671  74.599 -11.366  1.00 72.56       1SG 184
ATOM    184  OE1 GLU    28      90.129  73.700 -10.667  1.00 72.56       1SG 185
ATOM    185  OE2 GLU    28      91.801  74.483 -11.908  1.00 72.56       1SG 186
ATOM    186  C   GLU    28      88.522  78.269  -8.884  1.00 72.56       1SG 187
ATOM    187  O   GLU    28      89.171  78.978  -8.119  1.00 72.56       1SG 188
ATOM    188  N   ASN    29      87.295  77.799  -8.563  1.00 67.70       1SG 189
ATOM    189  CA  ASN    29      86.696  78.059  -7.282  1.00 67.70       1SG 190
ATOM    190  CB  ASN    29      85.164  78.264  -7.322  1.00 67.70       1SG 191
ATOM    191  CG  ASN    29      84.482  77.017  -7.861  1.00 67.70       1SG 192
ATOM    192  OD1 ASN    29      85.098  75.962  -7.993  1.00 67.70       1SG 193
ATOM    193  ND2 ASN    29      83.170  77.142  -8.196  1.00 67.70       1SG 194
ATOM    194  C   ASN    29      87.055  76.947  -6.335  1.00 67.70       1SG 195
ATOM    195  O   ASN    29      87.842  76.061  -6.667  1.00 67.70       1SG 196
ATOM    196  N   ALA    30      86.489  76.980  -5.109  1.00 37.50       1SG 197
ATOM    197  CA  ALA    30      86.819  76.032  -4.078  1.00 37.50       1SG 198
ATOM    198  CB  ALA    30      86.026  76.263  -2.778  1.00 37.50       1SG 199
ATOM    199  C   ALA    30      86.509  74.651  -4.570  1.00 37.50       1SG 200
ATOM    200  O   ALA    30      87.259  73.709  -4.317  1.00 37.50       1SG 201
ATOM    201  N   GLU    31      85.382  74.502  -5.287  1.00 91.09       1SG 202
ATOM    202  CA  GLU    31      84.953  73.249  -5.842  1.00 91.09       1SG 203
ATOM    203  CB  GLU    31      83.549  73.317  -6.469  1.00 91.09       1SG 204
ATOM    204  CG  GLU    31      82.927  71.945  -6.736  1.00 91.09       1SG 205
ATOM    205  CD  GLU    31      82.520  71.372  -5.385  1.00 91.09       1SG 206
ATOM    206  OE1 GLU    31      83.430  71.157  -4.541  1.00 91.09       1SG 207
ATOM    207  OE2 GLU    31      81.296  71.153  -5.175  1.00 91.09       1SG 208
ATOM    208  C   GLU    31      85.928  72.855  -6.908  1.00 91.09       1SG 209
ATOM    209  O   GLU    31      86.076  71.674  -7.214  1.00 91.09       1SG 210
ATOM    210  N   GLY    32      86.603  73.840  -7.532  1.00 29.92       1SG 211
ATOM    211  CA  GLY    32      87.567  73.511  -8.544  1.00 29.92       1SG 212
ATOM    212  C   GLY    32      86.958  73.735  -9.889  1.00 29.92       1SG 213
ATOM    213  O   GLY    32      87.549  73.384 -10.911  1.00 29.92       1SG 214
ATOM    214  N   ASP    33      85.740  74.307  -9.922  1.00 42.54       1SG 215
ATOM    215  CA  ASP    33      85.102  74.574 -11.177  1.00 42.54       1SG 216
ATOM    216  CB  ASP    33      83.576  74.740 -11.062  1.00 42.54       1SG 217
ATOM    217  CG  ASP    33      82.985  73.379 -10.711  1.00 42.54       1SG 218
ATOM    218  OD1 ASP    33      83.664  72.354 -10.983  1.00 42.54       1SG 219
ATOM    219  OD2 ASP    33      81.850  73.345 -10.165  1.00 42.54       1SG 220
ATOM    220  C   ASP    33      85.673  75.829 -11.765  1.00 42.54       1SG 221
ATOM    221  O   ASP    33      86.083  76.746 -11.054  1.00 42.54       1SG 222
ATOM    222  N   ARG    34      85.723  75.873 -13.112  1.00191.47       1SG 223
ATOM    223  CA  ARG    34      86.237  76.987 -13.854  1.00191.47       1SG 224
ATOM    224  CB  ARG    34      86.555  76.666 -15.325  1.00191.47       1SG 225
ATOM    225  CG  ARG    34      85.364  76.265 -16.189  1.00191.47       1SG 226
ATOM    226  CD  ARG    34      85.802  75.552 -17.469  1.00191.47       1SG 227
ATOM    227  NE  ARG    34      86.883  76.363 -18.092  1.00191.47       1SG 228
ATOM    228  CZ  ARG    34      88.011  75.735 -18.536  1.00191.47       1SG 229
ATOM    229  NH1 ARG    34      88.130  74.380 -18.447  1.00191.47       1SG 230
ATOM    230  NH2 ARG    34      89.036  76.457 -19.069  1.00191.47       1SG 231
ATOM    231  C   ARG    34      85.281  78.144 -13.780  1.00191.47       1SG 232
ATOM    232  O   ARG    34      85.686  79.295 -13.943  1.00191.47       1SG 233
ATOM    233  N   THR    35      83.972  77.868 -13.598  1.00104.17       1SG 234
ATOM    234  CA  THR    35      83.014  78.936 -13.505  1.00104.17       1SG 235
ATOM    235  CB  THR    35      82.003  78.930 -14.615  1.00104.17       1SG 236
ATOM    236  OG1 THR    35      81.218  80.112 -14.571  1.00104.17       1SG 237
ATOM    237  CG2 THR    35      81.108  77.689 -14.471  1.00104.17       1SG 238
ATOM    238  C   THR    35      82.271  78.778 -12.215  1.00104.17       1SG 239
ATOM    239  O   THR    35      82.241  77.693 -11.638  1.00104.17       1SG 240
ATOM    240  N   THR    36      81.672  79.878 -11.707  1.00112.30       1SG 241
ATOM    241  CA  THR    36      80.945  79.800 -10.470  1.00112.30       1SG 242
ATOM    242  CB  THR    36      81.556  80.628  -9.375  1.00112.30       1SG 243
ATOM    243  OG1 THR    36      81.057  80.223  -8.111  1.00112.30       1SG 244
ATOM    244  CG2 THR    36      81.226  82.108  -9.626  1.00112.30       1SG 245
ATOM    245  C   THR    36      79.548  80.292 -10.724  1.00112.30       1SG 246
ATOM    246  O   THR    36      79.345  81.267 -11.447  1.00112.30       1SG 247
ATOM    247  N   PRO    37      78.565  79.652 -10.146  1.00 76.16       1SG 248
ATOM    248  CA  PRO    37      77.211  80.061 -10.407  1.00 76.16       1SG 249
ATOM    249  CD  PRO    37      78.654  78.231  -9.849  1.00 76.16       1SG 250
ATOM    250  CB  PRO    37      76.327  78.960  -9.827  1.00 76.16       1SG 251
ATOM    251  CG  PRO    37      77.209  77.701  -9.926  1.00 76.16       1SG 252
ATOM    252  C   PRO    37      76.959  81.435  -9.876  1.00 76.16       1SG 253
ATOM    253  O   PRO    37      77.436  81.750  -8.786  1.00 76.16       1SG 254
ATOM    254  N   SER    38      76.201  82.268 -10.618  1.00 59.79       1SG 255
ATOM    255  CA  SER    38      76.007  83.615 -10.166  1.00 59.79       1SG 256
ATOM    256  CB  SER    38      75.848  84.626 -11.316  1.00 59.79       1SG 257
ATOM    257  OG  SER    38      77.050  84.700 -12.068  1.00 59.79       1SG 258
ATOM    258  C   SER    38      74.756  83.654  -9.357  1.00 59.79       1SG 259
ATOM    259  O   SER    38      73.715  84.122  -9.817  1.00 59.79       1SG 260
ATOM    260  N   ILE    39      74.849  83.191  -8.097  1.00158.42       1SG 261
ATOM    261  CA  ILE    39      73.688  83.158  -7.258  1.00158.42       1SG 262
ATOM    262  CB  ILE    39      73.033  81.804  -7.186  1.00158.42       1SG 263
ATOM    263  CG2 ILE    39      72.535  81.453  -8.600  1.00158.42       1SG 264
ATOM    264  CG1 ILE    39      73.983  80.748  -6.596  1.00158.42       1SG 265
ATOM    265  CD1 ILE    39      75.213  80.473  -7.456  1.00158.42       1SG 266
ATOM    266  C   ILE    39      74.061  83.580  -5.872  1.00158.42       1SG 267
ATOM    267  O   ILE    39      75.197  83.399  -5.436  1.00158.42       1SG 268
ATOM    268  N   ILE    40      73.104  84.218  -5.164  1.00 66.67       1SG 269
ATOM    269  CA  ILE    40      73.296  84.580  -3.788  1.00 66.67       1SG 270
ATOM    270  CB  ILE    40      73.344  86.046  -3.502  1.00 66.67       1SG 271
ATOM    271  CG2 ILE    40      73.219  86.239  -1.981  1.00 66.67       1SG 272
ATOM    272  CG1 ILE    40      74.614  86.661  -4.089  1.00 66.67       1SG 273
ATOM    273  CD1 ILE    40      74.693  88.158  -3.834  1.00 66.67       1SG 274
ATOM    274  C   ILE    40      72.135  84.057  -3.006  1.00 66.67       1SG 275
ATOM    275  O   ILE    40      70.979  84.295  -3.358  1.00 66.67       1SG 276
ATOM    276  N   ALA    41      72.430  83.348  -1.899  1.00 40.40       1SG 277
ATOM    277  CA  ALA    41      71.397  82.790  -1.071  1.00 40.40       1SG 278
ATOM    278  CB  ALA    41      71.423  81.254  -1.005  1.00 40.40       1SG 279
ATOM    279  C   ALA    41      71.609  83.296   0.322  1.00 40.40       1SG 280
ATOM    280  O   ALA    41      72.706  83.728   0.672  1.00 40.40       1SG 281
ATOM    281  N   TYR    42      70.545  83.275   1.154  1.00 60.82       1SG 282
ATOM    282  CA  TYR    42      70.657  83.790   2.490  1.00 60.82       1SG 283
ATOM    283  CB  TYR    42      69.784  85.037   2.713  1.00 60.82       1SG 284
ATOM    284  CG  TYR    42      70.226  86.072   1.734  1.00 60.82       1SG 285
ATOM    285  CD1 TYR    42      71.267  86.926   2.022  1.00 60.82       1SG 286
ATOM    286  CD2 TYR    42      69.593  86.181   0.517  1.00 60.82       1SG 287
ATOM    287  CE1 TYR    42      71.669  87.872   1.109  1.00 60.82       1SG 288
ATOM    288  CE2 TYR    42      69.987  87.127  -0.400  1.00 60.82       1SG 289
ATOM    289  CZ  TYR    42      71.026  87.976  -0.101  1.00 60.82       1SG 290
ATOM    290  OH  TYR    42      71.434  88.946  -1.040  1.00 60.82       1SG 291
ATOM    291  C   TYR    42      70.182  82.738   3.452  1.00 60.82       1SG 292
ATOM    292  O   TYR    42      69.257  81.985   3.156  1.00 60.82       1SG 293
ATOM    293  N   THR    43      70.818  82.639   4.641  1.00138.34       1SG 294
ATOM    294  CA  THR    43      70.368  81.665   5.599  1.00138.34       1SG 295
ATOM    295  CB  THR    43      71.301  80.509   5.840  1.00138.34       1SG 296
ATOM    296  OG1 THR    43      72.474  80.943   6.508  1.00138.34       1SG 297
ATOM    297  CG2 THR    43      71.663  79.878   4.485  1.00138.34       1SG 298
ATOM    298  C   THR    43      70.217  82.363   6.911  1.00138.34       1SG 299
ATOM    299  O   THR    43      70.440  83.569   7.016  1.00138.34       1SG 300
ATOM    300  N   GLN    44      69.809  81.610   7.953  1.00227.26       1SG 301
ATOM    301  CA  GLN    44      69.600  82.183   9.251  1.00227.26       1SG 302
ATOM    302  CB  GLN    44      68.439  81.487   9.991  1.00227.26       1SG 303
ATOM    303  CG  GLN    44      68.665  79.986  10.192  1.00227.26       1SG 304
ATOM    304  CD  GLN    44      67.351  79.335  10.602  1.00227.26       1SG 305
ATOM    305  OE1 GLN    44      66.873  78.429   9.921  1.00227.26       1SG 306
ATOM    306  NE2 GLN    44      66.754  79.795  11.733  1.00227.26       1SG 307
ATOM    307  C   GLN    44      70.865  82.066  10.045  1.00227.26       1SG 308
ATOM    308  O   GLN    44      71.084  81.114  10.793  1.00227.26       1SG 309
ATOM    309  N   ASP    45      71.754  83.069   9.875  1.00236.21       1SG 310
ATOM    310  CA  ASP    45      73.012  83.200  10.560  1.00236.21       1SG 311
ATOM    311  CB  ASP    45      72.864  83.047  12.083  1.00236.21       1SG 312
ATOM    312  CG  ASP    45      72.030  84.214  12.589  1.00236.21       1SG 313
ATOM    313  OD1 ASP    45      72.290  85.361  12.137  1.00236.21       1SG 314
ATOM    314  OD2 ASP    45      71.129  83.978  13.438  1.00236.21       1SG 315
ATOM    315  C   ASP    45      73.940  82.137  10.092  1.00236.21       1SG 316
ATOM    316  O   ASP    45      75.139  82.201  10.369  1.00236.21       1SG 317
ATOM    317  N   GLY    46      73.421  81.204   9.268  1.00113.60       1SG 318
ATOM    318  CA  GLY    46      74.212  80.120   8.787  1.00113.60       1SG 319
ATOM    319  C   GLY    46      75.295  80.781   8.035  1.00113.60       1SG 320
ATOM    320  O   GLY    46      76.440  80.338   8.077  1.00113.60       1SG 321
ATOM    321  N   GLU    47      74.897  81.856   7.323  1.00111.91       1SG 322
ATOM    322  CA  GLU    47      75.734  82.731   6.560  1.00111.91       1SG 323
ATOM    323  CB  GLU    47      77.148  82.214   6.221  1.00111.91       1SG 324
ATOM    324  CG  GLU    47      78.172  82.316   7.355  1.00111.91       1SG 325
ATOM    325  CD  GLU    47      79.275  81.310   7.047  1.00111.91       1SG 326
ATOM    326  OE1 GLU    47      79.436  80.965   5.846  1.00111.91       1SG 327
ATOM    327  OE2 GLU    47      79.959  80.863   8.007  1.00111.91       1SG 328
ATOM    328  C   GLU    47      75.052  82.932   5.262  1.00111.91       1SG 329
ATOM    329  O   GLU    47      73.975  82.395   5.009  1.00111.91       1SG 330
ATOM    330  N   THR    48      75.658  83.758   4.406  1.00116.60       1SG 331
ATOM    331  CA  THR    48      75.107  83.901   3.102  1.00116.60       1SG 332
ATOM    332  CB  THR    48      75.604  85.133   2.406  1.00116.60       1SG 333
ATOM    333  OG1 THR    48      74.938  85.299   1.163  1.00116.60       1SG 334
ATOM    334  CG2 THR    48      77.119  84.989   2.188  1.00116.60       1SG 335
ATOM    335  C   THR    48      75.615  82.728   2.336  1.00116.60       1SG 336
ATOM    336  O   THR    48      76.685  82.201   2.635  1.00116.60       1SG 337
ATOM    337  N   LEU    49      74.840  82.260   1.344  1.00 55.27       1SG 338
ATOM    338  CA  LEU    49      75.311  81.192   0.521  1.00 55.27       1SG 339
ATOM    339  CB  LEU    49      74.227  80.159   0.185  1.00 55.27       1SG 340
ATOM    340  CG  LEU    49      73.687  79.398   1.408  1.00 55.27       1SG 341
ATOM    341  CD1 LEU    49      72.616  78.376   0.993  1.00 55.27       1SG 342
ATOM    342  CD2 LEU    49      74.828  78.768   2.219  1.00 55.27       1SG 343
ATOM    343  C   LEU    49      75.677  81.851  -0.765  1.00 55.27       1SG 344
ATOM    344  O   LEU    49      74.797  82.236  -1.532  1.00 55.27       1SG 345
ATOM    345  N   VAL    50      76.987  81.996  -1.046  1.00 42.90       1SG 346
ATOM    346  CA  VAL    50      77.326  82.710  -2.240  1.00 42.90       1SG 347
ATOM    347  CB  VAL    50      78.262  83.858  -2.008  1.00 42.90       1SG 348
ATOM    348  CG1 VAL    50      78.551  84.534  -3.360  1.00 42.90       1SG 349
ATOM    349  CG2 VAL    50      77.624  84.792  -0.969  1.00 42.90       1SG 350
ATOM    350  C   VAL    50      78.009  81.784  -3.187  1.00 42.90       1SG 351
ATOM    351  O   VAL    50      78.894  81.018  -2.807  1.00 42.90       1SG 352
ATOM    352  N   GLY    51      77.616  81.863  -4.474  1.00 30.34       1SG 353
ATOM    353  CA  GLY    51      78.243  81.067  -5.483  1.00 30.34       1SG 354
ATOM    354  C   GLY    51      77.766  79.654  -5.396  1.00 30.34       1SG 355
ATOM    355  O   GLY    51      76.566  79.389  -5.336  1.00 30.34       1SG 356
ATOM    356  N   GLN    52      78.723  78.705  -5.370  1.00139.22       1SG 357
ATOM    357  CA  GLN    52      78.417  77.305  -5.455  1.00139.22       1SG 358
ATOM    358  CB  GLN    52      79.661  76.403  -5.351  1.00139.22       1SG 359
ATOM    359  CG  GLN    52      80.617  76.489  -6.540  1.00139.22       1SG 360
ATOM    360  CD  GLN    52      80.010  75.690  -7.684  1.00139.22       1SG 361
ATOM    361  OE1 GLN    52      80.632  75.513  -8.730  1.00139.22       1SG 362
ATOM    362  NE2 GLN    52      78.762  75.187  -7.480  1.00139.22       1SG 363
ATOM    363  C   GLN    52      77.492  76.881  -4.354  1.00139.22       1SG 364
ATOM    364  O   GLN    52      76.547  76.144  -4.631  1.00139.22       1SG 365
ATOM    365  N   PRO    53      77.695  77.276  -3.125  1.00125.76       1SG 366
ATOM    366  CA  PRO    53      76.781  76.845  -2.101  1.00125.76       1SG 367
ATOM    367  CD  PRO    53      79.033  77.492  -2.599  1.00125.76       1SG 368
ATOM    368  CB  PRO    53      77.437  77.225  -0.777  1.00125.76       1SG 369
ATOM    369  CG  PRO    53      78.942  77.165  -1.098  1.00125.76       1SG 370
ATOM    370  C   PRO    53      75.408  77.404  -2.287  1.00125.76       1SG 371
ATOM    371  O   PRO    53      74.443  76.748  -1.896  1.00125.76       1SG 372
ATOM    372  N   ALA    54      75.298  78.618  -2.860  1.00 36.23       1SG 373
ATOM    373  CA  ALA    54      74.018  79.234  -3.064  1.00 36.23       1SG 374
ATOM    374  CB  ALA    54      74.120  80.646  -3.657  1.00 36.23       1SG 375
ATOM    375  C   ALA    54      73.241  78.411  -4.035  1.00 36.23       1SG 376
ATOM    376  O   ALA    54      72.043  78.192  -3.861  1.00 36.23       1SG 377
ATOM    377  N   LYS    55      73.923  77.948  -5.097  1.00 71.58       1SG 378
ATOM    378  CA  LYS    55      73.322  77.166  -6.137  1.00 71.58       1SG 379
ATOM    379  CB  LYS    55      74.304  76.869  -7.284  1.00 71.58       1SG 380
ATOM    380  CG  LYS    55      73.711  76.040  -8.424  1.00 71.58       1SG 381
ATOM    381  CD  LYS    55      72.636  76.773  -9.227  1.00 71.58       1SG 382
ATOM    382  CE  LYS    55      72.105  75.964 -10.411  1.00 71.58       1SG 383
ATOM    383  NZ  LYS    55      71.080  76.746 -11.140  1.00 71.58       1SG 384
ATOM    384  C   LYS    55      72.878  75.852  -5.577  1.00 71.58       1SG 385
ATOM    385  O   LYS    55      71.810  75.351  -5.926  1.00 71.58       1SG 386
ATOM    386  N   ARG    56      73.686  75.267  -4.678  1.00 97.61       1SG 387
ATOM    387  CA  ARG    56      73.407  73.957  -4.169  1.00 97.61       1SG 388
ATOM    388  CB  ARG    56      74.472  73.484  -3.162  1.00 97.61       1SG 389
ATOM    389  CG  ARG    56      75.883  73.444  -3.755  1.00 97.61       1SG 390
ATOM    390  CD  ARG    56      76.940  72.886  -2.800  1.00 97.61       1SG 391
ATOM    391  NE  ARG    56      77.116  71.440  -3.115  1.00 97.61       1SG 392
ATOM    392  CZ  ARG    56      78.008  70.690  -2.403  1.00 97.61       1SG 393
ATOM    393  NH1 ARG    56      78.692  71.246  -1.361  1.00 97.61       1SG 394
ATOM    394  NH2 ARG    56      78.218  69.384  -2.737  1.00 97.61       1SG 395
ATOM    395  C   ARG    56      72.083  73.948  -3.476  1.00 97.61       1SG 396
ATOM    396  O   ARG    56      71.297  73.024  -3.678  1.00 97.61       1SG 397
ATOM    397  N   GLN    57      71.776  74.969  -2.651  1.00115.42       1SG 398
ATOM    398  CA  GLN    57      70.521  74.874  -1.962  1.00115.42       1SG 399
ATOM    399  CB  GLN    57      70.611  75.275  -0.482  1.00115.42       1SG 400
ATOM    400  CG  GLN    57      71.482  74.325   0.339  1.00115.42       1SG 401
ATOM    401  CD  GLN    57      71.487  74.814   1.779  1.00115.42       1SG 402
ATOM    402  OE1 GLN    57      70.861  75.820   2.111  1.00115.42       1SG 403
ATOM    403  NE2 GLN    57      72.210  74.079   2.665  1.00115.42       1SG 404
ATOM    404  C   GLN    57      69.499  75.756  -2.605  1.00115.42       1SG 405
ATOM    405  O   GLN    57      68.657  76.336  -1.922  1.00115.42       1SG 406
ATOM    406  N   ALA    58      69.498  75.838  -3.945  1.00 51.86       1SG 407
ATOM    407  CA  ALA    58      68.539  76.681  -4.597  1.00 51.86       1SG 408
ATOM    408  CB  ALA    58      68.730  76.739  -6.122  1.00 51.86       1SG 409
ATOM    409  C   ALA    58      67.160  76.146  -4.344  1.00 51.86       1SG 410
ATOM    410  O   ALA    58      66.220  76.909  -4.132  1.00 51.86       1SG 411
ATOM    411  N   VAL    59      66.989  74.813  -4.421  1.00 41.03       1SG 412
ATOM    412  CA  VAL    59      65.696  74.220  -4.213  1.00 41.03       1SG 413
ATOM    413  CB  VAL    59      65.647  72.774  -4.607  1.00 41.03       1SG 414
ATOM    414  CG1 VAL    59      64.250  72.228  -4.258  1.00 41.03       1SG 415
ATOM    415  CG2 VAL    59      65.996  72.664  -6.101  1.00 41.03       1SG 416
ATOM    416  C   VAL    59      65.305  74.301  -2.774  1.00 41.03       1SG 417
ATOM    417  O   VAL    59      64.181  74.671  -2.439  1.00 41.03       1SG 418
ATOM    418  N   THR    60      66.251  73.958  -1.880  1.00107.84       1SG 419
ATOM    419  CA  THR    60      65.981  73.896  -0.474  1.00107.84       1SG 420
ATOM    420  CB  THR    60      67.178  73.449   0.310  1.00107.84       1SG 421
ATOM    421  OG1 THR    60      67.604  72.172  -0.140  1.00107.84       1SG 422
ATOM    422  CG2 THR    60      66.800  73.387   1.799  1.00107.84       1SG 423
ATOM    423  C   THR    60      65.589  75.249   0.035  1.00107.84       1SG 424
ATOM    424  O   THR    60      64.602  75.364   0.760  1.00107.84       1SG 425
ATOM    425  N   ASN    61      66.349  76.315  -0.302  1.00192.21       1SG 426
ATOM    426  CA  ASN    61      65.933  77.604   0.183  1.00192.21       1SG 427
ATOM    427  CB  ASN    61      66.997  78.341   1.038  1.00192.21       1SG 428
ATOM    428  CG  ASN    61      68.263  78.700   0.263  1.00192.21       1SG 429
ATOM    429  OD1 ASN    61      68.328  78.660  -0.963  1.00192.21       1SG 430
ATOM    430  ND2 ASN    61      69.327  79.074   1.024  1.00192.21       1SG 431
ATOM    431  C   ASN    61      65.513  78.454  -0.983  1.00192.21       1SG 432
ATOM    432  O   ASN    61      65.980  79.577  -1.174  1.00192.21       1SG 433
ATOM    433  N   PRO    62      64.560  77.961  -1.723  1.00104.84       1SG 434
ATOM    434  CA  PRO    62      64.127  78.606  -2.933  1.00104.84       1SG 435
ATOM    435  CD  PRO    62      63.510  77.141  -1.147  1.00104.84       1SG 436
ATOM    436  CB  PRO    62      62.914  77.812  -3.401  1.00104.84       1SG 437
ATOM    437  CG  PRO    62      62.296  77.337  -2.073  1.00104.84       1SG 438
ATOM    438  C   PRO    62      63.744  80.029  -2.694  1.00104.84       1SG 439
ATOM    439  O   PRO    62      64.012  80.875  -3.547  1.00104.84       1SG 440
ATOM    440  N   GLN    63      63.099  80.301  -1.550  1.00124.21       1SG 441
ATOM    441  CA  GLN    63      62.611  81.609  -1.255  1.00124.21       1SG 442
ATOM    442  CB  GLN    63      61.799  81.646   0.052  1.00124.21       1SG 443
ATOM    443  CG  GLN    63      60.633  80.649   0.102  1.00124.21       1SG 444
ATOM    444  CD  GLN    63      59.641  80.986  -1.003  1.00124.21       1SG 445
ATOM    445  OE1 GLN    63      60.029  81.264  -2.135  1.00124.21       1SG 446
ATOM    446  NE2 GLN    63      58.321  80.963  -0.669  1.00124.21       1SG 447
ATOM    447  C   GLN    63      63.776  82.530  -1.082  1.00124.21       1SG 448
ATOM    448  O   GLN    63      63.740  83.681  -1.486  1.00124.21       1SG 449
ATOM    449  N   ASN    64      64.880  82.117  -0.465  1.00204.42       1SG 450
ATOM    450  CA  ASN    64      65.808  83.202  -0.360  1.00204.42       1SG 451
ATOM    451  CB  ASN    64      66.256  83.462   1.083  1.00204.42       1SG 452
ATOM    452  CG  ASN    64      66.668  82.132   1.683  1.00204.42       1SG 453
ATOM    453  OD1 ASN    64      66.065  81.699   2.662  1.00204.42       1SG 454
ATOM    454  ND2 ASN    64      67.681  81.456   1.078  1.00204.42       1SG 455
ATOM    455  C   ASN    64      67.010  83.020  -1.228  1.00204.42       1SG 456
ATOM    456  O   ASN    64      68.129  83.294  -0.798  1.00204.42       1SG 457
ATOM    457  N   THR    65      66.804  82.626  -2.498  1.00 59.62       1SG 458
ATOM    458  CA  THR    65      67.903  82.494  -3.403  1.00 59.62       1SG 459
ATOM    459  CB  THR    65      67.964  81.145  -4.053  1.00 59.62       1SG 460
ATOM    460  OG1 THR    65      68.054  80.140  -3.055  1.00 59.62       1SG 461
ATOM    461  CG2 THR    65      69.192  81.075  -4.978  1.00 59.62       1SG 462
ATOM    462  C   THR    65      67.674  83.512  -4.481  1.00 59.62       1SG 463
ATOM    463  O   THR    65      66.594  83.576  -5.066  1.00 59.62       1SG 464
ATOM    464  N   LEU    66      68.698  84.347  -4.761  1.00 58.72       1SG 465
ATOM    465  CA  LEU    66      68.547  85.369  -5.756  1.00 58.72       1SG 466
ATOM    466  CB  LEU    66      68.897  86.775  -5.251  1.00 58.72       1SG 467
ATOM    467  CG  LEU    66      68.718  87.854  -6.330  1.00 58.72       1SG 468
ATOM    468  CD1 LEU    66      67.233  88.042  -6.680  1.00 58.72       1SG 469
ATOM    469  CD2 LEU    66      69.403  89.162  -5.939  1.00 58.72       1SG 470
ATOM    470  C   LEU    66      69.512  85.064  -6.859  1.00 58.72       1SG 471
ATOM    471  O   LEU    66      70.693  84.824  -6.628  1.00 58.72       1SG 472
ATOM    472  N   PHE    67      69.007  85.106  -8.104  1.00150.24       1SG 473
ATOM    473  CA  PHE    67      69.740  84.807  -9.299  1.00150.24       1SG 474
ATOM    474  CB  PHE    67      69.188  83.511  -9.941  1.00150.24       1SG 475
ATOM    475  CG  PHE    67      69.890  83.117 -11.199  1.00150.24       1SG 476
ATOM    476  CD1 PHE    67      71.110  82.492 -11.166  1.00150.24       1SG 477
ATOM    477  CD2 PHE    67      69.297  83.348 -12.422  1.00150.24       1SG 478
ATOM    478  CE1 PHE    67      71.744  82.128 -12.331  1.00150.24       1SG 479
ATOM    479  CE2 PHE    67      69.923  82.988 -13.590  1.00150.24       1SG 480
ATOM    480  CZ  PHE    67      71.150  82.376 -13.546  1.00150.24       1SG 481
ATOM    481  C   PHE    67      69.473  85.973 -10.210  1.00150.24       1SG 482
ATOM    482  O   PHE    67      68.861  86.952  -9.788  1.00150.24       1SG 483
ATOM    483  N   ALA    68      69.957  85.918 -11.470  1.00227.29       1SG 484
ATOM    484  CA  ALA    68      69.720  86.953 -12.439  1.00227.29       1SG 485
ATOM    485  CB  ALA    68      68.246  87.059 -12.867  1.00227.29       1SG 486
ATOM    486  C   ALA    68      70.131  88.266 -11.858  1.00227.29       1SG 487
ATOM    487  O   ALA    68      69.411  89.257 -11.957  1.00227.29       1SG 488
ATOM    488  N   ILE    69      71.332  88.303 -11.256  1.00110.92       1SG 489
ATOM    489  CA  ILE    69      71.825  89.467 -10.579  1.00110.92       1SG 490
ATOM    490  CB  ILE    69      73.125  89.203  -9.874  1.00110.92       1SG 491
ATOM    491  CG2 ILE    69      73.656  90.544  -9.343  1.00110.92       1SG 492
ATOM    492  CG1 ILE    69      72.935  88.139  -8.776  1.00110.92       1SG 493
ATOM    493  CD1 ILE    69      72.641  86.734  -9.307  1.00110.92       1SG 494
ATOM    494  C   ILE    69      72.036  90.605 -11.535  1.00110.92       1SG 495
ATOM    495  O   ILE    69      71.684  91.745 -11.239  1.00110.92       1SG 496
ATOM    496  N   LYS    70      72.630  90.320 -12.707  1.00159.81       1SG 497
ATOM    497  CA  LYS    70      72.962  91.310 -13.692  1.00159.81       1SG 498
ATOM    498  CB  LYS    70      73.837  90.739 -14.828  1.00159.81       1SG 499
ATOM    499  CG  LYS    70      73.185  89.625 -15.650  1.00159.81       1SG 500
ATOM    500  CD  LYS    70      72.106  90.113 -16.617  1.00159.81       1SG 501
ATOM    501  CE  LYS    70      72.675  90.652 -17.931  1.00159.81       1SG 502
ATOM    502  NZ  LYS    70      71.578  91.041 -18.844  1.00159.81       1SG 503
ATOM    503  C   LYS    70      71.728  91.928 -14.289  1.00159.81       1SG 504
ATOM    504  O   LYS    70      71.770  93.077 -14.724  1.00159.81       1SG 505
ATOM    505  N   ARG    71      70.622  91.168 -14.394  1.00130.54       1SG 506
ATOM    506  CA  ARG    71      69.414  91.656 -15.009  1.00130.54       1SG 507
ATOM    507  CB  ARG    71      68.406  90.542 -15.328  1.00130.54       1SG 508
ATOM    508  CG  ARG    71      68.879  89.646 -16.473  1.00130.54       1SG 509
ATOM    509  CD  ARG    71      67.753  88.842 -17.121  1.00130.54       1SG 510
ATOM    510  NE  ARG    71      68.310  88.172 -18.332  1.00130.54       1SG 511
ATOM    511  CZ  ARG    71      67.610  88.181 -19.506  1.00130.54       1SG 512
ATOM    512  NH1 ARG    71      66.417  88.840 -19.592  1.00130.54       1SG 513
ATOM    513  NH2 ARG    71      68.111  87.537 -20.602  1.00130.54       1SG 514
ATOM    514  C   ARG    71      68.702  92.712 -14.204  1.00130.54       1SG 515
ATOM    515  O   ARG    71      68.146  93.651 -14.769  1.00130.54       1SG 516
ATOM    516  N   LEU    72      68.656  92.553 -12.869  1.00 79.18       1SG 517
ATOM    517  CA  LEU    72      67.976  93.425 -11.942  1.00 79.18       1SG 518
ATOM    518  CB  LEU    72      67.893  92.821 -10.529  1.00 79.18       1SG 519
ATOM    519  CG  LEU    72      67.105  91.498 -10.465  1.00 79.18       1SG 520
ATOM    520  CD1 LEU    72      67.053  90.944  -9.030  1.00 79.18       1SG 521
ATOM    521  CD2 LEU    72      65.713  91.639 -11.100  1.00 79.18       1SG 522
ATOM    522  C   LEU    72      68.678  94.745 -11.822  1.00 79.18       1SG 523
ATOM    523  O   LEU    72      68.060  95.750 -11.475  1.00 79.18       1SG 524
ATOM    524  N   ILE    73      70.008  94.765 -12.037  1.00125.55       1SG 525
ATOM    525  CA  ILE    73      70.773  95.972 -11.887  1.00125.55       1SG 526
ATOM    526  CB  ILE    73      72.190  95.839 -12.373  1.00125.55       1SG 527
ATOM    527  CG2 ILE    73      72.818  97.243 -12.398  1.00125.55       1SG 528
ATOM    528  CG1 ILE    73      72.972  94.824 -11.521  1.00125.55       1SG 529
ATOM    529  CD1 ILE    73      73.151  95.257 -10.066  1.00125.55       1SG 530
ATOM    530  C   ILE    73      70.139  97.063 -12.696  1.00125.55       1SG 531
ATOM    531  O   ILE    73      69.865  96.896 -13.883  1.00125.55       1SG 532
ATOM    532  N   GLY    74      69.860  98.207 -12.032  1.00 49.10       1SG 533
ATOM    533  CA  GLY    74      69.351  99.394 -12.660  1.00 49.10       1SG 534
ATOM    534  C   GLY    74      67.979  99.162 -13.207  1.00 49.10       1SG 535
ATOM    535  O   GLY    74      67.550  99.873 -14.113  1.00 49.10       1SG 536
ATOM    536  N   ARG    75      67.227  98.193 -12.659  1.00154.69       1SG 537
ATOM    537  CA  ARG    75      65.960  97.912 -13.265  1.00154.69       1SG 538
ATOM    538  CB  ARG    75      65.564  96.427 -13.199  1.00154.69       1SG 539
ATOM    539  CG  ARG    75      64.455  96.064 -14.189  1.00154.69       1SG 540
ATOM    540  CD  ARG    75      64.949  95.965 -15.638  1.00154.69       1SG 541
ATOM    541  NE  ARG    75      65.472  97.302 -16.041  1.00154.69       1SG 542
ATOM    542  CZ  ARG    75      66.675  97.403 -16.680  1.00154.69       1SG 543
ATOM    543  NH1 ARG    75      67.413  96.282 -16.929  1.00154.69       1SG 544
ATOM    544  NH2 ARG    75      67.147  98.627 -17.060  1.00154.69       1SG 545
ATOM    545  C   ARG    75      64.892  98.690 -12.572  1.00154.69       1SG 546
ATOM    546  O   ARG    75      64.648  98.521 -11.378  1.00154.69       1SG 547
ATOM    547  N   ARG    76      64.222  99.581 -13.328  1.00137.13       1SG 548
ATOM    548  CA  ARG    76      63.136 100.318 -12.767  1.00137.13       1SG 549
ATOM    549  CB  ARG    76      62.623 101.446 -13.679  1.00137.13       1SG 550
ATOM    550  CG  ARG    76      61.339 102.109 -13.179  1.00137.13       1SG 551
ATOM    551  CD  ARG    76      61.494 102.872 -11.863  1.00137.13       1SG 552
ATOM    552  NE  ARG    76      62.123 104.190 -12.164  1.00137.13       1SG 553
ATOM    553  CZ  ARG    76      63.478 104.345 -12.100  1.00137.13       1SG 554
ATOM    554  NH1 ARG    76      64.273 103.289 -11.758  1.00137.13       1SG 555
ATOM    555  NH2 ARG    76      64.036 105.562 -12.367  1.00137.13       1SG 556
ATOM    556  C   ARG    76      62.034  99.334 -12.577  1.00137.13       1SG 557
ATOM    557  O   ARG    76      61.835  98.440 -13.398  1.00137.13       1SG 558
ATOM    558  N   PHE    77      61.284  99.485 -11.475  1.00 57.36       1SG 559
ATOM    559  CA  PHE    77      60.225  98.569 -11.175  1.00 57.36       1SG 560
ATOM    560  CB  PHE    77      59.518  98.876  -9.843  1.00 57.36       1SG 561
ATOM    561  CG  PHE    77      58.481  97.825  -9.634  1.00 57.36       1SG 562
ATOM    562  CD1 PHE    77      58.825  96.594  -9.122  1.00 57.36       1SG 563
ATOM    563  CD2 PHE    77      57.164  98.073  -9.943  1.00 57.36       1SG 564
ATOM    564  CE1 PHE    77      57.872  95.622  -8.925  1.00 57.36       1SG 565
ATOM    565  CE2 PHE    77      56.207  97.105  -9.750  1.00 57.36       1SG 566
ATOM    566  CZ  PHE    77      56.560  95.880  -9.239  1.00 57.36       1SG 567
ATOM    567  C   PHE    77      59.216  98.696 -12.271  1.00 57.36       1SG 568
ATOM    568  O   PHE    77      58.554  97.725 -12.632  1.00 57.36       1SG 569
ATOM    569  N   GLN    78      59.070  99.932 -12.785  1.00115.08       1SG 570
ATOM    570  CA  GLN    78      58.157 100.378 -13.803  1.00115.08       1SG 571
ATOM    571  CB  GLN    78      58.144 101.911 -13.952  1.00115.08       1SG 572
ATOM    572  CG  GLN    78      57.172 102.416 -15.022  1.00115.08       1SG 573
ATOM    573  CD  GLN    78      57.260 103.937 -15.070  1.00115.08       1SG 574
ATOM    574  OE1 GLN    78      58.081 104.503 -15.789  1.00115.08       1SG 575
ATOM    575  NE2 GLN    78      56.388 104.617 -14.278  1.00115.08       1SG 576
ATOM    576  C   GLN    78      58.451  99.812 -15.160  1.00115.08       1SG 577
ATOM    577  O   GLN    78      57.522  99.684 -15.955  1.00115.08       1SG 578
ATOM    578  N   ASP    79      59.726  99.485 -15.460  1.00 68.53       1SG 579
ATOM    579  CA  ASP    79      60.154  99.091 -16.781  1.00 68.53       1SG 580
ATOM    580  CB  ASP    79      61.564  98.473 -16.826  1.00 68.53       1SG 581
ATOM    581  CG  ASP    79      62.579  99.607 -16.761  1.00 68.53       1SG 582
ATOM    582  OD1 ASP    79      62.502 100.521 -17.627  1.00 68.53       1SG 583
ATOM    583  OD2 ASP    79      63.435  99.583 -15.838  1.00 68.53       1SG 584
ATOM    584  C   ASP    79      59.205  98.122 -17.421  1.00 68.53       1SG 585
ATOM    585  O   ASP    79      58.628  97.247 -16.779  1.00 68.53       1SG 586
ATOM    586  N   GLU    80      59.011  98.312 -18.742  1.00127.05       1SG 587
ATOM    587  CA  GLU    80      58.099  97.536 -19.531  1.00127.05       1SG 588
ATOM    588  CB  GLU    80      58.037  98.006 -20.995  1.00127.05       1SG 589
ATOM    589  CG  GLU    80      59.367  97.867 -21.742  1.00127.05       1SG 590
ATOM    590  CD  GLU    80      60.308  98.960 -21.257  1.00127.05       1SG 591
ATOM    591  OE1 GLU    80      59.798 100.039 -20.854  1.00127.05       1SG 592
ATOM    592  OE2 GLU    80      61.547  98.731 -21.280  1.00127.05       1SG 593
ATOM    593  C   GLU    80      58.558  96.109 -19.544  1.00127.05       1SG 594
ATOM    594  O   GLU    80      57.746  95.186 -19.576  1.00127.05       1SG 595
ATOM    595  N   GLU    81      59.889  95.919 -19.549  1.00 80.07       1SG 596
ATOM    596  CA  GLU    81      60.590  94.665 -19.600  1.00 80.07       1SG 597
ATOM    597  CB  GLU    81      62.100  94.817 -19.864  1.00 80.07       1SG 598
ATOM    598  CG  GLU    81      62.451  95.265 -21.285  1.00 80.07       1SG 599
ATOM    599  CD  GLU    81      63.969  95.365 -21.372  1.00 80.07       1SG 600
ATOM    600  OE1 GLU    81      64.582  95.898 -20.411  1.00 80.07       1SG 601
ATOM    601  OE2 GLU    81      64.537  94.895 -22.397  1.00 80.07       1SG 602
ATOM    602  C   GLU    81      60.457  93.888 -18.322  1.00 80.07       1SG 603
ATOM    603  O   GLU    81      60.775  92.702 -18.287  1.00 80.07       1SG 604
ATOM    604  N   VAL    82      60.004  94.529 -17.231  1.00117.33       1SG 605
ATOM    605  CA  VAL    82      60.061  93.942 -15.916  1.00117.33       1SG 606
ATOM    606  CB  VAL    82      59.331  94.745 -14.883  1.00117.33       1SG 607
ATOM    607  CG1 VAL    82      60.044  96.098 -14.726  1.00117.33       1SG 608
ATOM    608  CG2 VAL    82      57.854  94.856 -15.301  1.00117.33       1SG 609
ATOM    609  C   VAL    82      59.498  92.551 -15.866  1.00117.33       1SG 610
ATOM    610  O   VAL    82      60.088  91.683 -15.224  1.00117.33       1SG 611
ATOM    611  N   GLN    83      58.362  92.283 -16.533  1.00 47.79       1SG 612
ATOM    612  CA  GLN    83      57.738  90.990 -16.452  1.00 47.79       1SG 613
ATOM    613  CB  GLN    83      56.448  90.917 -17.286  1.00 47.79       1SG 614
ATOM    614  CG  GLN    83      55.372  91.896 -16.823  1.00 47.79       1SG 615
ATOM    615  CD  GLN    83      54.174  91.743 -17.747  1.00 47.79       1SG 616
ATOM    616  OE1 GLN    83      53.043  91.621 -17.291  1.00 47.79       1SG 617
ATOM    617  NE2 GLN    83      54.433  91.754 -19.084  1.00 47.79       1SG 618
ATOM    618  C   GLN    83      58.653  89.935 -16.993  1.00 47.79       1SG 619
ATOM    619  O   GLN    83      58.763  88.852 -16.419  1.00 47.79       1SG 620
ATOM    620  N   ARG    84      59.355  90.230 -18.101  1.00 81.50       1SG 621
ATOM    621  CA  ARG    84      60.194  89.256 -18.740  1.00 81.50       1SG 622
ATOM    622  CB  ARG    84      60.976  89.829 -19.937  1.00 81.50       1SG 623
ATOM    623  CG  ARG    84      60.126  90.545 -20.989  1.00 81.50       1SG 624
ATOM    624  CD  ARG    84      59.141  89.656 -21.751  1.00 81.50       1SG 625
ATOM    625  NE  ARG    84      58.494  90.522 -22.778  1.00 81.50       1SG 626
ATOM    626  CZ  ARG    84      57.435  91.316 -22.444  1.00 81.50       1SG 627
ATOM    627  NH1 ARG    84      56.933  91.289 -21.175  1.00 81.50       1SG 628
ATOM    628  NH2 ARG    84      56.876  92.136 -23.381  1.00 81.50       1SG 629
ATOM    629  C   ARG    84      61.237  88.816 -17.760  1.00 81.50       1SG 630
ATOM    630  O   ARG    84      61.586  87.637 -17.703  1.00 81.50       1SG 631
ATOM    631  N   ASP    85      61.803  89.779 -17.009  1.00 50.51       1SG 632
ATOM    632  CA  ASP    85      62.822  89.523 -16.028  1.00 50.51       1SG 633
ATOM    633  CB  ASP    85      63.449  90.823 -15.495  1.00 50.51       1SG 634
ATOM    634  CG  ASP    85      64.212  91.491 -16.630  1.00 50.51       1SG 635
ATOM    635  OD1 ASP    85      64.986  90.778 -17.322  1.00 50.51       1SG 636
ATOM    636  OD2 ASP    85      64.041  92.727 -16.813  1.00 50.51       1SG 637
ATOM    637  C   ASP    85      62.259  88.802 -14.837  1.00 50.51       1SG 638
ATOM    638  O   ASP    85      62.865  87.866 -14.316  1.00 50.51       1SG 639
ATOM    639  N   VAL    86      61.058  89.217 -14.391  1.00 43.49       1SG 640
ATOM    640  CA  VAL    86      60.457  88.745 -13.172  1.00 43.49       1SG 641
ATOM    641  CB  VAL    86      59.150  89.420 -12.876  1.00 43.49       1SG 642
ATOM    642  CG1 VAL    86      58.521  88.733 -11.654  1.00 43.49       1SG 643
ATOM    643  CG2 VAL    86      59.399  90.925 -12.679  1.00 43.49       1SG 644
ATOM    644  C   VAL    86      60.187  87.273 -13.213  1.00 43.49       1SG 645
ATOM    645  O   VAL    86      60.340  86.581 -12.208  1.00 43.49       1SG 646
ATOM    646  N   SER    87      59.782  86.751 -14.379  1.00 94.35       1SG 647
ATOM    647  CA  SER    87      59.388  85.379 -14.493  1.00 94.35       1SG 648
ATOM    648  CB  SER    87      58.917  85.020 -15.915  1.00 94.35       1SG 649
ATOM    649  OG  SER    87      58.544  83.652 -15.982  1.00 94.35       1SG 650
ATOM    650  C   SER    87      60.517  84.460 -14.140  1.00 94.35       1SG 651
ATOM    651  O   SER    87      60.274  83.302 -13.802  1.00 94.35       1SG 652
ATOM    652  N   ILE    88      61.782  84.918 -14.212  1.00235.65       1SG 653
ATOM    653  CA  ILE    88      62.813  83.969 -13.910  1.00235.65       1SG 654
ATOM    654  CB  ILE    88      63.925  84.083 -14.934  1.00235.65       1SG 655
ATOM    655  CG2 ILE    88      64.772  85.319 -14.588  1.00235.65       1SG 656
ATOM    656  CG1 ILE    88      64.726  82.775 -15.140  1.00235.65       1SG 657
ATOM    657  CD1 ILE    88      65.554  82.253 -13.968  1.00235.65       1SG 658
ATOM    658  C   ILE    88      63.319  84.244 -12.513  1.00235.65       1SG 659
ATOM    659  O   ILE    88      64.484  84.021 -12.196  1.00235.65       1SG 660
ATOM    660  N   MET    89      62.430  84.656 -11.587  1.00138.41       1SG 661
ATOM    661  CA  MET    89      62.902  84.919 -10.253  1.00138.41       1SG 662
ATOM    662  CB  MET    89      62.701  86.375  -9.805  1.00138.41       1SG 663
ATOM    663  CG  MET    89      63.590  87.360 -10.562  1.00138.41       1SG 664
ATOM    664  SD  MET    89      65.366  87.034 -10.368  1.00138.41       1SG 665
ATOM    665  CE  MET    89      65.255  86.943  -8.559  1.00138.41       1SG 666
ATOM    666  C   MET    89      62.157  84.052  -9.289  1.00138.41       1SG 667
ATOM    667  O   MET    89      60.933  83.927  -9.346  1.00138.41       1SG 668
ATOM    668  N   PRO    90      62.927  83.373  -8.478  1.00 97.47       1SG 669
ATOM    669  CA  PRO    90      62.413  82.556  -7.408  1.00 97.47       1SG 670
ATOM    670  CD  PRO    90      64.225  82.908  -8.937  1.00 97.47       1SG 671
ATOM    671  CB  PRO    90      63.510  81.537  -7.085  1.00 97.47       1SG 672
ATOM    672  CG  PRO    90      64.776  82.091  -7.762  1.00 97.47       1SG 673
ATOM    673  C   PRO    90      61.938  83.298  -6.195  1.00 97.47       1SG 674
ATOM    674  O   PRO    90      61.043  82.788  -5.521  1.00 97.47       1SG 675
ATOM    675  N   PHE    91      62.511  84.471  -5.844  1.00138.67       1SG 676
ATOM    676  CA  PHE    91      61.903  85.073  -4.696  1.00138.67       1SG 677
ATOM    677  CB  PHE    91      62.727  85.294  -3.427  1.00138.67       1SG 678
ATOM    678  CG  PHE    91      61.710  85.239  -2.309  1.00138.67       1SG 679
ATOM    679  CD1 PHE    91      61.075  84.049  -2.034  1.00138.67       1SG 680
ATOM    680  CD2 PHE    91      61.407  86.325  -1.523  1.00138.67       1SG 681
ATOM    681  CE1 PHE    91      60.148  83.956  -1.021  1.00138.67       1SG 682
ATOM    682  CE2 PHE    91      60.484  86.248  -0.508  1.00138.67       1SG 683
ATOM    683  CZ  PHE    91      59.848  85.057  -0.255  1.00138.67       1SG 684
ATOM    684  C   PHE    91      61.341  86.396  -5.106  1.00138.67       1SG 685
ATOM    685  O   PHE    91      61.450  86.808  -6.258  1.00138.67       1SG 686
ATOM    686  N   LYS    92      60.685  87.059  -4.139  1.00 82.61       1SG 687
ATOM    687  CA  LYS    92      59.972  88.286  -4.231  1.00 82.61       1SG 688
ATOM    688  CB  LYS    92      59.306  88.662  -2.892  1.00 82.61       1SG 689
ATOM    689  CG  LYS    92      58.515  89.971  -2.889  1.00 82.61       1SG 690
ATOM    690  CD  LYS    92      57.747  90.205  -1.584  1.00 82.61       1SG 691
ATOM    691  CE  LYS    92      57.120  91.599  -1.473  1.00 82.61       1SG 692
ATOM    692  NZ  LYS    92      56.430  91.746  -0.171  1.00 82.61       1SG 693
ATOM    693  C   LYS    92      60.888  89.399  -4.592  1.00 82.61       1SG 694
ATOM    694  O   LYS    92      61.972  89.559  -4.030  1.00 82.61       1SG 695
ATOM    695  N   ILE    93      60.419  90.209  -5.558  1.00 90.74       1SG 696
ATOM    696  CA  ILE    93      61.109  91.381  -5.988  1.00 90.74       1SG 697
ATOM    697  CB  ILE    93      61.207  91.512  -7.480  1.00 90.74       1SG 698
ATOM    698  CG2 ILE    93      61.816  92.892  -7.789  1.00 90.74       1SG 699
ATOM    699  CG1 ILE    93      62.004  90.339  -8.077  1.00 90.74       1SG 700
ATOM    700  CD1 ILE    93      61.288  88.994  -7.970  1.00 90.74       1SG 701
ATOM    701  C   ILE    93      60.258  92.506  -5.497  1.00 90.74       1SG 702
ATOM    702  O   ILE    93      59.032  92.447  -5.599  1.00 90.74       1SG 703
ATOM    703  N   ILE    94      60.883  93.550  -4.915  1.00 49.40       1SG 704
ATOM    704  CA  ILE    94      60.097  94.608  -4.350  1.00 49.40       1SG 705
ATOM    705  CB  ILE    94      60.194  94.662  -2.849  1.00 49.40       1SG 706
ATOM    706  CG2 ILE    94      59.446  95.907  -2.345  1.00 49.40       1SG 707
ATOM    707  CG1 ILE    94      59.670  93.345  -2.249  1.00 49.40       1SG 708
ATOM    708  CD1 ILE    94      60.017  93.153  -0.773  1.00 49.40       1SG 709
ATOM    709  C   ILE    94      60.573  95.918  -4.891  1.00 49.40       1SG 710
ATOM    710  O   ILE    94      61.732  96.071  -5.273  1.00 49.40       1SG 711
ATOM    711  N   ALA    95      59.652  96.898  -4.981  1.00 39.08       1SG 712
ATOM    712  CA  ALA    95      60.016  98.202  -5.443  1.00 39.08       1SG 713
ATOM    713  CB  ALA    95      58.813  99.052  -5.899  1.00 39.08       1SG 714
ATOM    714  C   ALA    95      60.696  98.913  -4.317  1.00 39.08       1SG 715
ATOM    715  O   ALA    95      60.332  98.760  -3.152  1.00 39.08       1SG 716
ATOM    716  N   ALA    96      61.733  99.707  -4.648  1.00 46.15       1SG 717
ATOM    717  CA  ALA    96      62.434 100.469  -3.658  1.00 46.15       1SG 718
ATOM    718  CB  ALA    96      63.949 100.533  -3.871  1.00 46.15       1SG 719
ATOM    719  C   ALA    96      61.911 101.867  -3.735  1.00 46.15       1SG 720
ATOM    720  O   ALA    96      61.119 102.196  -4.616  1.00 46.15       1SG 721
ATOM    721  N   ASP    97      62.329 102.724  -2.785  1.00 35.16       1SG 722
ATOM    722  CA  ASP    97      61.897 104.090  -2.778  1.00 35.16       1SG 723
ATOM    723  CB  ASP    97      62.424 104.878  -1.568  1.00 35.16       1SG 724
ATOM    724  CG  ASP    97      61.713 104.344  -0.330  1.00 35.16       1SG 725
ATOM    725  OD1 ASP    97      60.821 103.470  -0.496  1.00 35.16       1SG 726
ATOM    726  OD2 ASP    97      62.043 104.805   0.795  1.00 35.16       1SG 727
ATOM    727  C   ASP    97      62.421 104.734  -4.024  1.00 35.16       1SG 728
ATOM    728  O   ASP    97      61.786 105.617  -4.599  1.00 35.16       1SG 729
ATOM    729  N   ASN    98      63.608 104.283  -4.468  1.00125.08       1SG 730
ATOM    730  CA  ASN    98      64.287 104.793  -5.625  1.00125.08       1SG 731
ATOM    731  CB  ASN    98      65.577 104.027  -5.934  1.00125.08       1SG 732
ATOM    732  CG  ASN    98      66.337 103.871  -4.639  1.00125.08       1SG 733
ATOM    733  OD1 ASN    98      66.191 102.824  -4.008  1.00125.08       1SG 734
ATOM    734  ND2 ASN    98      67.142 104.891  -4.238  1.00125.08       1SG 735
ATOM    735  C   ASN    98      63.415 104.517  -6.804  1.00125.08       1SG 736
ATOM    736  O   ASN    98      63.411 105.265  -7.781  1.00125.08       1SG 737
ATOM    737  N   GLY    99      62.660 103.406  -6.751  1.00 29.36       1SG 738
ATOM    738  CA  GLY    99      61.851 103.043  -7.873  1.00 29.36       1SG 739
ATOM    739  C   GLY    99      62.555 101.927  -8.577  1.00 29.36       1SG 740
ATOM    740  O   GLY    99      62.081 101.428  -9.596  1.00 29.36       1SG 741
ATOM    741  N   ASP   100      63.721 101.520  -8.040  1.00 48.68       1SG 742
ATOM    742  CA  ASP   100      64.485 100.439  -8.594  1.00 48.68       1SG 743
ATOM    743  CB  ASP   100      65.977 100.509  -8.235  1.00 48.68       1SG 744
ATOM    744  CG  ASP   100      66.560 101.774  -8.852  1.00 48.68       1SG 745
ATOM    745  OD1 ASP   100      66.220 102.069 -10.028  1.00 48.68       1SG 746
ATOM    746  OD2 ASP   100      67.340 102.471  -8.148  1.00 48.68       1SG 747
ATOM    747  C   ASP   100      63.926  99.171  -8.014  1.00 48.68       1SG 748
ATOM    748  O   ASP   100      62.935  99.209  -7.285  1.00 48.68       1SG 749
ATOM    749  N   ALA   101      64.536  98.010  -8.338  1.00 48.49       1SG 750
ATOM    750  CA  ALA   101      63.996  96.762  -7.865  1.00 48.49       1SG 751
ATOM    751  CB  ALA   101      63.701  95.757  -8.993  1.00 48.49       1SG 752
ATOM    752  C   ALA   101      64.957  96.108  -6.924  1.00 48.49       1SG 753
ATOM    753  O   ALA   101      66.143  95.996  -7.210  1.00 48.49       1SG 754
ATOM    754  N   TRP   102      64.433  95.622  -5.781  1.00127.81       1SG 755
ATOM    755  CA  TRP   102      65.155  94.984  -4.711  1.00127.81       1SG 756
ATOM    756  CB  TRP   102      64.861  95.647  -3.349  1.00127.81       1SG 757
ATOM    757  CG  TRP   102      65.694  96.829  -2.912  1.00127.81       1SG 758
ATOM    758  CD2 TRP   102      66.028  97.972  -3.716  1.00127.81       1SG 759
ATOM    759  CD1 TRP   102      66.346  96.997  -1.724  1.00127.81       1SG 760
ATOM    760  NE1 TRP   102      67.041  98.176  -1.724  1.00127.81       1SG 761
ATOM    761  CE2 TRP   102      66.860  98.789  -2.945  1.00127.81       1SG 762
ATOM    762  CE3 TRP   102      65.681  98.303  -4.989  1.00127.81       1SG 763
ATOM    763  CZ2 TRP   102      67.359  99.956  -3.446  1.00127.81       1SG 764
ATOM    764  CZ3 TRP   102      66.177  99.488  -5.482  1.00127.81       1SG 765
ATOM    765  CH2 TRP   102      66.997 100.300  -4.727  1.00127.81       1SG 766
ATOM    766  C   TRP   102      64.623  93.594  -4.560  1.00127.81       1SG 767
ATOM    767  O   TRP   102      63.669  93.199  -5.228  1.00127.81       1SG 768
ATOM    768  N   VAL   103      65.266  92.801  -3.676  1.00 37.44       1SG 769
ATOM    769  CA  VAL   103      64.784  91.483  -3.386  1.00 37.44       1SG 770
ATOM    770  CB  VAL   103      65.768  90.399  -3.706  1.00 37.44       1SG 771
ATOM    771  CG1 VAL   103      65.190  89.054  -3.231  1.00 37.44       1SG 772
ATOM    772  CG2 VAL   103      66.079  90.454  -5.209  1.00 37.44       1SG 773
ATOM    773  C   VAL   103      64.538  91.425  -1.915  1.00 37.44       1SG 774
ATOM    774  O   VAL   103      65.299  91.982  -1.125  1.00 37.44       1SG 775
ATOM    775  N   GLU   104      63.439  90.758  -1.512  1.00 52.52       1SG 776
ATOM    776  CA  GLU   104      63.147  90.607  -0.117  1.00 52.52       1SG 777
ATOM    777  CB  GLU   104      61.673  90.858   0.248  1.00 52.52       1SG 778
ATOM    778  CG  GLU   104      61.384  90.702   1.743  1.00 52.52       1SG 779
ATOM    779  CD  GLU   104      59.878  90.786   1.946  1.00 52.52       1SG 780
ATOM    780  OE1 GLU   104      59.323  91.911   1.829  1.00 52.52       1SG 781
ATOM    781  OE2 GLU   104      59.259  89.719   2.204  1.00 52.52       1SG 782
ATOM    782  C   GLU   104      63.407  89.174   0.186  1.00 52.52       1SG 783
ATOM    783  O   GLU   104      63.025  88.307  -0.593  1.00 52.52       1SG 784
ATOM    784  N   VAL   105      64.082  88.877   1.312  1.00115.99       1SG 785
ATOM    785  CA  VAL   105      64.327  87.495   1.592  1.00115.99       1SG 786
ATOM    786  CB  VAL   105      65.579  86.962   0.953  1.00115.99       1SG 787
ATOM    787  CG1 VAL   105      65.446  87.036  -0.577  1.00115.99       1SG 788
ATOM    788  CG2 VAL   105      66.778  87.751   1.508  1.00115.99       1SG 789
ATOM    789  C   VAL   105      64.512  87.316   3.061  1.00115.99       1SG 790
ATOM    790  O   VAL   105      64.570  88.280   3.826  1.00115.99       1SG 791
ATOM    791  N   LYS   106      64.572  86.037   3.486  1.00124.14       1SG 792
ATOM    792  CA  LYS   106      64.908  85.750   4.843  1.00124.14       1SG 793
ATOM    793  CB  LYS   106      65.104  84.243   5.085  1.00124.14       1SG 794
ATOM    794  CG  LYS   106      65.442  83.843   6.523  1.00124.14       1SG 795
ATOM    795  CD  LYS   106      64.262  83.932   7.493  1.00124.14       1SG 796
ATOM    796  CE  LYS   106      64.159  85.278   8.211  1.00124.14       1SG 797
ATOM    797  NZ  LYS   106      63.013  85.264   9.146  1.00124.14       1SG 798
ATOM    798  C   LYS   106      66.237  86.402   4.942  1.00124.14       1SG 799
ATOM    799  O   LYS   106      67.204  85.964   4.320  1.00124.14       1SG 800
ATOM    800  N   GLY   107      66.298  87.481   5.734  1.00 71.90       1SG 801
ATOM    801  CA  GLY   107      67.452  88.319   5.764  1.00 71.90       1SG 802
ATOM    802  C   GLY   107      66.853  89.695   5.799  1.00 71.90       1SG 803
ATOM    803  O   GLY   107      66.230  90.071   6.789  1.00 71.90       1SG 804
ATOM    804  N   GLN   108      67.034  90.491   4.722  1.00101.05       1SG 805
ATOM    805  CA  GLN   108      66.444  91.802   4.659  1.00101.05       1SG 806
ATOM    806  CB  GLN   108      67.370  92.898   5.213  1.00101.05       1SG 807
ATOM    807  CG  GLN   108      66.708  94.269   5.355  1.00101.05       1SG 808
ATOM    808  CD  GLN   108      67.747  95.230   5.912  1.00101.05       1SG 809
ATOM    809  OE1 GLN   108      68.845  95.353   5.370  1.00101.05       1SG 810
ATOM    810  NE2 GLN   108      67.404  95.928   7.028  1.00101.05       1SG 811
ATOM    811  C   GLN   108      66.194  92.095   3.210  1.00101.05       1SG 812
ATOM    812  O   GLN   108      66.354  91.224   2.359  1.00101.05       1SG 813
ATOM    813  N   LYS   109      65.747  93.322   2.874  1.00114.62       1SG 814
ATOM    814  CA  LYS   109      65.588  93.600   1.477  1.00114.62       1SG 815
ATOM    815  CB  LYS   109      64.301  94.366   1.108  1.00114.62       1SG 816
ATOM    816  CG  LYS   109      64.115  95.745   1.740  1.00114.62       1SG 817
ATOM    817  CD  LYS   109      62.884  96.467   1.179  1.00114.62       1SG 818
ATOM    818  CE  LYS   109      62.610  97.837   1.801  1.00114.62       1SG 819
ATOM    819  NZ  LYS   109      63.325  98.889   1.044  1.00114.62       1SG 820
ATOM    820  C   LYS   109      66.801  94.345   1.028  1.00114.62       1SG 821
ATOM    821  O   LYS   109      67.235  95.301   1.670  1.00114.62       1SG 822
ATOM    822  N   MET   110      67.397  93.889  -0.092  1.00 42.59       1SG 823
ATOM    823  CA  MET   110      68.614  94.472  -0.573  1.00 42.59       1SG 824
ATOM    824  CB  MET   110      69.793  93.486  -0.574  1.00 42.59       1SG 825
ATOM    825  CG  MET   110      70.216  93.060   0.834  1.00 42.59       1SG 826
ATOM    826  SD  MET   110      71.409  91.690   0.889  1.00 42.59       1SG 827
ATOM    827  CE  MET   110      71.739  91.817   2.671  1.00 42.59       1SG 828
ATOM    828  C   MET   110      68.404  94.912  -1.984  1.00 42.59       1SG 829
ATOM    829  O   MET   110      67.606  94.334  -2.720  1.00 42.59       1SG 830
ATOM    830  N   ALA   111      69.116  95.987  -2.373  1.00 38.43       1SG 831
ATOM    831  CA  ALA   111      69.039  96.544  -3.689  1.00 38.43       1SG 832
ATOM    832  CB  ALA   111      69.577  97.981  -3.774  1.00 38.43       1SG 833
ATOM    833  C   ALA   111      69.887  95.710  -4.591  1.00 38.43       1SG 834
ATOM    834  O   ALA   111      70.749  94.956  -4.150  1.00 38.43       1SG 835
ATOM    835  N   PRO   112      69.621  95.810  -5.860  1.00110.22       1SG 836
ATOM    836  CA  PRO   112      70.346  95.085  -6.856  1.00110.22       1SG 837
ATOM    837  CD  PRO   112      68.697  96.780  -6.415  1.00110.22       1SG 838
ATOM    838  CB  PRO   112      69.627  95.384  -8.177  1.00110.22       1SG 839
ATOM    839  CG  PRO   112      68.928  96.737  -7.940  1.00110.22       1SG 840
ATOM    840  C   PRO   112      71.811  95.440  -6.809  1.00110.22       1SG 841
ATOM    841  O   PRO   112      72.593  94.545  -7.125  1.00110.22       1SG 842
ATOM    842  N   PRO   113      72.249  96.643  -6.477  1.00163.82       1SG 843
ATOM    843  CA  PRO   113      73.665  96.862  -6.395  1.00163.82       1SG 844
ATOM    844  CD  PRO   113      71.569  97.874  -6.848  1.00163.82       1SG 845
ATOM    845  CB  PRO   113      73.884  98.372  -6.363  1.00163.82       1SG 846
ATOM    846  CG  PRO   113      72.663  98.919  -7.113  1.00163.82       1SG 847
ATOM    847  C   PRO   113      74.290  96.154  -5.237  1.00163.82       1SG 848
ATOM    848  O   PRO   113      75.449  95.758  -5.342  1.00163.82       1SG 849
ATOM    849  N   GLN   114      73.558  96.021  -4.115  1.00 40.05       1SG 850
ATOM    850  CA  GLN   114      74.082  95.370  -2.951  1.00 40.05       1SG 851
ATOM    851  CB  GLN   114      73.162  95.510  -1.726  1.00 40.05       1SG 852
ATOM    852  CG  GLN   114      73.031  96.958  -1.248  1.00 40.05       1SG 853
ATOM    853  CD  GLN   114      72.103  96.984  -0.044  1.00 40.05       1SG 854
ATOM    854  OE1 GLN   114      71.009  96.419  -0.076  1.00 40.05       1SG 855
ATOM    855  NE2 GLN   114      72.546  97.656   1.051  1.00 40.05       1SG 856
ATOM    856  C   GLN   114      74.246  93.915  -3.247  1.00 40.05       1SG 857
ATOM    857  O   GLN   114      75.254  93.305  -2.893  1.00 40.05       1SG 858
ATOM    858  N   ILE   115      73.254  93.330  -3.940  1.00 42.64       1SG 859
ATOM    859  CA  ILE   115      73.259  91.924  -4.222  1.00 42.64       1SG 860
ATOM    860  CB  ILE   115      72.019  91.505  -4.943  1.00 42.64       1SG 861
ATOM    861  CG2 ILE   115      72.135  90.002  -5.236  1.00 42.64       1SG 862
ATOM    862  CG1 ILE   115      70.785  91.882  -4.105  1.00 42.64       1SG 863
ATOM    863  CD1 ILE   115      69.482  91.918  -4.900  1.00 42.64       1SG 864
ATOM    864  C   ILE   115      74.434  91.618  -5.096  1.00 42.64       1SG 865
ATOM    865  O   ILE   115      75.139  90.638  -4.877  1.00 42.64       1SG 866
ATOM    866  N   SER   116      74.688  92.456  -6.117  1.00 72.06       1SG 867
ATOM    867  CA  SER   116      75.785  92.210  -7.015  1.00 72.06       1SG 868
ATOM    868  CB  SER   116      75.850  93.227  -8.167  1.00 72.06       1SG 869
ATOM    869  OG  SER   116      76.952  92.931  -9.013  1.00 72.06       1SG 870
ATOM    870  C   SER   116      77.088  92.292  -6.269  1.00 72.06       1SG 871
ATOM    871  O   SER   116      78.015  91.534  -6.546  1.00 72.06       1SG 872
ATOM    872  N   ALA   117      77.194  93.216  -5.294  1.00 33.81       1SG 873
ATOM    873  CA  ALA   117      78.402  93.417  -4.539  1.00 33.81       1SG 874
ATOM    874  CB  ALA   117      78.286  94.577  -3.535  1.00 33.81       1SG 875
ATOM    875  C   ALA   117      78.723  92.182  -3.759  1.00 33.81       1SG 876
ATOM    876  O   ALA   117      79.888  91.815  -3.607  1.00 33.81       1SG 877
ATOM    877  N   GLU   118      77.687  91.519  -3.219  1.00 52.50       1SG 878
ATOM    878  CA  GLU   118      77.867  90.349  -2.414  1.00 52.50       1SG 879
ATOM    879  CB  GLU   118      76.524  89.854  -1.860  1.00 52.50       1SG 880
ATOM    880  CG  GLU   118      75.926  90.870  -0.887  1.00 52.50       1SG 881
ATOM    881  CD  GLU   118      74.425  90.649  -0.808  1.00 52.50       1SG 882
ATOM    882  OE1 GLU   118      73.992  89.468  -0.725  1.00 52.50       1SG 883
ATOM    883  OE2 GLU   118      73.691  91.671  -0.839  1.00 52.50       1SG 884
ATOM    884  C   GLU   118      78.501  89.269  -3.244  1.00 52.50       1SG 885
ATOM    885  O   GLU   118      79.406  88.582  -2.775  1.00 52.50       1SG 886
ATOM    886  N   VAL   119      78.048  89.072  -4.499  1.00102.36       1SG 887
ATOM    887  CA  VAL   119      78.635  88.046  -5.321  1.00102.36       1SG 888
ATOM    888  CB  VAL   119      77.900  87.778  -6.609  1.00102.36       1SG 889
ATOM    889  CG1 VAL   119      76.463  87.353  -6.277  1.00102.36       1SG 890
ATOM    890  CG2 VAL   119      78.012  88.989  -7.544  1.00102.36       1SG 891
ATOM    891  C   VAL   119      80.038  88.422  -5.685  1.00102.36       1SG 892
ATOM    892  O   VAL   119      80.935  87.581  -5.674  1.00102.36       1SG 893
ATOM    893  N   LEU   120      80.270  89.711  -6.011  1.00 42.54       1SG 894
ATOM    894  CA  LEU   120      81.565  90.159  -6.444  1.00 42.54       1SG 895
ATOM    895  CB  LEU   120      81.587  91.663  -6.784  1.00 42.54       1SG 896
ATOM    896  CG  LEU   120      80.700  92.046  -7.985  1.00 42.54       1SG 897
ATOM    897  CD1 LEU   120      80.770  93.558  -8.266  1.00 42.54       1SG 898
ATOM    898  CD2 LEU   120      81.034  91.192  -9.221  1.00 42.54       1SG 899
ATOM    899  C   LEU   120      82.551  89.926  -5.339  1.00 42.54       1SG 900
ATOM    900  O   LEU   120      83.673  89.488  -5.588  1.00 42.54       1SG 901
ATOM    901  N   LYS   121      82.156  90.205  -4.082  1.00101.18       1SG 902
ATOM    902  CA  LYS   121      83.049  90.032  -2.973  1.00101.18       1SG 903
ATOM    903  CB  LYS   121      82.473  90.528  -1.631  1.00101.18       1SG 904
ATOM    904  CG  LYS   121      81.272  89.726  -1.134  1.00101.18       1SG 905
ATOM    905  CD  LYS   121      80.891  89.986   0.324  1.00101.18       1SG 906
ATOM    906  CE  LYS   121      79.695  89.154   0.795  1.00101.18       1SG 907
ATOM    907  NZ  LYS   121      80.087  87.733   0.914  1.00101.18       1SG 908
ATOM    908  C   LYS   121      83.394  88.577  -2.849  1.00101.18       1SG 909
ATOM    909  O   LYS   121      84.520  88.231  -2.499  1.00101.18       1SG 910
ATOM    910  N   LYS   122      82.426  87.684  -3.134  1.00 92.08       1SG 911
ATOM    911  CA  LYS   122      82.637  86.265  -3.024  1.00 92.08       1SG 912
ATOM    912  CB  LYS   122      81.350  85.481  -3.348  1.00 92.08       1SG 913
ATOM    913  CG  LYS   122      81.432  83.969  -3.122  1.00 92.08       1SG 914
ATOM    914  CD  LYS   122      82.349  83.224  -4.090  1.00 92.08       1SG 915
ATOM    915  CE  LYS   122      82.328  81.707  -3.895  1.00 92.08       1SG 916
ATOM    916  NZ  LYS   122      83.168  81.055  -4.924  1.00 92.08       1SG 917
ATOM    917  C   LYS   122      83.711  85.834  -3.985  1.00 92.08       1SG 918
ATOM    918  O   LYS   122      84.618  85.087  -3.619  1.00 92.08       1SG 919
ATOM    919  N   MET   123      83.632  86.304  -5.246  1.00 51.18       1SG 920
ATOM    920  CA  MET   123      84.564  85.950  -6.286  1.00 51.18       1SG 921
ATOM    921  CB  MET   123      84.146  86.536  -7.645  1.00 51.18       1SG 922
ATOM    922  CG  MET   123      84.883  85.954  -8.851  1.00 51.18       1SG 923
ATOM    923  SD  MET   123      84.406  86.709 -10.433  1.00 51.18       1SG 924
ATOM    924  CE  MET   123      85.466  88.166 -10.205  1.00 51.18       1SG 925
ATOM    925  C   MET   123      85.913  86.513  -5.956  1.00 51.18       1SG 926
ATOM    926  O   MET   123      86.942  85.905  -6.249  1.00 51.18       1SG 927
ATOM    927  N   LYS   124      85.931  87.718  -5.359  1.00116.83       1SG 928
ATOM    928  CA  LYS   124      87.152  88.390  -5.025  1.00116.83       1SG 929
ATOM    929  CB  LYS   124      86.883  89.784  -4.431  1.00116.83       1SG 930
ATOM    930  CG  LYS   124      88.074  90.739  -4.503  1.00116.83       1SG 931
ATOM    931  CD  LYS   124      89.249  90.381  -3.597  1.00116.83       1SG 932
ATOM    932  CE  LYS   124      89.158  91.047  -2.225  1.00116.83       1SG 933
ATOM    933  NZ  LYS   124      90.406  90.815  -1.467  1.00116.83       1SG 934
ATOM    934  C   LYS   124      87.884  87.549  -4.024  1.00116.83       1SG 935
ATOM    935  O   LYS   124      89.104  87.410  -4.092  1.00116.83       1SG 936
ATOM    936  N   LYS   125      87.143  86.954  -3.070  1.00109.67       1SG 937
ATOM    937  CA  LYS   125      87.726  86.111  -2.062  1.00109.67       1SG 938
ATOM    938  CB  LYS   125      86.696  85.597  -1.040  1.00109.67       1SG 939
ATOM    939  CG  LYS   125      86.114  86.691  -0.144  1.00109.67       1SG 940
ATOM    940  CD  LYS   125      87.157  87.390   0.731  1.00109.67       1SG 941
ATOM    941  CE  LYS   125      87.734  86.491   1.827  1.00109.67       1SG 942
ATOM    942  NZ  LYS   125      88.720  87.244   2.634  1.00109.67       1SG 943
ATOM    943  C   LYS   125      88.325  84.911  -2.729  1.00109.67       1SG 944
ATOM    944  O   LYS   125      89.372  84.422  -2.312  1.00109.67       1SG 945
ATOM    945  N   THR   126      87.662  84.401  -3.785  1.00 32.83       1SG 946
ATOM    946  CA  THR   126      88.119  83.225  -4.471  1.00 32.83       1SG 947
ATOM    947  CB  THR   126      87.212  82.794  -5.586  1.00 32.83       1SG 948
ATOM    948  OG1 THR   126      85.906  82.540  -5.092  1.00 32.83       1SG 949
ATOM    949  CG2 THR   126      87.798  81.517  -6.213  1.00 32.83       1SG 950
ATOM    950  C   THR   126      89.454  83.489  -5.092  1.00 32.83       1SG 951
ATOM    951  O   THR   126      90.332  82.628  -5.070  1.00 32.83       1SG 952
ATOM    952  N   ALA   127      89.622  84.680  -5.699  1.00 30.53       1SG 953
ATOM    953  CA  ALA   127      90.853  85.048  -6.340  1.00 30.53       1SG 954
ATOM    954  CB  ALA   127      90.768  86.421  -7.033  1.00 30.53       1SG 955
ATOM    955  C   ALA   127      91.931  85.140  -5.308  1.00 30.53       1SG 956
ATOM    956  O   ALA   127      93.060  84.711  -5.539  1.00 30.53       1SG 957
ATOM    957  N   GLU   128      91.609  85.712  -4.133  1.00 70.89       1SG 958
ATOM    958  CA  GLU   128      92.604  85.893  -3.117  1.00 70.89       1SG 959
ATOM    959  CB  GLU   128      92.103  86.682  -1.897  1.00 70.89       1SG 960
ATOM    960  CG  GLU   128      93.214  86.953  -0.880  1.00 70.89       1SG 961
ATOM    961  CD  GLU   128      92.733  88.002   0.112  1.00 70.89       1SG 962
ATOM    962  OE1 GLU   128      91.548  88.420   0.013  1.00 70.89       1SG 963
ATOM    963  OE2 GLU   128      93.550  88.401   0.985  1.00 70.89       1SG 964
ATOM    964  C   GLU   128      93.096  84.561  -2.643  1.00 70.89       1SG 965
ATOM    965  O   GLU   128      94.288  84.391  -2.397  1.00 70.89       1SG 966
ATOM    966  N   ASP   129      92.199  83.568  -2.501  1.00 39.80       1SG 967
ATOM    967  CA  ASP   129      92.641  82.295  -2.012  1.00 39.80       1SG 968
ATOM    968  CB  ASP   129      91.510  81.263  -1.861  1.00 39.80       1SG 969
ATOM    969  CG  ASP   129      90.633  81.682  -0.691  1.00 39.80       1SG 970
ATOM    970  OD1 ASP   129      90.467  82.914  -0.484  1.00 39.80       1SG 971
ATOM    971  OD2 ASP   129      90.129  80.771   0.022  1.00 39.80       1SG 972
ATOM    972  C   ASP   129      93.630  81.715  -2.973  1.00 39.80       1SG 973
ATOM    973  O   ASP   129      94.648  81.163  -2.559  1.00 39.80       1SG 974
ATOM    974  N   TYR   130      93.341  81.782  -4.287  1.00 95.55       1SG 975
ATOM    975  CA  TYR   130      94.248  81.212  -5.243  1.00 95.55       1SG 976
ATOM    976  CB  TYR   130      93.638  81.044  -6.644  1.00 95.55       1SG 977
ATOM    977  CG  TYR   130      92.842  79.786  -6.606  1.00 95.55       1SG 978
ATOM    978  CD1 TYR   130      91.588  79.739  -6.043  1.00 95.55       1SG 979
ATOM    979  CD2 TYR   130      93.373  78.636  -7.145  1.00 95.55       1SG 980
ATOM    980  CE1 TYR   130      90.880  78.559  -6.019  1.00 95.55       1SG 981
ATOM    981  CE2 TYR   130      92.671  77.455  -7.125  1.00 95.55       1SG 982
ATOM    982  CZ  TYR   130      91.420  77.417  -6.561  1.00 95.55       1SG 983
ATOM    983  OH  TYR   130      90.696  76.206  -6.540  1.00 95.55       1SG 984
ATOM    984  C   TYR   130      95.533  81.973  -5.372  1.00 95.55       1SG 985
ATOM    985  O   TYR   130      96.609  81.387  -5.270  1.00 95.55       1SG 986
ATOM    986  N   LEU   131      95.463  83.298  -5.599  1.00 81.17       1SG 987
ATOM    987  CA  LEU   131      96.652  84.082  -5.791  1.00 81.17       1SG 988
ATOM    988  CB  LEU   131      96.358  85.511  -6.276  1.00 81.17       1SG 989
ATOM    989  CG  LEU   131      95.820  85.575  -7.720  1.00 81.17       1SG 990
ATOM    990  CD1 LEU   131      96.908  85.202  -8.741  1.00 81.17       1SG 991
ATOM    991  CD2 LEU   131      94.550  84.727  -7.879  1.00 81.17       1SG 992
ATOM    992  C   LEU   131      97.421  84.174  -4.512  1.00 81.17       1SG 993
ATOM    993  O   LEU   131      98.647  84.071  -4.504  1.00 81.17       1SG 994
ATOM    994  N   GLY   132      96.715  84.369  -3.386  1.00 18.59       1SG 995
ATOM    995  CA  GLY   132      97.391  84.517  -2.136  1.00 18.59       1SG 996
ATOM    996  C   GLY   132      97.866  85.931  -2.080  1.00 18.59       1SG 997
ATOM    997  O   GLY   132      98.673  86.288  -1.224  1.00 18.59       1SG 998
ATOM    998  N   GLU   133      97.370  86.782  -3.000  1.00 97.14       1SG 999
ATOM    999  CA  GLU   133      97.818  88.142  -3.017  1.00 97.14       1SG1000
ATOM   1000  CB  GLU   133      98.533  88.526  -4.320  1.00 97.14       1SG1001
ATOM   1001  CG  GLU   133      99.338  89.822  -4.225  1.00 97.14       1SG1002
ATOM   1002  CD  GLU   133     100.370  89.782  -5.336  1.00 97.14       1SG1003
ATOM   1003  OE1 GLU   133     100.366  88.778  -6.096  1.00 97.14       1SG1004
ATOM   1004  OE2 GLU   133     101.177  90.745  -5.437  1.00 97.14       1SG1005
ATOM   1005  C   GLU   133      96.632  89.031  -2.835  1.00 97.14       1SG1006
ATOM   1006  O   GLU   133      95.486  88.591  -2.909  1.00 97.14       1SG1007
ATOM   1007  N   PRO   134      96.894  90.273  -2.531  1.00151.48       1SG1008
ATOM   1008  CA  PRO   134      95.801  91.190  -2.378  1.00151.48       1SG1009
ATOM   1009  CD  PRO   134      97.989  90.590  -1.629  1.00151.48       1SG1010
ATOM   1010  CB  PRO   134      96.357  92.392  -1.621  1.00151.48       1SG1011
ATOM   1011  CG  PRO   134      97.504  91.787  -0.794  1.00151.48       1SG1012
ATOM   1012  C   PRO   134      95.190  91.519  -3.700  1.00151.48       1SG1013
ATOM   1013  O   PRO   134      95.919  91.633  -4.685  1.00151.48       1SG1014
ATOM   1014  N   VAL   135      93.855  91.684  -3.747  1.00 50.45       1SG1015
ATOM   1015  CA  VAL   135      93.220  92.012  -4.991  1.00 50.45       1SG1016
ATOM   1016  CB  VAL   135      92.102  91.085  -5.358  1.00 50.45       1SG1017
ATOM   1017  CG1 VAL   135      91.458  91.588  -6.661  1.00 50.45       1SG1018
ATOM   1018  CG2 VAL   135      92.667  89.657  -5.450  1.00 50.45       1SG1019
ATOM   1019  C   VAL   135      92.645  93.385  -4.846  1.00 50.45       1SG1020
ATOM   1020  O   VAL   135      91.922  93.664  -3.888  1.00 50.45       1SG1021
ATOM   1021  N   THR   136      92.933  94.275  -5.822  1.00176.06       1SG1022
ATOM   1022  CA  THR   136      92.532  95.647  -5.682  1.00176.06       1SG1023
ATOM   1023  CB  THR   136      93.701  96.590  -5.601  1.00176.06       1SG1024
ATOM   1024  OG1 THR   136      94.475  96.524  -6.784  1.00176.06       1SG1025
ATOM   1025  CG2 THR   136      94.569  96.212  -4.390  1.00176.06       1SG1026
ATOM   1026  C   THR   136      91.695  96.109  -6.841  1.00176.06       1SG1027
ATOM   1027  O   THR   136      90.694  96.790  -6.633  1.00176.06       1SG1028
ATOM   1028  N   GLU   137      92.066  95.776  -8.096  1.00 94.63       1SG1029
ATOM   1029  CA  GLU   137      91.324  96.319  -9.207  1.00 94.63       1SG1030
ATOM   1030  CB  GLU   137      92.187  97.114 -10.206  1.00 94.63       1SG1031
ATOM   1031  CG  GLU   137      92.627  98.496  -9.707  1.00 94.63       1SG1032
ATOM   1032  CD  GLU   137      93.806  98.338  -8.765  1.00 94.63       1SG1033
ATOM   1033  OE1 GLU   137      94.744  97.572  -9.116  1.00 94.63       1SG1034
ATOM   1034  OE2 GLU   137      93.787  98.967  -7.673  1.00 94.63       1SG1035
ATOM   1035  C   GLU   137      90.637  95.235  -9.979  1.00 94.63       1SG1036
ATOM   1036  O   GLU   137      91.035  94.071  -9.938  1.00 94.63       1SG1037
ATOM   1037  N   ALA   138      89.547  95.607 -10.696  1.00 45.38       1SG1038
ATOM   1038  CA  ALA   138      88.822  94.649 -11.479  1.00 45.38       1SG1039
ATOM   1039  CB  ALA   138      87.586  94.077 -10.763  1.00 45.38       1SG1040
ATOM   1040  C   ALA   138      88.327  95.278 -12.745  1.00 45.38       1SG1041
ATOM   1041  O   ALA   138      88.052  96.476 -12.818  1.00 45.38       1SG1042
ATOM   1042  N   VAL   139      88.232  94.444 -13.796  1.00120.71       1SG1043
ATOM   1043  CA  VAL   139      87.664  94.799 -15.061  1.00120.71       1SG1044
ATOM   1044  CB  VAL   139      88.593  94.451 -16.173  1.00120.71       1SG1045
ATOM   1045  CG1 VAL   139      89.097  93.024 -15.895  1.00120.71       1SG1046
ATOM   1046  CG2 VAL   139      87.859  94.615 -17.515  1.00120.71       1SG1047
ATOM   1047  C   VAL   139      86.444  93.932 -15.174  1.00120.71       1SG1048
ATOM   1048  O   VAL   139      86.522  92.709 -15.056  1.00120.71       1SG1049
ATOM   1049  N   ILE   140      85.267  94.543 -15.409  1.00 49.98       1SG1050
ATOM   1050  CA  ILE   140      84.062  93.763 -15.421  1.00 49.98       1SG1051
ATOM   1051  CB  ILE   140      83.033  94.278 -14.455  1.00 49.98       1SG1052
ATOM   1052  CG2 ILE   140      81.743  93.467 -14.655  1.00 49.98       1SG1053
ATOM   1053  CG1 ILE   140      83.570  94.227 -13.014  1.00 49.98       1SG1054
ATOM   1054  CD1 ILE   140      82.729  95.032 -12.024  1.00 49.98       1SG1055
ATOM   1055  C   ILE   140      83.452  93.827 -16.784  1.00 49.98       1SG1056
ATOM   1056  O   ILE   140      83.254  94.901 -17.351  1.00 49.98       1SG1057
ATOM   1057  N   THR   141      83.147  92.641 -17.341  1.00115.08       1SG1058
ATOM   1058  CA  THR   141      82.565  92.523 -18.643  1.00115.08       1SG1059
ATOM   1059  CB  THR   141      83.035  91.261 -19.303  1.00115.08       1SG1060
ATOM   1060  OG1 THR   141      82.715  91.269 -20.678  1.00115.08       1SG1061
ATOM   1061  CG2 THR   141      82.381  90.057 -18.618  1.00115.08       1SG1062
ATOM   1062  C   THR   141      81.065  92.502 -18.494  1.00115.08       1SG1063
ATOM   1063  O   THR   141      80.526  91.808 -17.630  1.00115.08       1SG1064
ATOM   1064  N   VAL   142      80.347  93.278 -19.338  1.00 53.07       1SG1065
ATOM   1065  CA  VAL   142      78.908  93.338 -19.268  1.00 53.07       1SG1066
ATOM   1066  CB  VAL   142      78.393  94.606 -18.651  1.00 53.07       1SG1067
ATOM   1067  CG1 VAL   142      78.852  94.660 -17.183  1.00 53.07       1SG1068
ATOM   1068  CG2 VAL   142      78.874  95.794 -19.499  1.00 53.07       1SG1069
ATOM   1069  C   VAL   142      78.368  93.272 -20.670  1.00 53.07       1SG1070
ATOM   1070  O   VAL   142      79.097  93.492 -21.632  1.00 53.07       1SG1071
ATOM   1071  N   PRO   143      77.101  92.955 -20.818  1.00 91.34       1SG1072
ATOM   1072  CA  PRO   143      76.514  92.909 -22.130  1.00 91.34       1SG1073
ATOM   1073  CD  PRO   143      76.409  92.076 -19.892  1.00 91.34       1SG1074
ATOM   1074  CB  PRO   143      75.195  92.143 -21.990  1.00 91.34       1SG1075
ATOM   1075  CG  PRO   143      74.987  91.997 -20.471  1.00 91.34       1SG1076
ATOM   1076  C   PRO   143      76.395  94.296 -22.672  1.00 91.34       1SG1077
ATOM   1077  O   PRO   143      76.247  95.238 -21.897  1.00 91.34       1SG1078
ATOM   1078  N   ALA   144      76.437  94.433 -24.006  1.00 53.58       1SG1079
ATOM   1079  CA  ALA   144      76.440  95.700 -24.675  1.00 53.58       1SG1080
ATOM   1080  CB  ALA   144      76.524  95.561 -26.203  1.00 53.58       1SG1081
ATOM   1081  C   ALA   144      75.185  96.457 -24.364  1.00 53.58       1SG1082
ATOM   1082  O   ALA   144      75.196  97.685 -24.310  1.00 53.58       1SG1083
ATOM   1083  N   TYR   145      74.063  95.746 -24.160  1.00 90.05       1SG1084
ATOM   1084  CA  TYR   145      72.788  96.388 -24.002  1.00 90.05       1SG1085
ATOM   1085  CB  TYR   145      71.576  95.439 -23.931  1.00 90.05       1SG1086
ATOM   1086  CG  TYR   145      71.170  95.228 -22.515  1.00 90.05       1SG1087
ATOM   1087  CD1 TYR   145      71.753  94.281 -21.705  1.00 90.05       1SG1088
ATOM   1088  CD2 TYR   145      70.160  96.013 -22.008  1.00 90.05       1SG1089
ATOM   1089  CE1 TYR   145      71.324  94.130 -20.405  1.00 90.05       1SG1090
ATOM   1090  CE2 TYR   145      69.727  95.867 -20.714  1.00 90.05       1SG1091
ATOM   1091  CZ  TYR   145      70.314  94.922 -19.910  1.00 90.05       1SG1092
ATOM   1092  OH  TYR   145      69.875  94.766 -18.579  1.00 90.05       1SG1093
ATOM   1093  C   TYR   145      72.799  97.236 -22.765  1.00 90.05       1SG1094
ATOM   1094  O   TYR   145      72.049  98.209 -22.697  1.00 90.05       1SG1095
ATOM   1095  N   PHE   146      73.608  96.856 -21.746  1.00120.27       1SG1096
ATOM   1096  CA  PHE   146      73.707  97.565 -20.494  1.00120.27       1SG1097
ATOM   1097  CB  PHE   146      74.961  97.200 -19.673  1.00120.27       1SG1098
ATOM   1098  CG  PHE   146      74.631  96.111 -18.708  1.00120.27       1SG1099
ATOM   1099  CD1 PHE   146      74.167  94.882 -19.114  1.00120.27       1SG1100
ATOM   1100  CD2 PHE   146      74.828  96.332 -17.364  1.00120.27       1SG1101
ATOM   1101  CE1 PHE   146      73.878  93.908 -18.184  1.00120.27       1SG1102
ATOM   1102  CE2 PHE   146      74.544  95.364 -16.432  1.00120.27       1SG1103
ATOM   1103  CZ  PHE   146      74.063  94.145 -16.841  1.00120.27       1SG1104
ATOM   1104  C   PHE   146      73.696  99.044 -20.692  1.00120.27       1SG1105
ATOM   1105  O   PHE   146      74.416  99.608 -21.513  1.00120.27       1SG1106
ATOM   1106  N   ASN   147      72.823  99.702 -19.912  1.00 63.04       1SG1107
ATOM   1107  CA  ASN   147      72.649 101.116 -19.976  1.00 63.04       1SG1108
ATOM   1108  CB  ASN   147      71.317 101.611 -19.383  1.00 63.04       1SG1109
ATOM   1109  CG  ASN   147      70.188 101.209 -20.320  1.00 63.04       1SG1110
ATOM   1110  OD1 ASN   147      70.428 100.753 -21.436  1.00 63.04       1SG1111
ATOM   1111  ND2 ASN   147      68.921 101.397 -19.863  1.00 63.04       1SG1112
ATOM   1112  C   ASN   147      73.745 101.759 -19.198  1.00 63.04       1SG1113
ATOM   1113  O   ASN   147      74.498 101.101 -18.482  1.00 63.04       1SG1114
ATOM   1114  N   ASP   148      73.859 103.090 -19.346  1.00 91.21       1SG1115
ATOM   1115  CA  ASP   148      74.878 103.840 -18.678  1.00 91.21       1SG1116
ATOM   1116  CB  ASP   148      74.841 105.337 -19.036  1.00 91.21       1SG1117
ATOM   1117  CG  ASP   148      76.091 105.992 -18.466  1.00 91.21       1SG1118
ATOM   1118  OD1 ASP   148      76.929 105.258 -17.877  1.00 91.21       1SG1119
ATOM   1119  OD2 ASP   148      76.225 107.236 -18.615  1.00 91.21       1SG1120
ATOM   1120  C   ASP   148      74.672 103.721 -17.199  1.00 91.21       1SG1121
ATOM   1121  O   ASP   148      75.631 103.610 -16.438  1.00 91.21       1SG1122
ATOM   1122  N   ALA   149      73.404 103.750 -16.750  1.00 45.57       1SG1123
ATOM   1123  CA  ALA   149      73.111 103.673 -15.348  1.00 45.57       1SG1124
ATOM   1124  CB  ALA   149      71.604 103.768 -15.051  1.00 45.57       1SG1125
ATOM   1125  C   ALA   149      73.582 102.356 -14.836  1.00 45.57       1SG1126
ATOM   1126  O   ALA   149      74.178 102.276 -13.763  1.00 45.57       1SG1127
ATOM   1127  N   GLN   150      73.335 101.294 -15.619  1.00 57.35       1SG1128
ATOM   1128  CA  GLN   150      73.681  99.962 -15.228  1.00 57.35       1SG1129
ATOM   1129  CB  GLN   150      73.203  98.902 -16.237  1.00 57.35       1SG1130
ATOM   1130  CG  GLN   150      71.677  98.805 -16.290  1.00 57.35       1SG1131
ATOM   1131  CD  GLN   150      71.286  97.746 -17.305  1.00 57.35       1SG1132
ATOM   1132  OE1 GLN   150      71.521  97.888 -18.503  1.00 57.35       1SG1133
ATOM   1133  NE2 GLN   150      70.664  96.644 -16.805  1.00 57.35       1SG1134
ATOM   1134  C   GLN   150      75.168  99.881 -15.096  1.00 57.35       1SG1135
ATOM   1135  O   GLN   150      75.676  99.216 -14.196  1.00 57.35       1SG1136
ATOM   1136  N   ARG   151      75.909 100.556 -15.995  1.00 96.94       1SG1137
ATOM   1137  CA  ARG   151      77.342 100.536 -15.932  1.00 96.94       1SG1138
ATOM   1138  CB  ARG   151      78.026 101.270 -17.095  1.00 96.94       1SG1139
ATOM   1139  CG  ARG   151      78.253 100.381 -18.316  1.00 96.94       1SG1140
ATOM   1140  CD  ARG   151      76.988  99.913 -19.031  1.00 96.94       1SG1141
ATOM   1141  NE  ARG   151      77.448  98.997 -20.110  1.00 96.94       1SG1142
ATOM   1142  CZ  ARG   151      77.773  99.482 -21.343  1.00 96.94       1SG1143
ATOM   1143  NH1 ARG   151      77.552 100.790 -21.653  1.00 96.94       1SG1144
ATOM   1144  NH2 ARG   151      78.336  98.658 -22.270  1.00 96.94       1SG1145
ATOM   1145  C   ARG   151      77.803 101.179 -14.663  1.00 96.94       1SG1146
ATOM   1146  O   ARG   151      78.772 100.732 -14.053  1.00 96.94       1SG1147
ATOM   1147  N   GLN   152      77.143 102.274 -14.251  1.00 56.26       1SG1148
ATOM   1148  CA  GLN   152      77.512 102.957 -13.044  1.00 56.26       1SG1149
ATOM   1149  CB  GLN   152      76.715 104.255 -12.840  1.00 56.26       1SG1150
ATOM   1150  CG  GLN   152      77.015 105.335 -13.880  1.00 56.26       1SG1151
ATOM   1151  CD  GLN   152      76.064 106.495 -13.620  1.00 56.26       1SG1152
ATOM   1152  OE1 GLN   152      74.851 106.303 -13.546  1.00 56.26       1SG1153
ATOM   1153  NE2 GLN   152      76.624 107.726 -13.472  1.00 56.26       1SG1154
ATOM   1154  C   GLN   152      77.225 102.082 -11.863  1.00 56.26       1SG1155
ATOM   1155  O   GLN   152      78.011 102.034 -10.917  1.00 56.26       1SG1156
ATOM   1156  N   ALA   153      76.075 101.378 -11.889  1.00 42.39       1SG1157
ATOM   1157  CA  ALA   153      75.645 100.574 -10.778  1.00 42.39       1SG1158
ATOM   1158  CB  ALA   153      74.250  99.963 -10.995  1.00 42.39       1SG1159
ATOM   1159  C   ALA   153      76.596  99.447 -10.537  1.00 42.39       1SG1160
ATOM   1160  O   ALA   153      76.992  99.199  -9.399  1.00 42.39       1SG1161
ATOM   1161  N   THR   154      77.002  98.747 -11.612  1.00 37.93       1SG1162
ATOM   1162  CA  THR   154      77.865  97.605 -11.500  1.00 37.93       1SG1163
ATOM   1163  CB  THR   154      78.106  96.935 -12.821  1.00 37.93       1SG1164
ATOM   1164  OG1 THR   154      76.876  96.516 -13.393  1.00 37.93       1SG1165
ATOM   1165  CG2 THR   154      79.027  95.726 -12.596  1.00 37.93       1SG1166
ATOM   1166  C   THR   154      79.189  98.063 -10.976  1.00 37.93       1SG1167
ATOM   1167  O   THR   154      79.811  97.390 -10.157  1.00 37.93       1SG1168
ATOM   1168  N   LYS   155      79.651  99.237 -11.444  1.00103.96       1SG1169
ATOM   1169  CA  LYS   155      80.915  99.771 -11.029  1.00103.96       1SG1170
ATOM   1170  CB  LYS   155      81.231 101.129 -11.683  1.00103.96       1SG1171
ATOM   1171  CG  LYS   155      82.583 101.710 -11.260  1.00103.96       1SG1172
ATOM   1172  CD  LYS   155      83.022 102.910 -12.104  1.00103.96       1SG1173
ATOM   1173  CE  LYS   155      83.261 102.561 -13.574  1.00103.96       1SG1174
ATOM   1174  NZ  LYS   155      83.645 103.774 -14.330  1.00103.96       1SG1175
ATOM   1175  C   LYS   155      80.871 100.005  -9.550  1.00103.96       1SG1176
ATOM   1176  O   LYS   155      81.845  99.741  -8.847  1.00103.96       1SG1177
ATOM   1177  N   ASP   156      79.735 100.528  -9.046  1.00 46.67       1SG1178
ATOM   1178  CA  ASP   156      79.551 100.816  -7.650  1.00 46.67       1SG1179
ATOM   1179  CB  ASP   156      78.231 101.553  -7.356  1.00 46.67       1SG1180
ATOM   1180  CG  ASP   156      78.354 102.980  -7.872  1.00 46.67       1SG1181
ATOM   1181  OD1 ASP   156      79.465 103.560  -7.744  1.00 46.67       1SG1182
ATOM   1182  OD2 ASP   156      77.344 103.508  -8.407  1.00 46.67       1SG1183
ATOM   1183  C   ASP   156      79.533  99.536  -6.874  1.00 46.67       1SG1184
ATOM   1184  O   ASP   156      80.020  99.484  -5.746  1.00 46.67       1SG1185
ATOM   1185  N   ALA   157      78.953  98.470  -7.456  1.00 27.81       1SG1186
ATOM   1186  CA  ALA   157      78.882  97.205  -6.786  1.00 27.81       1SG1187
ATOM   1187  CB  ALA   157      78.180  96.121  -7.624  1.00 27.81       1SG1188
ATOM   1188  C   ALA   157      80.286  96.751  -6.533  1.00 27.81       1SG1189
ATOM   1189  O   ALA   157      80.591  96.202  -5.475  1.00 27.81       1SG1190
ATOM   1190  N   GLY   158      81.183  96.979  -7.510  1.00 23.23       1SG1191
ATOM   1191  CA  GLY   158      82.558  96.586  -7.377  1.00 23.23       1SG1192
ATOM   1192  C   GLY   158      83.158  97.324  -6.219  1.00 23.23       1SG1193
ATOM   1193  O   GLY   158      83.901  96.749  -5.425  1.00 23.23       1SG1194
ATOM   1194  N   ARG   159      82.833  98.624  -6.087  1.00 71.47       1SG1195
ATOM   1195  CA  ARG   159      83.381  99.465  -5.059  1.00 71.47       1SG1196
ATOM   1196  CB  ARG   159      82.863 100.908  -5.149  1.00 71.47       1SG1197
ATOM   1197  CG  ARG   159      83.197 101.589  -6.477  1.00 71.47       1SG1198
ATOM   1198  CD  ARG   159      82.680 103.024  -6.566  1.00 71.47       1SG1199
ATOM   1199  NE  ARG   159      82.776 103.445  -7.992  1.00 71.47       1SG1200
ATOM   1200  CZ  ARG   159      82.129 104.572  -8.407  1.00 71.47       1SG1201
ATOM   1201  NH1 ARG   159      81.449 105.341  -7.508  1.00 71.47       1SG1202
ATOM   1202  NH2 ARG   159      82.154 104.924  -9.725  1.00 71.47       1SG1203
ATOM   1203  C   ARG   159      82.967  98.937  -3.718  1.00 71.47       1SG1204
ATOM   1204  O   ARG   159      83.754  98.941  -2.773  1.00 71.47       1SG1205
ATOM   1205  N   ILE   160      81.707  98.474  -3.604  1.00 97.80       1SG1206
ATOM   1206  CA  ILE   160      81.175  97.953  -2.373  1.00 97.80       1SG1207
ATOM   1207  CB  ILE   160      79.751  97.503  -2.518  1.00 97.80       1SG1208
ATOM   1208  CG2 ILE   160      79.303  96.895  -1.177  1.00 97.80       1SG1209
ATOM   1209  CG1 ILE   160      78.863  98.667  -2.992  1.00 97.80       1SG1210
ATOM   1210  CD1 ILE   160      78.832  99.850  -2.029  1.00 97.80       1SG1211
ATOM   1211  C   ILE   160      81.988  96.746  -2.011  1.00 97.80       1SG1212
ATOM   1212  O   ILE   160      82.321  96.516  -0.850  1.00 97.80       1SG1213
ATOM   1213  N   ALA   161      82.325  95.948  -3.038  1.00 75.72       1SG1214
ATOM   1214  CA  ALA   161      83.118  94.755  -2.972  1.00 75.72       1SG1215
ATOM   1215  CB  ALA   161      83.273  94.065  -4.338  1.00 75.72       1SG1216
ATOM   1216  C   ALA   161      84.484  95.136  -2.485  1.00 75.72       1SG1217
ATOM   1217  O   ALA   161      85.261  94.279  -2.067  1.00 75.72       1SG1218
ATOM   1218  N   GLY   162      84.861  96.421  -2.632  1.00 41.26       1SG1219
ATOM   1219  CA  GLY   162      86.142  96.843  -2.140  1.00 41.26       1SG1220
ATOM   1220  C   GLY   162      87.123  96.830  -3.264  1.00 41.26       1SG1221
ATOM   1221  O   GLY   162      88.333  96.858  -3.040  1.00 41.26       1SG1222
ATOM   1222  N   LEU   163      86.626  96.776  -4.514  1.00107.83       1SG1223
ATOM   1223  CA  LEU   163      87.539  96.776  -5.617  1.00107.83       1SG1224
ATOM   1224  CB  LEU   163      87.409  95.560  -6.551  1.00107.83       1SG1225
ATOM   1225  CG  LEU   163      87.824  94.232  -5.883  1.00107.83       1SG1226
ATOM   1226  CD1 LEU   163      86.808  93.777  -4.829  1.00107.83       1SG1227
ATOM   1227  CD2 LEU   163      88.127  93.150  -6.925  1.00107.83       1SG1228
ATOM   1228  C   LEU   163      87.372  98.020  -6.440  1.00107.83       1SG1229
ATOM   1229  O   LEU   163      86.337  98.683  -6.395  1.00107.83       1SG1230
ATOM   1230  N   GLU   164      88.430  98.385  -7.197  1.00 40.15       1SG1231
ATOM   1231  CA  GLU   164      88.369  99.545  -8.044  1.00 40.15       1SG1232
ATOM   1232  CB  GLU   164      89.681 100.350  -8.100  1.00 40.15       1SG1233
ATOM   1233  CG  GLU   164      90.031 101.084  -6.803  1.00 40.15       1SG1234
ATOM   1234  CD  GLU   164      91.343 101.823  -7.034  1.00 40.15       1SG1235
ATOM   1235  OE1 GLU   164      91.988 101.562  -8.083  1.00 40.15       1SG1236
ATOM   1236  OE2 GLU   164      91.719 102.659  -6.167  1.00 40.15       1SG1237
ATOM   1237  C   GLU   164      88.104  99.074  -9.439  1.00 40.15       1SG1238
ATOM   1238  O   GLU   164      88.867  98.285  -9.998  1.00 40.15       1SG1239
ATOM   1239  N   VAL   165      87.007  99.565 -10.050  1.00 41.11       1SG1240
ATOM   1240  CA  VAL   165      86.679  99.133 -11.378  1.00 41.11       1SG1241
ATOM   1241  CB  VAL   165      85.213  99.218 -11.681  1.00 41.11       1SG1242
ATOM   1242  CG1 VAL   165      84.987  98.814 -13.148  1.00 41.11       1SG1243
ATOM   1243  CG2 VAL   165      84.456  98.349 -10.662  1.00 41.11       1SG1244
ATOM   1244  C   VAL   165      87.386 100.032 -12.341  1.00 41.11       1SG1245
ATOM   1245  O   VAL   165      86.993 101.180 -12.546  1.00 41.11       1SG1246
ATOM   1246  N   LYS   166      88.468  99.516 -12.959  1.00150.67       1SG1247
ATOM   1247  CA  LYS   166      89.240 100.301 -13.877  1.00150.67       1SG1248
ATOM   1248  CB  LYS   166      90.551  99.629 -14.307  1.00150.67       1SG1249
ATOM   1249  CG  LYS   166      90.375  98.515 -15.335  1.00150.67       1SG1250
ATOM   1250  CD  LYS   166      91.705  98.068 -15.942  1.00150.67       1SG1251
ATOM   1251  CE  LYS   166      92.731  99.194 -16.079  1.00150.67       1SG1252
ATOM   1252  NZ  LYS   166      92.189 100.278 -16.929  1.00150.67       1SG1253
ATOM   1253  C   LYS   166      88.423 100.567 -15.098  1.00150.67       1SG1254
ATOM   1254  O   LYS   166      88.443 101.674 -15.634  1.00150.67       1SG1255
ATOM   1255  N   ARG   167      87.699  99.544 -15.591  1.00 94.47       1SG1256
ATOM   1256  CA  ARG   167      86.881  99.780 -16.743  1.00 94.47       1SG1257
ATOM   1257  CB  ARG   167      87.638  99.643 -18.072  1.00 94.47       1SG1258
ATOM   1258  CG  ARG   167      86.816 100.074 -19.289  1.00 94.47       1SG1259
ATOM   1259  CD  ARG   167      87.512  99.782 -20.618  1.00 94.47       1SG1260
ATOM   1260  NE  ARG   167      88.807 100.515 -20.608  1.00 94.47       1SG1261
ATOM   1261  CZ  ARG   167      89.804 100.128 -21.454  1.00 94.47       1SG1262
ATOM   1262  NH1 ARG   167      89.592  99.097 -22.323  1.00 94.47       1SG1263
ATOM   1263  NH2 ARG   167      91.010 100.766 -21.427  1.00 94.47       1SG1264
ATOM   1264  C   ARG   167      85.782  98.770 -16.766  1.00 94.47       1SG1265
ATOM   1265  O   ARG   167      85.965  97.612 -16.390  1.00 94.47       1SG1266
ATOM   1266  N   ILE   168      84.586  99.203 -17.203  1.00 77.63       1SG1267
ATOM   1267  CA  ILE   168      83.526  98.266 -17.393  1.00 77.63       1SG1268
ATOM   1268  CB  ILE   168      82.224  98.686 -16.785  1.00 77.63       1SG1269
ATOM   1269  CG2 ILE   168      81.118  97.742 -17.284  1.00 77.63       1SG1270
ATOM   1270  CG1 ILE   168      82.383  98.690 -15.255  1.00 77.63       1SG1271
ATOM   1271  CD1 ILE   168      81.181  99.254 -14.508  1.00 77.63       1SG1272
ATOM   1272  C   ILE   168      83.414  98.145 -18.875  1.00 77.63       1SG1273
ATOM   1273  O   ILE   168      83.029  99.088 -19.565  1.00 77.63       1SG1274
ATOM   1274  N   ILE   169      83.748  96.952 -19.401  1.00114.96       1SG1275
ATOM   1275  CA  ILE   169      83.841  96.808 -20.820  1.00114.96       1SG1276
ATOM   1276  CB  ILE   169      85.127  96.186 -21.273  1.00114.96       1SG1277
ATOM   1277  CG2 ILE   169      86.285  97.102 -20.843  1.00114.96       1SG1278
ATOM   1278  CG1 ILE   169      85.240  94.753 -20.734  1.00114.96       1SG1279
ATOM   1279  CD1 ILE   169      86.387  93.966 -21.367  1.00114.96       1SG1280
ATOM   1280  C   ILE   169      82.738  95.933 -21.322  1.00114.96       1SG1281
ATOM   1281  O   ILE   169      82.144  95.159 -20.574  1.00114.96       1SG1282
ATOM   1282  N   ASN   170      82.400  96.106 -22.615  1.00 55.71       1SG1283
ATOM   1283  CA  ASN   170      81.403  95.289 -23.249  1.00 55.71       1SG1284
ATOM   1284  CB  ASN   170      81.006  95.766 -24.656  1.00 55.71       1SG1285
ATOM   1285  CG  ASN   170      80.019  96.907 -24.503  1.00 55.71       1SG1286
ATOM   1286  OD1 ASN   170      78.937  96.701 -23.957  1.00 55.71       1SG1287
ATOM   1287  ND2 ASN   170      80.387  98.123 -24.989  1.00 55.71       1SG1288
ATOM   1288  C   ASN   170      81.990  93.923 -23.387  1.00 55.71       1SG1289
ATOM   1289  O   ASN   170      83.179  93.771 -23.659  1.00 55.71       1SG1290
ATOM   1290  N   GLU   171      81.147  92.891 -23.202  1.00123.69       1SG1291
ATOM   1291  CA  GLU   171      81.590  91.528 -23.187  1.00123.69       1SG1292
ATOM   1292  CB  GLU   171      80.448  90.565 -22.816  1.00123.69       1SG1293
ATOM   1293  CG  GLU   171      80.855  89.094 -22.747  1.00123.69       1SG1294
ATOM   1294  CD  GLU   171      80.390  88.382 -24.009  1.00123.69       1SG1295
ATOM   1295  OE1 GLU   171      79.741  89.031 -24.871  1.00123.69       1SG1296
ATOM   1296  OE2 GLU   171      80.671  87.160 -24.120  1.00123.69       1SG1297
ATOM   1297  C   GLU   171      82.173  91.083 -24.493  1.00123.69       1SG1298
ATOM   1298  O   GLU   171      83.272  90.532 -24.500  1.00123.69       1SG1299
ATOM   1299  N   PRO   172      81.508  91.290 -25.598  1.00 95.42       1SG1300
ATOM   1300  CA  PRO   172      81.994  90.834 -26.873  1.00 95.42       1SG1301
ATOM   1301  CD  PRO   172      80.120  91.716 -25.646  1.00 95.42       1SG1302
ATOM   1302  CB  PRO   172      80.833  91.013 -27.853  1.00 95.42       1SG1303
ATOM   1303  CG  PRO   172      79.869  91.978 -27.138  1.00 95.42       1SG1304
ATOM   1304  C   PRO   172      83.234  91.561 -27.274  1.00 95.42       1SG1305
ATOM   1305  O   PRO   172      84.039  91.000 -28.016  1.00 95.42       1SG1306
ATOM   1306  N   THR   173      83.380  92.821 -26.827  1.00 43.77       1SG1307
ATOM   1307  CA  THR   173      84.529  93.619 -27.138  1.00 43.77       1SG1308
ATOM   1308  CB  THR   173      84.379  95.044 -26.673  1.00 43.77       1SG1309
ATOM   1309  OG1 THR   173      83.224  95.631 -27.256  1.00 43.77       1SG1310
ATOM   1310  CG2 THR   173      85.626  95.843 -27.092  1.00 43.77       1SG1311
ATOM   1311  C   THR   173      85.719  93.014 -26.449  1.00 43.77       1SG1312
ATOM   1312  O   THR   173      86.806  92.944 -27.019  1.00 43.77       1SG1313
ATOM   1313  N   ALA   174      85.534  92.548 -25.195  1.00 37.71       1SG1314
ATOM   1314  CA  ALA   174      86.587  91.955 -24.409  1.00 37.71       1SG1315
ATOM   1315  CB  ALA   174      86.123  91.524 -23.007  1.00 37.71       1SG1316
ATOM   1316  C   ALA   174      87.069  90.714 -25.098  1.00 37.71       1SG1317
ATOM   1317  O   ALA   174      88.258  90.400 -25.064  1.00 37.71       1SG1318
ATOM   1318  N   ALA   175      86.131  89.944 -25.683  1.00 37.24       1SG1319
ATOM   1319  CA  ALA   175      86.433  88.735 -26.402  1.00 37.24       1SG1320
ATOM   1320  CB  ALA   175      85.174  87.962 -26.830  1.00 37.24       1SG1321
ATOM   1321  C   ALA   175      87.209  89.062 -27.645  1.00 37.24       1SG1322
ATOM   1322  O   ALA   175      88.102  88.314 -28.039  1.00 37.24       1SG1323
ATOM   1323  N   ALA   176      86.859  90.184 -28.308  1.00 37.68       1SG1324
ATOM   1324  CA  ALA   176      87.493  90.616 -29.524  1.00 37.68       1SG1325
ATOM   1325  CB  ALA   176      86.880  91.911 -30.082  1.00 37.68       1SG1326
ATOM   1326  C   ALA   176      88.938  90.883 -29.240  1.00 37.68       1SG1327
ATOM   1327  O   ALA   176      89.801  90.619 -30.075  1.00 37.68       1SG1328
ATOM   1328  N   LEU   177      89.231  91.444 -28.052  1.00 43.35       1SG1329
ATOM   1329  CA  LEU   177      90.577  91.724 -27.644  1.00 43.35       1SG1330
ATOM   1330  CB  LEU   177      90.642  92.380 -26.254  1.00 43.35       1SG1331
ATOM   1331  CG  LEU   177      92.073  92.691 -25.778  1.00 43.35       1SG1332
ATOM   1332  CD1 LEU   177      92.753  93.731 -26.685  1.00 43.35       1SG1333
ATOM   1333  CD2 LEU   177      92.089  93.094 -24.293  1.00 43.35       1SG1334
ATOM   1334  C   LEU   177      91.335  90.433 -27.556  1.00 43.35       1SG1335
ATOM   1335  O   LEU   177      92.482  90.355 -27.993  1.00 43.35       1SG1336
ATOM   1336  N   ALA   178      90.700  89.380 -27.004  1.00 34.28       1SG1337
ATOM   1337  CA  ALA   178      91.348  88.108 -26.831  1.00 34.28       1SG1338
ATOM   1338  CB  ALA   178      90.445  87.061 -26.157  1.00 34.28       1SG1339
ATOM   1339  C   ALA   178      91.735  87.576 -28.172  1.00 34.28       1SG1340
ATOM   1340  O   ALA   178      92.802  86.985 -28.329  1.00 34.28       1SG1341
ATOM   1341  N   TYR   179      90.856  87.751 -29.174  1.00 55.33       1SG1342
ATOM   1342  CA  TYR   179      91.113  87.295 -30.510  1.00 55.33       1SG1343
ATOM   1343  CB  TYR   179      89.902  87.525 -31.430  1.00 55.33       1SG1344
ATOM   1344  CG  TYR   179      90.204  86.982 -32.786  1.00 55.33       1SG1345
ATOM   1345  CD1 TYR   179      89.966  85.656 -33.064  1.00 55.33       1SG1346
ATOM   1346  CD2 TYR   179      90.712  87.791 -33.775  1.00 55.33       1SG1347
ATOM   1347  CE1 TYR   179      90.233  85.138 -34.308  1.00 55.33       1SG1348
ATOM   1348  CE2 TYR   179      90.981  87.279 -35.023  1.00 55.33       1SG1349
ATOM   1349  CZ  TYR   179      90.739  85.953 -35.290  1.00 55.33       1SG1350
ATOM   1350  OH  TYR   179      91.013  85.428 -36.570  1.00 55.33       1SG1351
ATOM   1351  C   TYR   179      92.264  88.080 -31.069  1.00 55.33       1SG1352
ATOM   1352  O   TYR   179      93.157  87.524 -31.705  1.00 55.33       1SG1353
ATOM   1353  N   GLY   180      92.270  89.407 -30.830  1.00 26.02       1SG1354
ATOM   1354  CA  GLY   180      93.270  90.278 -31.385  1.00 26.02       1SG1355
ATOM   1355  C   GLY   180      94.625  89.910 -30.877  1.00 26.02       1SG1356
ATOM   1356  O   GLY   180      95.599  89.920 -31.626  1.00 26.02       1SG1357
ATOM   1357  N   LEU   181      94.725  89.597 -29.575  1.00 43.02       1SG1358
ATOM   1358  CA  LEU   181      95.990  89.264 -28.994  1.00 43.02       1SG1359
ATOM   1359  CB  LEU   181      95.886  89.015 -27.480  1.00 43.02       1SG1360
ATOM   1360  CG  LEU   181      95.430  90.257 -26.694  1.00 43.02       1SG1361
ATOM   1361  CD1 LEU   181      95.358  89.975 -25.186  1.00 43.02       1SG1362
ATOM   1362  CD2 LEU   181      96.298  91.478 -27.039  1.00 43.02       1SG1363
ATOM   1363  C   LEU   181      96.492  87.999 -29.614  1.00 43.02       1SG1364
ATOM   1364  O   LEU   181      97.678  87.875 -29.912  1.00 43.02       1SG1365
ATOM   1365  N   ASP   182      95.591  87.019 -29.807  1.00 78.26       1SG1366
ATOM   1366  CA  ASP   182      95.971  85.722 -30.293  1.00 78.26       1SG1367
ATOM   1367  CB  ASP   182      94.833  84.692 -30.195  1.00 78.26       1SG1368
ATOM   1368  CG  ASP   182      94.675  84.328 -28.727  1.00 78.26       1SG1369
ATOM   1369  OD1 ASP   182      95.466  84.857 -27.902  1.00 78.26       1SG1370
ATOM   1370  OD2 ASP   182      93.770  83.510 -28.412  1.00 78.26       1SG1371
ATOM   1371  C   ASP   182      96.460  85.715 -31.714  1.00 78.26       1SG1372
ATOM   1372  O   ASP   182      97.484  85.097 -31.999  1.00 78.26       1SG1373
ATOM   1373  N   LYS   183      95.780  86.399 -32.659  1.00 76.56       1SG1374
ATOM   1374  CA  LYS   183      96.209  86.209 -34.021  1.00 76.56       1SG1375
ATOM   1375  CB  LYS   183      95.153  85.534 -34.913  1.00 76.56       1SG1376
ATOM   1376  CG  LYS   183      94.855  84.086 -34.520  1.00 76.56       1SG1377
ATOM   1377  CD  LYS   183      93.676  83.474 -35.278  1.00 76.56       1SG1378
ATOM   1378  CE  LYS   183      93.375  82.026 -34.888  1.00 76.56       1SG1379
ATOM   1379  NZ  LYS   183      92.312  81.480 -35.761  1.00 76.56       1SG1380
ATOM   1380  C   LYS   183      96.569  87.509 -34.675  1.00 76.56       1SG1381
ATOM   1381  O   LYS   183      96.509  88.571 -34.061  1.00 76.56       1SG1382
ATOM   1382  N   GLY   184      97.003  87.433 -35.957  1.00113.33       1SG1383
ATOM   1383  CA  GLY   184      97.345  88.608 -36.711  1.00113.33       1SG1384
ATOM   1384  C   GLY   184      97.037  88.335 -38.154  1.00113.33       1SG1385
ATOM   1385  O   GLY   184      97.303  87.243 -38.654  1.00113.33       1SG1386
ATOM   1386  N   THR   185      96.460  89.328 -38.867  1.00 86.06       1SG1387
ATOM   1387  CA  THR   185      96.138  89.125 -40.255  1.00 86.06       1SG1388
ATOM   1388  CB  THR   185      94.835  88.377 -40.424  1.00 86.06       1SG1389
ATOM   1389  OG1 THR   185      94.871  87.197 -39.634  1.00 86.06       1SG1390
ATOM   1390  CG2 THR   185      94.645  87.948 -41.894  1.00 86.06       1SG1391
ATOM   1391  C   THR   185      96.021  90.505 -40.858  1.00 86.06       1SG1392
ATOM   1392  O   THR   185      96.444  91.485 -40.246  1.00 86.06       1SG1393
ATOM   1393  N   GLY   186      95.461  90.620 -42.084  1.00143.77       1SG1394
ATOM   1394  CA  GLY   186      95.275  91.885 -42.743  1.00143.77       1SG1395
ATOM   1395  C   GLY   186      93.989  92.441 -42.229  1.00143.77       1SG1396
ATOM   1396  O   GLY   186      93.506  91.983 -41.196  1.00143.77       1SG1397
ATOM   1397  N   ASN   187      93.410  93.456 -42.915  1.00 93.43       1SG1398
ATOM   1398  CA  ASN   187      92.164  93.994 -42.443  1.00 93.43       1SG1399
ATOM   1399  CB  ASN   187      91.575  95.090 -43.346  1.00 93.43       1SG1400
ATOM   1400  CG  ASN   187      92.510  96.290 -43.285  1.00 93.43       1SG1401
ATOM   1401  OD1 ASN   187      93.610  96.263 -43.835  1.00 93.43       1SG1402
ATOM   1402  ND2 ASN   187      92.060  97.377 -42.604  1.00 93.43       1SG1403
ATOM   1403  C   ASN   187      91.236  92.843 -42.461  1.00 93.43       1SG1404
ATOM   1404  O   ASN   187      90.791  92.386 -43.513  1.00 93.43       1SG1405
ATOM   1405  N   ARG   188      90.913  92.341 -41.264  1.00115.50       1SG1406
ATOM   1406  CA  ARG   188      90.117  91.164 -41.233  1.00115.50       1SG1407
ATOM   1407  CB  ARG   188      90.760  90.049 -40.387  1.00115.50       1SG1408
ATOM   1408  CG  ARG   188      90.119  88.663 -40.516  1.00115.50       1SG1409
ATOM   1409  CD  ARG   188      90.912  87.590 -39.760  1.00115.50       1SG1410
ATOM   1410  NE  ARG   188      90.239  86.271 -39.939  1.00115.50       1SG1411
ATOM   1411  CZ  ARG   188      90.937  85.121 -39.700  1.00115.50       1SG1412
ATOM   1412  NH1 ARG   188      92.240  85.185 -39.298  1.00115.50       1SG1413
ATOM   1413  NH2 ARG   188      90.338  83.904 -39.854  1.00115.50       1SG1414
ATOM   1414  C   ARG   188      88.824  91.539 -40.609  1.00115.50       1SG1415
ATOM   1415  O   ARG   188      88.788  92.215 -39.582  1.00115.50       1SG1416
ATOM   1416  N   THR   189      87.712  91.124 -41.234  1.00113.39       1SG1417
ATOM   1417  CA  THR   189      86.458  91.434 -40.632  1.00113.39       1SG1418
ATOM   1418  CB  THR   189      85.425  91.949 -41.596  1.00113.39       1SG1419
ATOM   1419  OG1 THR   189      84.246  92.314 -40.896  1.00113.39       1SG1420
ATOM   1420  CG2 THR   189      85.120  90.881 -42.659  1.00113.39       1SG1421
ATOM   1421  C   THR   189      85.973  90.172 -40.001  1.00113.39       1SG1422
ATOM   1422  O   THR   189      85.815  89.144 -40.658  1.00113.39       1SG1423
ATOM   1423  N   ILE   190      85.753  90.218 -38.676  1.00128.49       1SG1424
ATOM   1424  CA  ILE   190      85.323  89.037 -37.994  1.00128.49       1SG1425
ATOM   1425  CB  ILE   190      86.349  88.519 -37.010  1.00128.49       1SG1426
ATOM   1426  CG2 ILE   190      86.552  89.559 -35.910  1.00128.49       1SG1427
ATOM   1427  CG1 ILE   190      86.001  87.115 -36.485  1.00128.49       1SG1428
ATOM   1428  CD1 ILE   190      86.341  85.994 -37.466  1.00128.49       1SG1429
ATOM   1429  C   ILE   190      84.043  89.351 -37.280  1.00128.49       1SG1430
ATOM   1430  O   ILE   190      83.896  90.403 -36.657  1.00128.49       1SG1431
ATOM   1431  N   ALA   191      83.062  88.433 -37.386  1.00 39.35       1SG1432
ATOM   1432  CA  ALA   191      81.797  88.623 -36.739  1.00 39.35       1SG1433
ATOM   1433  CB  ALA   191      80.590  88.261 -37.624  1.00 39.35       1SG1434
ATOM   1434  C   ALA   191      81.778  87.725 -35.543  1.00 39.35       1SG1435
ATOM   1435  O   ALA   191      82.195  86.569 -35.611  1.00 39.35       1SG1436
ATOM   1436  N   VAL   192      81.298  88.250 -34.397  1.00 38.09       1SG1437
ATOM   1437  CA  VAL   192      81.275  87.465 -33.197  1.00 38.09       1SG1438
ATOM   1438  CB  VAL   192      81.989  88.115 -32.049  1.00 38.09       1SG1439
ATOM   1439  CG1 VAL   192      81.836  87.220 -30.809  1.00 38.09       1SG1440
ATOM   1440  CG2 VAL   192      83.448  88.373 -32.465  1.00 38.09       1SG1441
ATOM   1441  C   VAL   192      79.850  87.275 -32.781  1.00 38.09       1SG1442
ATOM   1442  O   VAL   192      79.066  88.222 -32.733  1.00 38.09       1SG1443
ATOM   1443  N   TYR   193      79.493  86.016 -32.466  1.00173.50       1SG1444
ATOM   1444  CA  TYR   193      78.167  85.625 -32.082  1.00173.50       1SG1445
ATOM   1445  CB  TYR   193      77.723  84.480 -33.013  1.00173.50       1SG1446
ATOM   1446  CG  TYR   193      76.312  84.039 -32.849  1.00173.50       1SG1447
ATOM   1447  CD1 TYR   193      75.318  84.633 -33.590  1.00173.50       1SG1448
ATOM   1448  CD2 TYR   193      75.986  83.018 -31.989  1.00173.50       1SG1449
ATOM   1449  CE1 TYR   193      74.014  84.223 -33.471  1.00173.50       1SG1450
ATOM   1450  CE2 TYR   193      74.680  82.604 -31.866  1.00173.50       1SG1451
ATOM   1451  CZ  TYR   193      73.692  83.209 -32.604  1.00173.50       1SG1452
ATOM   1452  OH  TYR   193      72.353  82.787 -32.483  1.00173.50       1SG1453
ATOM   1453  C   TYR   193      78.291  85.070 -30.692  1.00173.50       1SG1454
ATOM   1454  O   TYR   193      78.936  84.043 -30.488  1.00173.50       1SG1455
ATOM   1455  N   ASP   194      77.681  85.739 -29.692  1.00 59.66       1SG1456
ATOM   1456  CA  ASP   194      77.766  85.284 -28.330  1.00 59.66       1SG1457
ATOM   1457  CB  ASP   194      78.391  86.335 -27.395  1.00 59.66       1SG1458
ATOM   1458  CG  ASP   194      78.578  85.726 -26.012  1.00 59.66       1SG1459
ATOM   1459  OD1 ASP   194      78.876  84.505 -25.924  1.00 59.66       1SG1460
ATOM   1460  OD2 ASP   194      78.402  86.479 -25.018  1.00 59.66       1SG1461
ATOM   1461  C   ASP   194      76.371  85.040 -27.835  1.00 59.66       1SG1462
ATOM   1462  O   ASP   194      75.590  85.982 -27.698  1.00 59.66       1SG1463
ATOM   1463  N   LEU   195      76.012  83.764 -27.574  1.00 66.47       1SG1464
ATOM   1464  CA  LEU   195      74.718  83.462 -27.019  1.00 66.47       1SG1465
ATOM   1465  CB  LEU   195      73.904  82.435 -27.814  1.00 66.47       1SG1466
ATOM   1466  CG  LEU   195      73.473  82.913 -29.197  1.00 66.47       1SG1467
ATOM   1467  CD1 LEU   195      72.490  81.921 -29.837  1.00 66.47       1SG1468
ATOM   1468  CD2 LEU   195      72.945  84.349 -29.129  1.00 66.47       1SG1469
ATOM   1469  C   LEU   195      74.947  82.800 -25.698  1.00 66.47       1SG1470
ATOM   1470  O   LEU   195      75.510  81.708 -25.633  1.00 66.47       1SG1471
ATOM   1471  N   GLY   196      74.503  83.448 -24.606  1.00 38.84       1SG1472
ATOM   1472  CA  GLY   196      74.685  82.896 -23.296  1.00 38.84       1SG1473
ATOM   1473  C   GLY   196      73.362  82.478 -22.740  1.00 38.84       1SG1474
ATOM   1474  O   GLY   196      72.453  82.078 -23.466  1.00 38.84       1SG1475
ATOM   1475  N   GLY   197      73.253  82.513 -21.395  1.00 58.12       1SG1476
ATOM   1476  CA  GLY   197      72.024  82.133 -20.768  1.00 58.12       1SG1477
ATOM   1477  C   GLY   197      70.925  83.108 -21.091  1.00 58.12       1SG1478
ATOM   1478  O   GLY   197      69.822  82.714 -21.463  1.00 58.12       1SG1479
ATOM   1479  N   GLY   198      71.152  84.406 -20.814  1.00 86.19       1SG1480
ATOM   1480  CA  GLY   198      70.204  85.460 -21.085  1.00 86.19       1SG1481
ATOM   1481  C   GLY   198      70.273  86.141 -22.428  1.00 86.19       1SG1482
ATOM   1482  O   GLY   198      69.240  86.488 -23.004  1.00 86.19       1SG1483
ATOM   1483  N   THR   199      71.497  86.397 -22.954  1.00 68.13       1SG1484
ATOM   1484  CA  THR   199      71.571  87.340 -24.042  1.00 68.13       1SG1485
ATOM   1485  CB  THR   199      72.345  88.569 -23.643  1.00 68.13       1SG1486
ATOM   1486  OG1 THR   199      71.744  89.150 -22.494  1.00 68.13       1SG1487
ATOM   1487  CG2 THR   199      72.350  89.597 -24.787  1.00 68.13       1SG1488
ATOM   1488  C   THR   199      72.199  86.771 -25.290  1.00 68.13       1SG1489
ATOM   1489  O   THR   199      72.978  85.821 -25.253  1.00 68.13       1SG1490
ATOM   1490  N   PHE   200      71.825  87.381 -26.438  1.00168.92       1SG1491
ATOM   1491  CA  PHE   200      72.234  87.066 -27.783  1.00168.92       1SG1492
ATOM   1492  CB  PHE   200      70.971  86.932 -28.662  1.00168.92       1SG1493
ATOM   1493  CG  PHE   200      71.218  86.551 -30.085  1.00168.92       1SG1494
ATOM   1494  CD1 PHE   200      72.023  87.300 -30.913  1.00168.92       1SG1495
ATOM   1495  CD2 PHE   200      70.629  85.419 -30.597  1.00168.92       1SG1496
ATOM   1496  CE1 PHE   200      72.239  86.928 -32.218  1.00168.92       1SG1497
ATOM   1497  CE2 PHE   200      70.837  85.043 -31.901  1.00168.92       1SG1498
ATOM   1498  CZ  PHE   200      71.636  85.802 -32.720  1.00168.92       1SG1499
ATOM   1499  C   PHE   200      72.916  88.305 -28.304  1.00168.92       1SG1500
ATOM   1500  O   PHE   200      72.260  89.329 -28.493  1.00168.92       1SG1501
ATOM   1501  N   ASP   201      74.232  88.254 -28.602  1.00117.26       1SG1502
ATOM   1502  CA  ASP   201      74.877  89.444 -29.094  1.00117.26       1SG1503
ATOM   1503  CB  ASP   201      75.865  90.055 -28.075  1.00117.26       1SG1504
ATOM   1504  CG  ASP   201      76.297  91.455 -28.507  1.00117.26       1SG1505
ATOM   1505  OD1 ASP   201      76.734  91.619 -29.676  1.00117.26       1SG1506
ATOM   1506  OD2 ASP   201      76.214  92.383 -27.659  1.00117.26       1SG1507
ATOM   1507  C   ASP   201      75.658  89.115 -30.332  1.00117.26       1SG1508
ATOM   1508  O   ASP   201      76.305  88.072 -30.412  1.00117.26       1SG1509
ATOM   1509  N   ILE   202      75.578  89.994 -31.354  1.00169.64       1SG1510
ATOM   1510  CA  ILE   202      76.381  89.841 -32.537  1.00169.64       1SG1511
ATOM   1511  CB  ILE   202      75.562  89.577 -33.762  1.00169.64       1SG1512
ATOM   1512  CG2 ILE   202      74.553  90.721 -33.868  1.00169.64       1SG1513
ATOM   1513  CG1 ILE   202      76.455  89.377 -35.001  1.00169.64       1SG1514
ATOM   1514  CD1 ILE   202      77.287  88.095 -34.947  1.00169.64       1SG1515
ATOM   1515  C   ILE   202      77.154  91.119 -32.732  1.00169.64       1SG1516
ATOM   1516  O   ILE   202      76.578  92.206 -32.780  1.00169.64       1SG1517
ATOM   1517  N   SER   203      78.500  91.023 -32.830  1.00105.05       1SG1518
ATOM   1518  CA  SER   203      79.304  92.202 -33.017  1.00105.05       1SG1519
ATOM   1519  CB  SER   203      80.186  92.571 -31.811  1.00105.05       1SG1520
ATOM   1520  OG  SER   203      79.386  93.085 -30.762  1.00105.05       1SG1521
ATOM   1521  C   SER   203      80.248  91.990 -34.161  1.00105.05       1SG1522
ATOM   1522  O   SER   203      80.895  90.949 -34.267  1.00105.05       1SG1523
ATOM   1523  N   ILE   204      80.372  93.018 -35.029  1.00103.89       1SG1524
ATOM   1524  CA  ILE   204      81.241  92.970 -36.173  1.00103.89       1SG1525
ATOM   1525  CB  ILE   204      80.588  93.417 -37.454  1.00103.89       1SG1526
ATOM   1526  CG2 ILE   204      81.691  93.675 -38.492  1.00103.89       1SG1527
ATOM   1527  CG1 ILE   204      79.544  92.390 -37.926  1.00103.89       1SG1528
ATOM   1528  CD1 ILE   204      78.308  92.286 -37.039  1.00103.89       1SG1529
ATOM   1529  C   ILE   204      82.396  93.882 -35.902  1.00103.89       1SG1530
ATOM   1530  O   ILE   204      82.224  95.030 -35.495  1.00103.89       1SG1531
ATOM   1531  N   ILE   205      83.624  93.368 -36.118  1.00120.39       1SG1532
ATOM   1532  CA  ILE   205      84.812  94.097 -35.782  1.00120.39       1SG1533
ATOM   1533  CB  ILE   205      85.433  93.506 -34.557  1.00120.39       1SG1534
ATOM   1534  CG2 ILE   205      85.436  91.988 -34.715  1.00120.39       1SG1535
ATOM   1535  CG1 ILE   205      86.786  94.129 -34.223  1.00120.39       1SG1536
ATOM   1536  CD1 ILE   205      87.371  93.500 -32.963  1.00120.39       1SG1537
ATOM   1537  C   ILE   205      85.805  94.052 -36.905  1.00120.39       1SG1538
ATOM   1538  O   ILE   205      85.951  93.044 -37.597  1.00120.39       1SG1539
ATOM   1539  N   GLU   206      86.517  95.181 -37.104  1.00118.76       1SG1540
ATOM   1540  CA  GLU   206      87.544  95.311 -38.102  1.00118.76       1SG1541
ATOM   1541  CB  GLU   206      87.623  96.731 -38.694  1.00118.76       1SG1542
ATOM   1542  CG  GLU   206      88.701  96.922 -39.763  1.00118.76       1SG1543
ATOM   1543  CD  GLU   206      88.129  96.473 -41.098  1.00118.76       1SG1544
ATOM   1544  OE1 GLU   206      87.887  95.247 -41.261  1.00118.76       1SG1545
ATOM   1545  OE2 GLU   206      87.929  97.354 -41.977  1.00118.76       1SG1546
ATOM   1546  C   GLU   206      88.828  95.065 -37.386  1.00118.76       1SG1547
ATOM   1547  O   GLU   206      89.084  95.651 -36.334  1.00118.76       1SG1548
ATOM   1548  N   ILE   207      89.680  94.182 -37.933  1.00 93.06       1SG1549
ATOM   1549  CA  ILE   207      90.866  93.879 -37.196  1.00 93.06       1SG1550
ATOM   1550  CB  ILE   207      91.027  92.415 -36.908  1.00 93.06       1SG1551
ATOM   1551  CG2 ILE   207      92.418  92.217 -36.284  1.00 93.06       1SG1552
ATOM   1552  CG1 ILE   207      89.877  91.901 -36.023  1.00 93.06       1SG1553
ATOM   1553  CD1 ILE   207      88.514  91.915 -36.714  1.00 93.06       1SG1554
ATOM   1554  C   ILE   207      92.064  94.307 -37.964  1.00 93.06       1SG1555
ATOM   1555  O   ILE   207      92.276  93.899 -39.105  1.00 93.06       1SG1556
ATOM   1556  N   ASP   208      92.866  95.183 -37.335  1.00 58.62       1SG1557
ATOM   1557  CA  ASP   208      94.125  95.585 -37.875  1.00 58.62       1SG1558
ATOM   1558  CB  ASP   208      94.383  97.100 -37.805  1.00 58.62       1SG1559
ATOM   1559  CG  ASP   208      93.500  97.783 -38.840  1.00 58.62       1SG1560
ATOM   1560  OD1 ASP   208      93.478  97.303 -40.006  1.00 58.62       1SG1561
ATOM   1561  OD2 ASP   208      92.834  98.789 -38.477  1.00 58.62       1SG1562
ATOM   1562  C   ASP   208      95.112  94.915 -36.988  1.00 58.62       1SG1563
ATOM   1563  O   ASP   208      94.738  94.393 -35.938  1.00 58.62       1SG1564
ATOM   1564  N   GLU   209      96.396  94.889 -37.385  1.00105.21       1SG1565
ATOM   1565  CA  GLU   209      97.348  94.252 -36.530  1.00105.21       1SG1566
ATOM   1566  CB  GLU   209      98.774  94.222 -37.114  1.00105.21       1SG1567
ATOM   1567  CG  GLU   209      99.301  95.586 -37.556  1.00105.21       1SG1568
ATOM   1568  CD  GLU   209     100.677  95.376 -38.177  1.00105.21       1SG1569
ATOM   1569  OE1 GLU   209     101.452  94.539 -37.642  1.00105.21       1SG1570
ATOM   1570  OE2 GLU   209     100.966  96.051 -39.201  1.00105.21       1SG1571
ATOM   1571  C   GLU   209      97.314  95.003 -35.243  1.00105.21       1SG1572
ATOM   1572  O   GLU   209      97.062  96.207 -35.227  1.00105.21       1SG1573
ATOM   1573  N   VAL   210      97.547  94.291 -34.125  1.00173.64       1SG1574
ATOM   1574  CA  VAL   210      97.413  94.896 -32.835  1.00173.64       1SG1575
ATOM   1575  CB  VAL   210      97.773  93.973 -31.704  1.00173.64       1SG1576
ATOM   1576  CG1 VAL   210      96.749  92.825 -31.675  1.00173.64       1SG1577
ATOM   1577  CG2 VAL   210      99.224  93.493 -31.878  1.00173.64       1SG1578
ATOM   1578  C   VAL   210      98.311  96.078 -32.794  1.00173.64       1SG1579
ATOM   1579  O   VAL   210      97.907  97.147 -32.337  1.00173.64       1SG1580
ATOM   1580  N   ASP   211      99.552  95.918 -33.285  1.00189.81       1SG1581
ATOM   1581  CA  ASP   211     100.429  97.041 -33.348  1.00189.81       1SG1582
ATOM   1582  CB  ASP   211     101.881  96.636 -33.662  1.00189.81       1SG1583
ATOM   1583  CG  ASP   211     102.753  97.883 -33.655  1.00189.81       1SG1584
ATOM   1584  OD1 ASP   211     102.198  98.999 -33.470  1.00189.81       1SG1585
ATOM   1585  OD2 ASP   211     103.991  97.738 -33.839  1.00189.81       1SG1586
ATOM   1586  C   ASP   211      99.914  97.874 -34.476  1.00189.81       1SG1587
ATOM   1587  O   ASP   211      99.909  97.435 -35.625  1.00189.81       1SG1588
ATOM   1588  N   GLY   212      99.459  99.107 -34.185  1.00 59.24       1SG1589
ATOM   1589  CA  GLY   212      98.941  99.905 -35.257  1.00 59.24       1SG1590
ATOM   1590  C   GLY   212      98.068 100.965 -34.671  1.00 59.24       1SG1591
ATOM   1591  O   GLY   212      98.063 101.190 -33.462  1.00 59.24       1SG1592
ATOM   1592  N   GLU   213      97.301 101.653 -35.536  1.00143.43       1SG1593
ATOM   1593  CA  GLU   213      96.450 102.709 -35.076  1.00143.43       1SG1594
ATOM   1594  CB  GLU   213      95.628 103.331 -36.216  1.00143.43       1SG1595
ATOM   1595  CG  GLU   213      94.645 104.412 -35.760  1.00143.43       1SG1596
ATOM   1596  CD  GLU   213      95.391 105.730 -35.619  1.00143.43       1SG1597
ATOM   1597  OE1 GLU   213      96.619 105.754 -35.902  1.00143.43       1SG1598
ATOM   1598  OE2 GLU   213      94.736 106.734 -35.231  1.00143.43       1SG1599
ATOM   1599  C   GLU   213      95.474 102.125 -34.113  1.00143.43       1SG1600
ATOM   1600  O   GLU   213      95.307 102.628 -33.003  1.00143.43       1SG1601
ATOM   1601  N   LYS   214      94.807 101.028 -34.511  1.00164.90       1SG1602
ATOM   1602  CA  LYS   214      93.862 100.435 -33.618  1.00164.90       1SG1603
ATOM   1603  CB  LYS   214      92.411 100.843 -33.920  1.00164.90       1SG1604
ATOM   1604  CG  LYS   214      92.166 102.347 -33.788  1.00164.90       1SG1605
ATOM   1605  CD  LYS   214      90.841 102.817 -34.394  1.00164.90       1SG1606
ATOM   1606  CE  LYS   214      90.834 102.834 -35.924  1.00164.90       1SG1607
ATOM   1607  NZ  LYS   214      89.547 103.377 -36.415  1.00164.90       1SG1608
ATOM   1608  C   LYS   214      93.953  98.962 -33.809  1.00164.90       1SG1609
ATOM   1609  O   LYS   214      94.031  98.476 -34.936  1.00164.90       1SG1610
ATOM   1610  N   THR   215      93.978  98.204 -32.698  1.00118.18       1SG1611
ATOM   1611  CA  THR   215      93.994  96.787 -32.841  1.00118.18       1SG1612
ATOM   1612  CB  THR   215      94.084  96.067 -31.529  1.00118.18       1SG1613
ATOM   1613  OG1 THR   215      95.281  96.433 -30.862  1.00118.18       1SG1614
ATOM   1614  CG2 THR   215      94.065  94.551 -31.789  1.00118.18       1SG1615
ATOM   1615  C   THR   215      92.701  96.418 -33.489  1.00118.18       1SG1616
ATOM   1616  O   THR   215      92.682  95.676 -34.470  1.00118.18       1SG1617
ATOM   1617  N   PHE   216      91.572  96.949 -32.975  1.00119.42       1SG1618
ATOM   1618  CA  PHE   216      90.340  96.606 -33.615  1.00119.42       1SG1619
ATOM   1619  CB  PHE   216      89.695  95.307 -33.099  1.00119.42       1SG1620
ATOM   1620  CG  PHE   216      89.159  95.464 -31.714  1.00119.42       1SG1621
ATOM   1621  CD1 PHE   216      87.911  96.010 -31.515  1.00119.42       1SG1622
ATOM   1622  CD2 PHE   216      89.874  95.035 -30.621  1.00119.42       1SG1623
ATOM   1623  CE1 PHE   216      87.389  96.146 -30.253  1.00119.42       1SG1624
ATOM   1624  CE2 PHE   216      89.357  95.167 -29.354  1.00119.42       1SG1625
ATOM   1625  CZ  PHE   216      88.113  95.723 -29.165  1.00119.42       1SG1626
ATOM   1626  C   PHE   216      89.360  97.716 -33.429  1.00119.42       1SG1627
ATOM   1627  O   PHE   216      89.518  98.572 -32.560  1.00119.42       1SG1628
ATOM   1628  N   GLU   217      88.318  97.732 -34.284  1.00 38.64       1SG1629
ATOM   1629  CA  GLU   217      87.287  98.718 -34.163  1.00 38.64       1SG1630
ATOM   1630  CB  GLU   217      87.311  99.774 -35.277  1.00 38.64       1SG1631
ATOM   1631  CG  GLU   217      86.206 100.823 -35.142  1.00 38.64       1SG1632
ATOM   1632  CD  GLU   217      86.305 101.757 -36.339  1.00 38.64       1SG1633
ATOM   1633  OE1 GLU   217      87.251 101.577 -37.152  1.00 38.64       1SG1634
ATOM   1634  OE2 GLU   217      85.430 102.656 -36.461  1.00 38.64       1SG1635
ATOM   1635  C   GLU   217      85.986  97.997 -34.292  1.00 38.64       1SG1636
ATOM   1636  O   GLU   217      85.834  97.125 -35.146  1.00 38.64       1SG1637
ATOM   1637  N   VAL   218      85.004  98.327 -33.430  1.00 60.56       1SG1638
ATOM   1638  CA  VAL   218      83.735  97.675 -33.559  1.00 60.56       1SG1639
ATOM   1639  CB  VAL   218      82.908  97.682 -32.303  1.00 60.56       1SG1640
ATOM   1640  CG1 VAL   218      81.543  97.039 -32.608  1.00 60.56       1SG1641
ATOM   1641  CG2 VAL   218      83.693  96.968 -31.188  1.00 60.56       1SG1642
ATOM   1642  C   VAL   218      82.961  98.418 -34.604  1.00 60.56       1SG1643
ATOM   1643  O   VAL   218      82.776  99.630 -34.505  1.00 60.56       1SG1644
ATOM   1644  N   LEU   219      82.579  97.703 -35.681  1.00 77.77       1SG1645
ATOM   1645  CA  LEU   219      81.783  98.220 -36.757  1.00 77.77       1SG1646
ATOM   1646  CB  LEU   219      81.890  97.354 -38.019  1.00 77.77       1SG1647
ATOM   1647  CG  LEU   219      83.330  97.291 -38.564  1.00 77.77       1SG1648
ATOM   1648  CD1 LEU   219      83.403  96.487 -39.870  1.00 77.77       1SG1649
ATOM   1649  CD2 LEU   219      83.946  98.693 -38.688  1.00 77.77       1SG1650
ATOM   1650  C   LEU   219      80.332  98.307 -36.377  1.00 77.77       1SG1651
ATOM   1651  O   LEU   219      79.652  99.275 -36.718  1.00 77.77       1SG1652
ATOM   1652  N   ALA   220      79.799  97.265 -35.697  1.00 57.55       1SG1653
ATOM   1653  CA  ALA   220      78.413  97.309 -35.323  1.00 57.55       1SG1654
ATOM   1654  CB  ALA   220      77.444  97.119 -36.498  1.00 57.55       1SG1655
ATOM   1655  C   ALA   220      78.128  96.233 -34.322  1.00 57.55       1SG1656
ATOM   1656  O   ALA   220      78.755  95.174 -34.323  1.00 57.55       1SG1657
ATOM   1657  N   THR   221      77.157  96.503 -33.424  1.00132.71       1SG1658
ATOM   1658  CA  THR   221      76.766  95.541 -32.435  1.00132.71       1SG1659
ATOM   1659  CB  THR   221      77.287  95.841 -31.061  1.00132.71       1SG1660
ATOM   1660  OG1 THR   221      76.849  97.122 -30.644  1.00132.71       1SG1661
ATOM   1661  CG2 THR   221      78.817  95.789 -31.078  1.00132.71       1SG1662
ATOM   1662  C   THR   221      75.274  95.549 -32.343  1.00132.71       1SG1663
ATOM   1663  O   THR   221      74.640  96.602 -32.400  1.00132.71       1SG1664
ATOM   1664  N   ASN   222      74.675  94.351 -32.215  1.00 89.00       1SG1665
ATOM   1665  CA  ASN   222      73.253  94.254 -32.068  1.00 89.00       1SG1666
ATOM   1666  CB  ASN   222      72.531  93.800 -33.350  1.00 89.00       1SG1667
ATOM   1667  CG  ASN   222      71.040  94.024 -33.141  1.00 89.00       1SG1668
ATOM   1668  OD1 ASN   222      70.606  95.133 -32.830  1.00 89.00       1SG1669
ATOM   1669  ND2 ASN   222      70.233  92.943 -33.305  1.00 89.00       1SG1670
ATOM   1670  C   ASN   222      73.013  93.224 -31.018  1.00 89.00       1SG1671
ATOM   1671  O   ASN   222      73.758  92.250 -30.924  1.00 89.00       1SG1672
ATOM   1672  N   GLY   223      71.961  93.401 -30.193  1.00 36.00       1SG1673
ATOM   1673  CA  GLY   223      71.755  92.429 -29.161  1.00 36.00       1SG1674
ATOM   1674  C   GLY   223      70.301  92.134 -29.013  1.00 36.00       1SG1675
ATOM   1675  O   GLY   223      69.440  92.939 -29.362  1.00 36.00       1SG1676
ATOM   1676  N   ASP   224      70.012  90.919 -28.507  1.00 70.61       1SG1677
ATOM   1677  CA  ASP   224      68.683  90.511 -28.173  1.00 70.61       1SG1678
ATOM   1678  CB  ASP   224      68.165  89.344 -29.030  1.00 70.61       1SG1679
ATOM   1679  CG  ASP   224      66.666  89.235 -28.806  1.00 70.61       1SG1680
ATOM   1680  OD1 ASP   224      66.202  89.598 -27.693  1.00 70.61       1SG1681
ATOM   1681  OD2 ASP   224      65.965  88.793 -29.755  1.00 70.61       1SG1682
ATOM   1682  C   ASP   224      68.787  90.042 -26.751  1.00 70.61       1SG1683
ATOM   1683  O   ASP   224      69.243  88.932 -26.483  1.00 70.61       1SG1684
ATOM   1684  N   THR   225      68.367  90.898 -25.799  1.00135.23       1SG1685
ATOM   1685  CA  THR   225      68.478  90.646 -24.386  1.00135.23       1SG1686
ATOM   1686  CB  THR   225      68.073  91.821 -23.545  1.00135.23       1SG1687
ATOM   1687  OG1 THR   225      68.395  91.589 -22.181  1.00135.23       1SG1688
ATOM   1688  CG2 THR   225      66.558  92.030 -23.702  1.00135.23       1SG1689
ATOM   1689  C   THR   225      67.594  89.505 -23.993  1.00135.23       1SG1690
ATOM   1690  O   THR   225      67.802  88.866 -22.965  1.00135.23       1SG1691
ATOM   1691  N   HIS   226      66.516  89.309 -24.760  1.00133.94       1SG1692
ATOM   1692  CA  HIS   226      65.496  88.319 -24.579  1.00133.94       1SG1693
ATOM   1693  ND1 HIS   226      63.277  90.059 -23.226  1.00133.94       1SG1694
ATOM   1694  CG  HIS   226      63.708  90.015 -24.534  1.00133.94       1SG1695
ATOM   1695  CB  HIS   226      64.168  88.757 -25.207  1.00133.94       1SG1696
ATOM   1696  NE2 HIS   226      63.200  92.144 -23.993  1.00133.94       1SG1697
ATOM   1697  CD2 HIS   226      63.652  91.296 -24.987  1.00133.94       1SG1698
ATOM   1698  CE1 HIS   226      62.987  91.356 -22.954  1.00133.94       1SG1699
ATOM   1699  C   HIS   226      65.877  86.936 -25.039  1.00133.94       1SG1700
ATOM   1700  O   HIS   226      65.061  86.030 -24.899  1.00133.94       1SG1701
ATOM   1701  N   LEU   227      67.030  86.728 -25.711  1.00120.18       1SG1702
ATOM   1702  CA  LEU   227      67.327  85.388 -26.168  1.00120.18       1SG1703
ATOM   1703  CB  LEU   227      67.581  85.295 -27.681  1.00120.18       1SG1704
ATOM   1704  CG  LEU   227      66.289  85.351 -28.513  1.00120.18       1SG1705
ATOM   1705  CD1 LEU   227      65.478  86.607 -28.195  1.00120.18       1SG1706
ATOM   1706  CD2 LEU   227      66.582  85.190 -30.013  1.00120.18       1SG1707
ATOM   1707  C   LEU   227      68.507  84.778 -25.465  1.00120.18       1SG1708
ATOM   1708  O   LEU   227      69.572  85.386 -25.356  1.00120.18       1SG1709
ATOM   1709  N   GLY   228      68.338  83.515 -25.002  1.00 29.53       1SG1710
ATOM   1710  CA  GLY   228      69.398  82.832 -24.308  1.00 29.53       1SG1711
ATOM   1711  C   GLY   228      68.923  81.467 -23.888  1.00 29.53       1SG1712
ATOM   1712  O   GLY   228      67.797  81.065 -24.171  1.00 29.53       1SG1713
ATOM   1713  N   GLY   229      69.799  80.733 -23.166  1.00 41.49       1SG1714
ATOM   1714  CA  GLY   229      69.585  79.387 -22.706  1.00 41.49       1SG1715
ATOM   1715  C   GLY   229      68.418  79.287 -21.766  1.00 41.49       1SG1716
ATOM   1716  O   GLY   229      67.705  78.286 -21.772  1.00 41.49       1SG1717
ATOM   1717  N   GLU   230      68.200  80.309 -20.921  1.00117.00       1SG1718
ATOM   1718  CA  GLU   230      67.166  80.284 -19.922  1.00117.00       1SG1719
ATOM   1719  CB  GLU   230      67.126  81.589 -19.106  1.00117.00       1SG1720
ATOM   1720  CG  GLU   230      66.024  81.627 -18.049  1.00117.00       1SG1721
ATOM   1721  CD  GLU   230      64.763  82.139 -18.732  1.00117.00       1SG1722
ATOM   1722  OE1 GLU   230      64.872  82.600 -19.900  1.00117.00       1SG1723
ATOM   1723  OE2 GLU   230      63.678  82.086 -18.094  1.00117.00       1SG1724
ATOM   1724  C   GLU   230      65.839  80.109 -20.584  1.00117.00       1SG1725
ATOM   1725  O   GLU   230      64.938  79.486 -20.024  1.00117.00       1SG1726
ATOM   1726  N   ASP   231      65.676  80.688 -21.785  1.00 45.56       1SG1727
ATOM   1727  CA  ASP   231      64.443  80.597 -22.510  1.00 45.56       1SG1728
ATOM   1728  CB  ASP   231      64.466  81.403 -23.815  1.00 45.56       1SG1729
ATOM   1729  CG  ASP   231      64.589  82.869 -23.438  1.00 45.56       1SG1730
ATOM   1730  OD1 ASP   231      63.986  83.267 -22.406  1.00 45.56       1SG1731
ATOM   1731  OD2 ASP   231      65.296  83.605 -24.174  1.00 45.56       1SG1732
ATOM   1732  C   ASP   231      64.200  79.165 -22.883  1.00 45.56       1SG1733
ATOM   1733  O   ASP   231      63.062  78.700 -22.855  1.00 45.56       1SG1734
ATOM   1734  N   PHE   232      65.266  78.440 -23.278  1.00 54.44       1SG1735
ATOM   1735  CA  PHE   232      65.146  77.062 -23.658  1.00 54.44       1SG1736
ATOM   1736  CB  PHE   232      66.459  76.464 -24.207  1.00 54.44       1SG1737
ATOM   1737  CG  PHE   232      66.784  77.126 -25.505  1.00 54.44       1SG1738
ATOM   1738  CD1 PHE   232      67.343  78.382 -25.530  1.00 54.44       1SG1739
ATOM   1739  CD2 PHE   232      66.546  76.491 -26.702  1.00 54.44       1SG1740
ATOM   1740  CE1 PHE   232      67.650  78.995 -26.721  1.00 54.44       1SG1741
ATOM   1741  CE2 PHE   232      66.849  77.096 -27.899  1.00 54.44       1SG1742
ATOM   1742  CZ  PHE   232      67.401  78.354 -27.910  1.00 54.44       1SG1743
ATOM   1743  C   PHE   232      64.751  76.248 -22.460  1.00 54.44       1SG1744
ATOM   1744  O   PHE   232      63.880  75.382 -22.540  1.00 54.44       1SG1745
ATOM   1745  N   ASP   233      65.393  76.509 -21.307  1.00 36.14       1SG1746
ATOM   1746  CA  ASP   233      65.132  75.762 -20.109  1.00 36.14       1SG1747
ATOM   1747  CB  ASP   233      66.019  76.204 -18.932  1.00 36.14       1SG1748
ATOM   1748  CG  ASP   233      67.463  75.817 -19.229  1.00 36.14       1SG1749
ATOM   1749  OD1 ASP   233      67.685  75.067 -20.217  1.00 36.14       1SG1750
ATOM   1750  OD2 ASP   233      68.364  76.264 -18.470  1.00 36.14       1SG1751
ATOM   1751  C   ASP   233      63.706  75.981 -19.699  1.00 36.14       1SG1752
ATOM   1752  O   ASP   233      63.021  75.048 -19.284  1.00 36.14       1SG1753
ATOM   1753  N   SER   234      63.222  77.234 -19.803  1.00 33.78       1SG1754
ATOM   1754  CA  SER   234      61.887  77.576 -19.397  1.00 33.78       1SG1755
ATOM   1755  CB  SER   234      61.616  79.087 -19.465  1.00 33.78       1SG1756
ATOM   1756  OG  SER   234      62.443  79.771 -18.536  1.00 33.78       1SG1757
ATOM   1757  C   SER   234      60.883  76.914 -20.293  1.00 33.78       1SG1758
ATOM   1758  O   SER   234      59.831  76.472 -19.837  1.00 33.78       1SG1759
ATOM   1759  N   ARG   235      61.172  76.841 -21.603  1.00122.27       1SG1760
ATOM   1760  CA  ARG   235      60.242  76.265 -22.532  1.00122.27       1SG1761
ATOM   1761  CB  ARG   235      60.761  76.314 -23.977  1.00122.27       1SG1762
ATOM   1762  CG  ARG   235      61.022  77.725 -24.498  1.00122.27       1SG1763
ATOM   1763  CD  ARG   235      61.721  77.732 -25.857  1.00122.27       1SG1764
ATOM   1764  NE  ARG   235      63.036  77.058 -25.672  1.00122.27       1SG1765
ATOM   1765  CZ  ARG   235      63.137  75.701 -25.791  1.00122.27       1SG1766
ATOM   1766  NH1 ARG   235      62.051  74.953 -26.141  1.00122.27       1SG1767
ATOM   1767  NH2 ARG   235      64.331  75.087 -25.553  1.00122.27       1SG1768
ATOM   1768  C   ARG   235      60.052  74.821 -22.193  1.00122.27       1SG1769
ATOM   1769  O   ARG   235      58.927  74.326 -22.166  1.00122.27       1SG1770
ATOM   1770  N   LEU   236      61.153  74.102 -21.903  1.00 48.52       1SG1771
ATOM   1771  CA  LEU   236      61.057  72.701 -21.628  1.00 48.52       1SG1772
ATOM   1772  CB  LEU   236      62.419  72.044 -21.357  1.00 48.52       1SG1773
ATOM   1773  CG  LEU   236      63.277  71.863 -22.618  1.00 48.52       1SG1774
ATOM   1774  CD1 LEU   236      64.633  71.213 -22.293  1.00 48.52       1SG1775
ATOM   1775  CD2 LEU   236      62.492  71.062 -23.669  1.00 48.52       1SG1776
ATOM   1776  C   LEU   236      60.220  72.478 -20.409  1.00 48.52       1SG1777
ATOM   1777  O   LEU   236      59.340  71.620 -20.406  1.00 48.52       1SG1778
ATOM   1778  N   ILE   237      60.461  73.262 -19.343  1.00 96.33       1SG1779
ATOM   1779  CA  ILE   237      59.786  73.066 -18.088  1.00 96.33       1SG1780
ATOM   1780  CB  ILE   237      60.309  73.948 -16.990  1.00 96.33       1SG1781
ATOM   1781  CG2 ILE   237      61.794  73.606 -16.772  1.00 96.33       1SG1782
ATOM   1782  CG1 ILE   237      60.057  75.424 -17.318  1.00 96.33       1SG1783
ATOM   1783  CD1 ILE   237      60.320  76.366 -16.147  1.00 96.33       1SG1784
ATOM   1784  C   ILE   237      58.321  73.328 -18.238  1.00 96.33       1SG1785
ATOM   1785  O   ILE   237      57.502  72.623 -17.649  1.00 96.33       1SG1786
ATOM   1786  N   ASN   238      57.960  74.366 -19.015  1.00 33.06       1SG1787
ATOM   1787  CA  ASN   238      56.585  74.727 -19.215  1.00 33.06       1SG1788
ATOM   1788  CB  ASN   238      56.433  75.940 -20.147  1.00 33.06       1SG1789
ATOM   1789  CG  ASN   238      57.089  77.141 -19.480  1.00 33.06       1SG1790
ATOM   1790  OD1 ASN   238      57.405  77.110 -18.291  1.00 33.06       1SG1791
ATOM   1791  ND2 ASN   238      57.300  78.234 -20.263  1.00 33.06       1SG1792
ATOM   1792  C   ASN   238      55.893  73.576 -19.876  1.00 33.06       1SG1793
ATOM   1793  O   ASN   238      54.757  73.248 -19.538  1.00 33.06       1SG1794
ATOM   1794  N   TYR   239      56.570  72.930 -20.845  1.00 38.05       1SG1795
ATOM   1795  CA  TYR   239      55.986  71.834 -21.563  1.00 38.05       1SG1796
ATOM   1796  CB  TYR   239      56.913  71.278 -22.656  1.00 38.05       1SG1797
ATOM   1797  CG  TYR   239      56.181  70.158 -23.308  1.00 38.05       1SG1798
ATOM   1798  CD1 TYR   239      55.236  70.411 -24.271  1.00 38.05       1SG1799
ATOM   1799  CD2 TYR   239      56.444  68.852 -22.953  1.00 38.05       1SG1800
ATOM   1800  CE1 TYR   239      54.560  69.378 -24.876  1.00 38.05       1SG1801
ATOM   1801  CE2 TYR   239      55.772  67.816 -23.554  1.00 38.05       1SG1802
ATOM   1802  CZ  TYR   239      54.828  68.078 -24.517  1.00 38.05       1SG1803
ATOM   1803  OH  TYR   239      54.134  67.017 -25.136  1.00 38.05       1SG1804
ATOM   1804  C   TYR   239      55.707  70.704 -20.622  1.00 38.05       1SG1805
ATOM   1805  O   TYR   239      54.620  70.131 -20.650  1.00 38.05       1SG1806
ATOM   1806  N   LEU   240      56.686  70.359 -19.761  1.00 96.38       1SG1807
ATOM   1807  CA  LEU   240      56.522  69.267 -18.843  1.00 96.38       1SG1808
ATOM   1808  CB  LEU   240      57.800  68.886 -18.072  1.00 96.38       1SG1809
ATOM   1809  CG  LEU   240      58.819  68.088 -18.909  1.00 96.38       1SG1810
ATOM   1810  CD1 LEU   240      59.338  68.899 -20.102  1.00 96.38       1SG1811
ATOM   1811  CD2 LEU   240      59.945  67.522 -18.028  1.00 96.38       1SG1812
ATOM   1812  C   LEU   240      55.451  69.576 -17.848  1.00 96.38       1SG1813
ATOM   1813  O   LEU   240      54.688  68.691 -17.468  1.00 96.38       1SG1814
ATOM   1814  N   VAL   241      55.349  70.840 -17.400  1.00 33.23       1SG1815
ATOM   1815  CA  VAL   241      54.369  71.174 -16.409  1.00 33.23       1SG1816
ATOM   1816  CB  VAL   241      54.353  72.637 -16.074  1.00 33.23       1SG1817
ATOM   1817  CG1 VAL   241      53.237  72.895 -15.048  1.00 33.23       1SG1818
ATOM   1818  CG2 VAL   241      55.752  73.039 -15.572  1.00 33.23       1SG1819
ATOM   1819  C   VAL   241      53.023  70.804 -16.953  1.00 33.23       1SG1820
ATOM   1820  O   VAL   241      52.176  70.275 -16.235  1.00 33.23       1SG1821
ATOM   1821  N   GLU   242      52.797  71.071 -18.251  1.00 76.09       1SG1822
ATOM   1822  CA  GLU   242      51.542  70.772 -18.881  1.00 76.09       1SG1823
ATOM   1823  CB  GLU   242      51.524  71.223 -20.353  1.00 76.09       1SG1824
ATOM   1824  CG  GLU   242      51.848  72.706 -20.560  1.00 76.09       1SG1825
ATOM   1825  CD  GLU   242      50.690  73.549 -20.049  1.00 76.09       1SG1826
ATOM   1826  OE1 GLU   242      50.276  73.342 -18.878  1.00 76.09       1SG1827
ATOM   1827  OE2 GLU   242      50.204  74.414 -20.825  1.00 76.09       1SG1828
ATOM   1828  C   GLU   242      51.335  69.280 -18.896  1.00 76.09       1SG1829
ATOM   1829  O   GLU   242      50.260  68.791 -18.552  1.00 76.09       1SG1830
ATOM   1830  N   GLU   243      52.381  68.520 -19.287  1.00 41.01       1SG1831
ATOM   1831  CA  GLU   243      52.307  67.090 -19.447  1.00 41.01       1SG1832
ATOM   1832  CB  GLU   243      53.587  66.489 -20.060  1.00 41.01       1SG1833
ATOM   1833  CG  GLU   243      53.522  64.971 -20.250  1.00 41.01       1SG1834
ATOM   1834  CD  GLU   243      54.792  64.526 -20.964  1.00 41.01       1SG1835
ATOM   1835  OE1 GLU   243      55.387  65.366 -21.689  1.00 41.01       1SG1836
ATOM   1836  OE2 GLU   243      55.182  63.339 -20.796  1.00 41.01       1SG1837
ATOM   1837  C   GLU   243      52.076  66.411 -18.130  1.00 41.01       1SG1838
ATOM   1838  O   GLU   243      51.301  65.460 -18.051  1.00 41.01       1SG1839
ATOM   1839  N   PHE   244      52.746  66.885 -17.065  1.00118.95       1SG1840
ATOM   1840  CA  PHE   244      52.653  66.306 -15.752  1.00118.95       1SG1841
ATOM   1841  CB  PHE   244      53.567  67.000 -14.722  1.00118.95       1SG1842
ATOM   1842  CG  PHE   244      54.968  66.505 -14.854  1.00118.95       1SG1843
ATOM   1843  CD1 PHE   244      55.634  66.549 -16.055  1.00118.95       1SG1844
ATOM   1844  CD2 PHE   244      55.639  66.030 -13.749  1.00118.95       1SG1845
ATOM   1845  CE1 PHE   244      56.931  66.104 -16.163  1.00118.95       1SG1846
ATOM   1846  CE2 PHE   244      56.936  65.584 -13.848  1.00118.95       1SG1847
ATOM   1847  CZ  PHE   244      57.585  65.618 -15.059  1.00118.95       1SG1848
ATOM   1848  C   PHE   244      51.263  66.445 -15.228  1.00118.95       1SG1849
ATOM   1849  O   PHE   244      50.760  65.542 -14.563  1.00118.95       1SG1850
ATOM   1850  N   LYS   245      50.606  67.592 -15.480  1.00 75.10       1SG1851
ATOM   1851  CA  LYS   245      49.298  67.773 -14.925  1.00 75.10       1SG1852
ATOM   1852  CB  LYS   245      48.620  69.090 -15.348  1.00 75.10       1SG1853
ATOM   1853  CG  LYS   245      49.259  70.375 -14.809  1.00 75.10       1SG1854
ATOM   1854  CD  LYS   245      48.653  71.634 -15.437  1.00 75.10       1SG1855
ATOM   1855  CE  LYS   245      49.164  72.954 -14.855  1.00 75.10       1SG1856
ATOM   1856  NZ  LYS   245      48.374  74.088 -15.392  1.00 75.10       1SG1857
ATOM   1857  C   LYS   245      48.419  66.680 -15.437  1.00 75.10       1SG1858
ATOM   1858  O   LYS   245      47.697  66.040 -14.674  1.00 75.10       1SG1859
ATOM   1859  N   LYS   246      48.445  66.444 -16.760  1.00 47.08       1SG1860
ATOM   1860  CA  LYS   246      47.590  65.437 -17.306  1.00 47.08       1SG1861
ATOM   1861  CB  LYS   246      47.586  65.470 -18.845  1.00 47.08       1SG1862
ATOM   1862  CG  LYS   246      46.993  66.776 -19.382  1.00 47.08       1SG1863
ATOM   1863  CD  LYS   246      47.341  67.092 -20.838  1.00 47.08       1SG1864
ATOM   1864  CE  LYS   246      46.905  68.498 -21.263  1.00 47.08       1SG1865
ATOM   1865  NZ  LYS   246      47.422  68.812 -22.613  1.00 47.08       1SG1866
ATOM   1866  C   LYS   246      48.014  64.075 -16.842  1.00 47.08       1SG1867
ATOM   1867  O   LYS   246      47.206  63.323 -16.300  1.00 47.08       1SG1868
ATOM   1868  N   ASP   247      49.305  63.723 -17.026  1.00102.62       1SG1869
ATOM   1869  CA  ASP   247      49.732  62.389 -16.700  1.00102.62       1SG1870
ATOM   1870  CB  ASP   247      51.147  62.075 -17.222  1.00102.62       1SG1871
ATOM   1871  CG  ASP   247      51.421  60.579 -17.054  1.00102.62       1SG1872
ATOM   1872  OD1 ASP   247      51.458  60.089 -15.893  1.00102.62       1SG1873
ATOM   1873  OD2 ASP   247      51.588  59.902 -18.102  1.00102.62       1SG1874
ATOM   1874  C   ASP   247      49.725  62.098 -15.225  1.00102.62       1SG1875
ATOM   1875  O   ASP   247      49.052  61.174 -14.772  1.00102.62       1SG1876
ATOM   1876  N   GLN   248      50.507  62.873 -14.448  1.00118.89       1SG1877
ATOM   1877  CA  GLN   248      50.706  62.661 -13.037  1.00118.89       1SG1878
ATOM   1878  CB  GLN   248      51.985  63.325 -12.502  1.00118.89       1SG1879
ATOM   1879  CG  GLN   248      53.273  62.758 -13.109  1.00118.89       1SG1880
ATOM   1880  CD  GLN   248      53.555  61.352 -12.574  1.00118.89       1SG1881
ATOM   1881  OE1 GLN   248      54.698  60.897 -12.588  1.00118.89       1SG1882
ATOM   1882  NE2 GLN   248      52.499  60.636 -12.103  1.00118.89       1SG1883
ATOM   1883  C   GLN   248      49.568  63.135 -12.196  1.00118.89       1SG1884
ATOM   1884  O   GLN   248      49.282  62.546 -11.156  1.00118.89       1SG1885
ATOM   1885  N   GLY   249      48.901  64.234 -12.592  1.00 28.88       1SG1886
ATOM   1886  CA  GLY   249      47.863  64.753 -11.753  1.00 28.88       1SG1887
ATOM   1887  C   GLY   249      48.515  65.659 -10.756  1.00 28.88       1SG1888
ATOM   1888  O   GLY   249      47.952  65.949  -9.701  1.00 28.88       1SG1889
ATOM   1889  N   ILE   250      49.739  66.124 -11.079  1.00148.31       1SG1890
ATOM   1890  CA  ILE   250      50.497  67.002 -10.233  1.00148.31       1SG1891
ATOM   1891  CB  ILE   250      51.908  66.546 -10.056  1.00148.31       1SG1892
ATOM   1892  CG2 ILE   250      52.665  67.692  -9.388  1.00148.31       1SG1893
ATOM   1893  CG1 ILE   250      51.993  65.207  -9.313  1.00148.31       1SG1894
ATOM   1894  CD1 ILE   250      53.376  64.563  -9.407  1.00148.31       1SG1895
ATOM   1895  C   ILE   250      50.623  68.323 -10.933  1.00148.31       1SG1896
ATOM   1896  O   ILE   250      50.895  68.375 -12.131  1.00148.31       1SG1897
ATOM   1897  N   ASP   251      50.421  69.432 -10.193  1.00 53.83       1SG1898
ATOM   1898  CA  ASP   251      50.561  70.742 -10.767  1.00 53.83       1SG1899
ATOM   1899  CB  ASP   251      49.366  71.662 -10.459  1.00 53.83       1SG1900
ATOM   1900  CG  ASP   251      49.465  72.926 -11.307  1.00 53.83       1SG1901
ATOM   1901  OD1 ASP   251      50.581  73.231 -11.804  1.00 53.83       1SG1902
ATOM   1902  OD2 ASP   251      48.415  73.606 -11.469  1.00 53.83       1SG1903
ATOM   1903  C   ASP   251      51.791  71.360 -10.171  1.00 53.83       1SG1904
ATOM   1904  O   ASP   251      51.780  71.829  -9.034  1.00 53.83       1SG1905
ATOM   1905  N   LEU   252      52.882  71.376 -10.959  1.00 96.03       1SG1906
ATOM   1906  CA  LEU   252      54.181  71.872 -10.588  1.00 96.03       1SG1907
ATOM   1907  CB  LEU   252      55.226  71.637 -11.691  1.00 96.03       1SG1908
ATOM   1908  CG  LEU   252      55.477  70.150 -12.012  1.00 96.03       1SG1909
ATOM   1909  CD1 LEU   252      54.219  69.475 -12.583  1.00 96.03       1SG1910
ATOM   1910  CD2 LEU   252      56.704  69.980 -12.923  1.00 96.03       1SG1911
ATOM   1911  C   LEU   252      54.117  73.348 -10.353  1.00 96.03       1SG1912
ATOM   1912  O   LEU   252      54.884  73.893  -9.562  1.00 96.03       1SG1913
ATOM   1913  N   ARG   253      53.219  74.044 -11.069  1.00131.10       1SG1914
ATOM   1914  CA  ARG   253      53.119  75.471 -10.956  1.00131.10       1SG1915
ATOM   1915  CB  ARG   253      52.103  76.077 -11.941  1.00131.10       1SG1916
ATOM   1916  CG  ARG   253      52.564  75.964 -13.399  1.00131.10       1SG1917
ATOM   1917  CD  ARG   253      51.667  76.684 -14.408  1.00131.10       1SG1918
ATOM   1918  NE  ARG   253      52.351  76.624 -15.733  1.00131.10       1SG1919
ATOM   1919  CZ  ARG   253      52.137  75.578 -16.585  1.00131.10       1SG1920
ATOM   1920  NH1 ARG   253      51.261  74.587 -16.253  1.00131.10       1SG1921
ATOM   1921  NH2 ARG   253      52.806  75.524 -17.773  1.00131.10       1SG1922
ATOM   1922  C   ARG   253      52.735  75.833  -9.549  1.00131.10       1SG1923
ATOM   1923  O   ARG   253      53.093  76.905  -9.062  1.00131.10       1SG1924
ATOM   1924  N   ASN   254      51.962  74.965  -8.870  1.00 55.06       1SG1925
ATOM   1925  CA  ASN   254      51.534  75.236  -7.525  1.00 55.06       1SG1926
ATOM   1926  CB  ASN   254      50.557  74.175  -6.981  1.00 55.06       1SG1927
ATOM   1927  CG  ASN   254      49.224  74.292  -7.711  1.00 55.06       1SG1928
ATOM   1928  OD1 ASN   254      48.631  73.292  -8.114  1.00 55.06       1SG1929
ATOM   1929  ND2 ASN   254      48.729  75.548  -7.874  1.00 55.06       1SG1930
ATOM   1930  C   ASN   254      52.703  75.278  -6.579  1.00 55.06       1SG1931
ATOM   1931  O   ASN   254      52.751  76.146  -5.710  1.00 55.06       1SG1932
ATOM   1932  N   ASP   255      53.671  74.345  -6.717  1.00 59.45       1SG1933
ATOM   1933  CA  ASP   255      54.767  74.255  -5.783  1.00 59.45       1SG1934
ATOM   1934  CB  ASP   255      54.995  72.809  -5.302  1.00 59.45       1SG1935
ATOM   1935  CG  ASP   255      55.956  72.787  -4.118  1.00 59.45       1SG1936
ATOM   1936  OD1 ASP   255      56.822  73.697  -4.020  1.00 59.45       1SG1937
ATOM   1937  OD2 ASP   255      55.834  71.846  -3.289  1.00 59.45       1SG1938
ATOM   1938  C   ASP   255      56.034  74.736  -6.431  1.00 59.45       1SG1939
ATOM   1939  O   ASP   255      56.490  74.190  -7.433  1.00 59.45       1SG1940
ATOM   1940  N   PRO   256      56.620  75.757  -5.860  1.00140.93       1SG1941
ATOM   1941  CA  PRO   256      57.831  76.330  -6.378  1.00140.93       1SG1942
ATOM   1942  CD  PRO   256      55.911  76.666  -4.978  1.00140.93       1SG1943
ATOM   1943  CB  PRO   256      58.031  77.648  -5.623  1.00140.93       1SG1944
ATOM   1944  CG  PRO   256      57.017  77.597  -4.459  1.00140.93       1SG1945
ATOM   1945  C   PRO   256      59.001  75.397  -6.321  1.00140.93       1SG1946
ATOM   1946  O   PRO   256      59.875  75.500  -7.181  1.00140.93       1SG1947
ATOM   1947  N   LEU   257      59.054  74.505  -5.313  1.00 50.29       1SG1948
ATOM   1948  CA  LEU   257      60.143  73.579  -5.180  1.00 50.29       1SG1949
ATOM   1949  CB  LEU   257      60.049  72.736  -3.897  1.00 50.29       1SG1950
ATOM   1950  CG  LEU   257      60.027  73.561  -2.598  1.00 50.29       1SG1951
ATOM   1951  CD1 LEU   257      59.978  72.647  -1.367  1.00 50.29       1SG1952
ATOM   1952  CD2 LEU   257      61.192  74.556  -2.545  1.00 50.29       1SG1953
ATOM   1953  C   LEU   257      60.089  72.610  -6.320  1.00 50.29       1SG1954
ATOM   1954  O   LEU   257      61.100  72.309  -6.953  1.00 50.29       1SG1955
ATOM   1955  N   ALA   258      58.877  72.104  -6.610  1.00 35.86       1SG1956
ATOM   1956  CA  ALA   258      58.681  71.117  -7.631  1.00 35.86       1SG1957
ATOM   1957  CB  ALA   258      57.218  70.667  -7.735  1.00 35.86       1SG1958
ATOM   1958  C   ALA   258      59.066  71.694  -8.955  1.00 35.86       1SG1959
ATOM   1959  O   ALA   258      59.699  71.022  -9.769  1.00 35.86       1SG1960
ATOM   1960  N   MET   259      58.693  72.964  -9.198  1.00129.94       1SG1961
ATOM   1961  CA  MET   259      58.951  73.608 -10.453  1.00129.94       1SG1962
ATOM   1962  CB  MET   259      58.381  75.037 -10.504  1.00129.94       1SG1963
ATOM   1963  CG  MET   259      58.478  75.700 -11.879  1.00129.94       1SG1964
ATOM   1964  SD  MET   259      57.349  75.011 -13.125  1.00129.94       1SG1965
ATOM   1965  CE  MET   259      57.860  76.155 -14.440  1.00129.94       1SG1966
ATOM   1966  C   MET   259      60.430  73.702 -10.660  1.00129.94       1SG1967
ATOM   1967  O   MET   259      60.930  73.437 -11.752  1.00129.94       1SG1968
ATOM   1968  N   GLN   260      61.166  74.068  -9.595  1.00 86.53       1SG1969
ATOM   1969  CA  GLN   260      62.590  74.235  -9.652  1.00 86.53       1SG1970
ATOM   1970  CB  GLN   260      63.181  74.819  -8.357  1.00 86.53       1SG1971
ATOM   1971  CG  GLN   260      62.814  76.289  -8.137  1.00 86.53       1SG1972
ATOM   1972  CD  GLN   260      63.584  77.123  -9.154  1.00 86.53       1SG1973
ATOM   1973  OE1 GLN   260      63.005  77.906  -9.904  1.00 86.53       1SG1974
ATOM   1974  NE2 GLN   260      64.933  76.952  -9.180  1.00 86.53       1SG1975
ATOM   1975  C   GLN   260      63.244  72.917  -9.918  1.00 86.53       1SG1976
ATOM   1976  O   GLN   260      64.280  72.862 -10.577  1.00 86.53       1SG1977
ATOM   1977  N   ARG   261      62.674  71.821  -9.386  1.00 85.04       1SG1978
ATOM   1978  CA  ARG   261      63.247  70.522  -9.601  1.00 85.04       1SG1979
ATOM   1979  CB  ARG   261      62.446  69.396  -8.912  1.00 85.04       1SG1980
ATOM   1980  CG  ARG   261      62.594  69.342  -7.389  1.00 85.04       1SG1981
ATOM   1981  CD  ARG   261      61.716  68.274  -6.724  1.00 85.04       1SG1982
ATOM   1982  NE  ARG   261      62.183  68.113  -5.317  1.00 85.04       1SG1983
ATOM   1983  CZ  ARG   261      61.748  68.964  -4.343  1.00 85.04       1SG1984
ATOM   1984  NH1 ARG   261      60.881  69.968  -4.661  1.00 85.04       1SG1985
ATOM   1985  NH2 ARG   261      62.181  68.815  -3.056  1.00 85.04       1SG1986
ATOM   1986  C   ARG   261      63.220  70.247 -11.072  1.00 85.04       1SG1987
ATOM   1987  O   ARG   261      64.180  69.722 -11.636  1.00 85.04       1SG1988
ATOM   1988  N   LEU   262      62.097  70.585 -11.732  1.00127.38       1SG1989
ATOM   1989  CA  LEU   262      61.973  70.346 -13.143  1.00127.38       1SG1990
ATOM   1990  CB  LEU   262      60.561  70.636 -13.683  1.00127.38       1SG1991
ATOM   1991  CG  LEU   262      60.440  70.377 -15.192  1.00127.38       1SG1992
ATOM   1992  CD1 LEU   262      60.644  68.887 -15.503  1.00127.38       1SG1993
ATOM   1993  CD2 LEU   262      59.126  70.934 -15.759  1.00127.38       1SG1994
ATOM   1994  C   LEU   262      62.925  71.220 -13.903  1.00127.38       1SG1995
ATOM   1995  O   LEU   262      63.588  70.769 -14.836  1.00127.38       1SG1996
ATOM   1996  N   LYS   263      63.035  72.503 -13.506  1.00 74.63       1SG1997
ATOM   1997  CA  LYS   263      63.846  73.464 -14.201  1.00 74.63       1SG1998
ATOM   1998  CB  LYS   263      63.838  74.833 -13.489  1.00 74.63       1SG1999
ATOM   1999  CG  LYS   263      64.677  75.920 -14.164  1.00 74.63       1SG2000
ATOM   2000  CD  LYS   263      64.070  76.448 -15.460  1.00 74.63       1SG2001
ATOM   2001  CE  LYS   263      64.873  77.585 -16.098  1.00 74.63       1SG2002
ATOM   2002  NZ  LYS   263      64.203  78.047 -17.330  1.00 74.63       1SG2003
ATOM   2003  C   LYS   263      65.268  72.998 -14.219  1.00 74.63       1SG2004
ATOM   2004  O   LYS   263      65.948  73.085 -15.242  1.00 74.63       1SG2005
ATOM   2005  N   GLU   264      65.754  72.485 -13.074  1.00 71.04       1SG2006
ATOM   2006  CA  GLU   264      67.120  72.064 -12.953  1.00 71.04       1SG2007
ATOM   2007  CB  GLU   264      67.456  71.594 -11.525  1.00 71.04       1SG2008
ATOM   2008  CG  GLU   264      68.910  71.149 -11.344  1.00 71.04       1SG2009
ATOM   2009  CD  GLU   264      69.094  70.716  -9.894  1.00 71.04       1SG2010
ATOM   2010  OE1 GLU   264      68.127  70.869  -9.099  1.00 71.04       1SG2011
ATOM   2011  OE2 GLU   264      70.206  70.226  -9.563  1.00 71.04       1SG2012
ATOM   2012  C   GLU   264      67.384  70.917 -13.875  1.00 71.04       1SG2013
ATOM   2013  O   GLU   264      68.412  70.875 -14.550  1.00 71.04       1SG2014
ATOM   2014  N   ALA   265      66.453  69.948 -13.919  1.00 30.25       1SG2015
ATOM   2015  CA  ALA   265      66.594  68.785 -14.746  1.00 30.25       1SG2016
ATOM   2016  CB  ALA   265      65.456  67.767 -14.555  1.00 30.25       1SG2017
ATOM   2017  C   ALA   265      66.571  69.199 -16.182  1.00 30.25       1SG2018
ATOM   2018  O   ALA   265      67.285  68.642 -17.014  1.00 30.25       1SG2019
ATOM   2019  N   ALA   266      65.735  70.203 -16.498  1.00 32.67       1SG2020
ATOM   2020  CA  ALA   266      65.515  70.652 -17.841  1.00 32.67       1SG2021
ATOM   2021  CB  ALA   266      64.506  71.813 -17.914  1.00 32.67       1SG2022
ATOM   2022  C   ALA   266      66.799  71.127 -18.444  1.00 32.67       1SG2023
ATOM   2023  O   ALA   266      67.055  70.888 -19.623  1.00 32.67       1SG2024
ATOM   2024  N   GLU   267      67.645  71.821 -17.663  1.00 38.10       1SG2025
ATOM   2025  CA  GLU   267      68.867  72.332 -18.212  1.00 38.10       1SG2026
ATOM   2026  CB  GLU   267      69.699  73.132 -17.198  1.00 38.10       1SG2027
ATOM   2027  CG  GLU   267      70.947  73.764 -17.818  1.00 38.10       1SG2028
ATOM   2028  CD  GLU   267      71.777  74.380 -16.702  1.00 38.10       1SG2029
ATOM   2029  OE1 GLU   267      71.664  73.892 -15.547  1.00 38.10       1SG2030
ATOM   2030  OE2 GLU   267      72.540  75.341 -16.989  1.00 38.10       1SG2031
ATOM   2031  C   GLU   267      69.723  71.190 -18.664  1.00 38.10       1SG2032
ATOM   2032  O   GLU   267      70.343  71.257 -19.722  1.00 38.10       1SG2033
ATOM   2033  N   LYS   268      69.793  70.105 -17.872  1.00143.20       1SG2034
ATOM   2034  CA  LYS   268      70.636  69.003 -18.240  1.00143.20       1SG2035
ATOM   2035  CB  LYS   268      70.725  67.907 -17.168  1.00143.20       1SG2036
ATOM   2036  CG  LYS   268      71.633  66.757 -17.606  1.00143.20       1SG2037
ATOM   2037  CD  LYS   268      73.097  67.171 -17.797  1.00143.20       1SG2038
ATOM   2038  CE  LYS   268      74.044  66.631 -16.726  1.00143.20       1SG2039
ATOM   2039  NZ  LYS   268      74.474  65.261 -17.087  1.00143.20       1SG2040
ATOM   2040  C   LYS   268      70.116  68.368 -19.488  1.00143.20       1SG2041
ATOM   2041  O   LYS   268      70.883  68.002 -20.376  1.00143.20       1SG2042
ATOM   2042  N   ALA   269      68.784  68.231 -19.591  1.00 30.66       1SG2043
ATOM   2043  CA  ALA   269      68.193  67.580 -20.721  1.00 30.66       1SG2044
ATOM   2044  CB  ALA   269      66.659  67.502 -20.626  1.00 30.66       1SG2045
ATOM   2045  C   ALA   269      68.530  68.350 -21.958  1.00 30.66       1SG2046
ATOM   2046  O   ALA   269      68.823  67.761 -22.996  1.00 30.66       1SG2047
ATOM   2047  N   LYS   270      68.512  69.695 -21.882  1.00 79.72       1SG2048
ATOM   2048  CA  LYS   270      68.751  70.489 -23.053  1.00 79.72       1SG2049
ATOM   2049  CB  LYS   270      68.613  72.008 -22.823  1.00 79.72       1SG2050
ATOM   2050  CG  LYS   270      69.749  72.634 -22.015  1.00 79.72       1SG2051
ATOM   2051  CD  LYS   270      69.756  74.166 -22.012  1.00 79.72       1SG2052
ATOM   2052  CE  LYS   270      70.891  74.762 -21.175  1.00 79.72       1SG2053
ATOM   2053  NZ  LYS   270      70.792  76.240 -21.159  1.00 79.72       1SG2054
ATOM   2054  C   LYS   270      70.133  70.226 -23.582  1.00 79.72       1SG2055
ATOM   2055  O   LYS   270      70.321  70.130 -24.794  1.00 79.72       1SG2056
ATOM   2056  N   ILE   271      71.139  70.092 -22.695  1.00119.49       1SG2057
ATOM   2057  CA  ILE   271      72.491  69.912 -23.153  1.00119.49       1SG2058
ATOM   2058  CB  ILE   271      73.530  69.924 -22.061  1.00119.49       1SG2059
ATOM   2059  CG2 ILE   271      73.406  68.641 -21.222  1.00119.49       1SG2060
ATOM   2060  CG1 ILE   271      74.926  70.086 -22.687  1.00119.49       1SG2061
ATOM   2061  CD1 ILE   271      75.137  71.428 -23.388  1.00119.49       1SG2062
ATOM   2062  C   ILE   271      72.614  68.620 -23.893  1.00119.49       1SG2063
ATOM   2063  O   ILE   271      73.293  68.541 -24.914  1.00119.49       1SG2064
ATOM   2064  N   GLU   272      71.951  67.567 -23.392  1.00 44.14       1SG2065
ATOM   2065  CA  GLU   272      72.038  66.267 -23.989  1.00 44.14       1SG2066
ATOM   2066  CB  GLU   272      71.220  65.226 -23.207  1.00 44.14       1SG2067
ATOM   2067  CG  GLU   272      71.486  63.779 -23.617  1.00 44.14       1SG2068
ATOM   2068  CD  GLU   272      70.822  62.891 -22.575  1.00 44.14       1SG2069
ATOM   2069  OE1 GLU   272      70.171  63.447 -21.650  1.00 44.14       1SG2070
ATOM   2070  OE2 GLU   272      70.962  61.644 -22.685  1.00 44.14       1SG2071
ATOM   2071  C   GLU   272      71.503  66.359 -25.386  1.00 44.14       1SG2072
ATOM   2072  O   GLU   272      72.008  65.714 -26.303  1.00 44.14       1SG2073
ATOM   2073  N   LEU   273      70.464  67.188 -25.573  1.00158.37       1SG2074
ATOM   2074  CA  LEU   273      69.787  67.361 -26.825  1.00158.37       1SG2075
ATOM   2075  CB  LEU   273      68.512  68.204 -26.685  1.00158.37       1SG2076
ATOM   2076  CG  LEU   273      67.625  68.148 -27.935  1.00158.37       1SG2077
ATOM   2077  CD1 LEU   273      67.148  66.716 -28.215  1.00158.37       1SG2078
ATOM   2078  CD2 LEU   273      66.447  69.114 -27.807  1.00158.37       1SG2079
ATOM   2079  C   LEU   273      70.701  68.004 -27.828  1.00158.37       1SG2080
ATOM   2080  O   LEU   273      70.526  67.836 -29.034  1.00158.37       1SG2081
ATOM   2081  N   SER   274      71.670  68.818 -27.374  1.00 83.14       1SG2082
ATOM   2082  CA  SER   274      72.556  69.423 -28.326  1.00 83.14       1SG2083
ATOM   2083  CB  SER   274      73.607  70.327 -27.665  1.00 83.14       1SG2084
ATOM   2084  OG  SER   274      74.449  70.888 -28.659  1.00 83.14       1SG2085
ATOM   2085  C   SER   274      73.283  68.333 -29.049  1.00 83.14       1SG2086
ATOM   2086  O   SER   274      73.476  68.410 -30.262  1.00 83.14       1SG2087
ATOM   2087  N   SER   275      73.759  67.318 -28.297  1.00 92.33       1SG2088
ATOM   2088  CA  SER   275      74.478  66.196 -28.840  1.00 92.33       1SG2089
ATOM   2089  CB  SER   275      75.335  65.473 -27.788  1.00 92.33       1SG2090
ATOM   2090  OG  SER   275      76.384  66.325 -27.354  1.00 92.33       1SG2091
ATOM   2091  C   SER   275      73.582  65.161 -29.463  1.00 92.33       1SG2092
ATOM   2092  O   SER   275      73.884  64.646 -30.540  1.00 92.33       1SG2093
ATOM   2093  N   ALA   276      72.448  64.825 -28.814  1.00 40.63       1SG2094
ATOM   2094  CA  ALA   276      71.661  63.721 -29.295  1.00 40.63       1SG2095
ATOM   2095  CB  ALA   276      71.475  62.611 -28.247  1.00 40.63       1SG2096
ATOM   2096  C   ALA   276      70.295  64.180 -29.697  1.00 40.63       1SG2097
ATOM   2097  O   ALA   276      69.816  65.229 -29.271  1.00 40.63       1SG2098
ATOM   2098  N   GLN   277      69.665  63.398 -30.598  1.00 90.49       1SG2099
ATOM   2099  CA  GLN   277      68.347  63.658 -31.100  1.00 90.49       1SG2100
ATOM   2100  CB  GLN   277      68.002  62.806 -32.335  1.00 90.49       1SG2101
ATOM   2101  CG  GLN   277      66.641  63.142 -32.952  1.00 90.49       1SG2102
ATOM   2102  CD  GLN   277      66.483  62.315 -34.222  1.00 90.49       1SG2103
ATOM   2103  OE1 GLN   277      66.082  62.826 -35.267  1.00 90.49       1SG2104
ATOM   2104  NE2 GLN   277      66.804  60.997 -34.130  1.00 90.49       1SG2105
ATOM   2105  C   GLN   277      67.313  63.404 -30.041  1.00 90.49       1SG2106
ATOM   2106  O   GLN   277      66.314  64.118 -29.973  1.00 90.49       1SG2107
ATOM   2107  N   GLN   278      67.509  62.368 -29.195  1.00 91.94       1SG2108
ATOM   2108  CA  GLN   278      66.520  62.016 -28.208  1.00 91.94       1SG2109
ATOM   2109  CB  GLN   278      65.966  60.599 -28.428  1.00 91.94       1SG2110
ATOM   2110  CG  GLN   278      67.056  59.531 -28.300  1.00 91.94       1SG2111
ATOM   2111  CD  GLN   278      66.439  58.168 -28.574  1.00 91.94       1SG2112
ATOM   2112  OE1 GLN   278      67.130  57.231 -28.970  1.00 91.94       1SG2113
ATOM   2113  NE2 GLN   278      65.102  58.051 -28.360  1.00 91.94       1SG2114
ATOM   2114  C   GLN   278      67.150  62.026 -26.845  1.00 91.94       1SG2115
ATOM   2115  O   GLN   278      68.353  61.812 -26.705  1.00 91.94       1SG2116
ATOM   2116  N   THR   279      66.344  62.310 -25.793  1.00115.84       1SG2117
ATOM   2117  CA  THR   279      66.871  62.305 -24.456  1.00115.84       1SG2118
ATOM   2118  CB  THR   279      67.334  63.660 -24.006  1.00115.84       1SG2119
ATOM   2119  OG1 THR   279      66.235  64.555 -23.937  1.00115.84       1SG2120
ATOM   2120  CG2 THR   279      68.380  64.179 -25.007  1.00115.84       1SG2121
ATOM   2121  C   THR   279      65.782  61.885 -23.511  1.00115.84       1SG2122
ATOM   2122  O   THR   279      64.632  62.296 -23.658  1.00115.84       1SG2123
ATOM   2123  N   ASP   280      66.122  61.044 -22.509  1.00 80.38       1SG2124
ATOM   2124  CA  ASP   280      65.175  60.591 -21.526  1.00 80.38       1SG2125
ATOM   2125  CB  ASP   280      65.616  59.262 -20.875  1.00 80.38       1SG2126
ATOM   2126  CG  ASP   280      64.468  58.609 -20.114  1.00 80.38       1SG2127
ATOM   2127  OD1 ASP   280      63.961  59.218 -19.135  1.00 80.38       1SG2128
ATOM   2128  OD2 ASP   280      64.099  57.465 -20.493  1.00 80.38       1SG2129
ATOM   2129  C   ASP   280      65.105  61.643 -20.459  1.00 80.38       1SG2130
ATOM   2130  O   ASP   280      66.061  62.389 -20.254  1.00 80.38       1SG2131
ATOM   2131  N   VAL   281      63.955  61.755 -19.762  1.00 44.15       1SG2132
ATOM   2132  CA  VAL   281      63.852  62.715 -18.702  1.00 44.15       1SG2133
ATOM   2133  CB  VAL   281      63.005  63.899 -19.063  1.00 44.15       1SG2134
ATOM   2134  CG1 VAL   281      62.892  64.814 -17.833  1.00 44.15       1SG2135
ATOM   2135  CG2 VAL   281      63.628  64.583 -20.291  1.00 44.15       1SG2136
ATOM   2136  C   VAL   281      63.205  62.048 -17.533  1.00 44.15       1SG2137
ATOM   2137  O   VAL   281      62.101  61.519 -17.637  1.00 44.15       1SG2138
ATOM   2138  N   ASN   282      63.877  62.050 -16.368  1.00 78.41       1SG2139
ATOM   2139  CA  ASN   282      63.254  61.450 -15.226  1.00 78.41       1SG2140
ATOM   2140  CB  ASN   282      63.616  59.968 -15.034  1.00 78.41       1SG2141
ATOM   2141  CG  ASN   282      65.122  59.862 -14.862  1.00 78.41       1SG2142
ATOM   2142  OD1 ASN   282      65.882  60.687 -15.367  1.00 78.41       1SG2143
ATOM   2143  ND2 ASN   282      65.572  58.807 -14.131  1.00 78.41       1SG2144
ATOM   2144  C   ASN   282      63.676  62.206 -14.005  1.00 78.41       1SG2145
ATOM   2145  O   ASN   282      64.832  62.611 -13.890  1.00 78.41       1SG2146
ATOM   2146  N   LEU   283      62.728  62.439 -13.074  1.00154.83       1SG2147
ATOM   2147  CA  LEU   283      63.056  63.128 -11.857  1.00154.83       1SG2148
ATOM   2148  CB  LEU   283      62.619  64.603 -11.842  1.00154.83       1SG2149
ATOM   2149  CG  LEU   283      63.300  65.472 -12.917  1.00154.83       1SG2150
ATOM   2150  CD1 LEU   283      62.835  66.932 -12.825  1.00154.83       1SG2151
ATOM   2151  CD2 LEU   283      64.827  65.323 -12.877  1.00154.83       1SG2152
ATOM   2152  C   LEU   283      62.324  62.454 -10.737  1.00154.83       1SG2153
ATOM   2153  O   LEU   283      61.131  62.171 -10.831  1.00154.83       1SG2154
ATOM   2154  N   PRO   284      63.047  62.156  -9.692  1.00157.86       1SG2155
ATOM   2155  CA  PRO   284      62.430  61.547  -8.543  1.00157.86       1SG2156
ATOM   2156  CD  PRO   284      64.398  61.656  -9.903  1.00157.86       1SG2157
ATOM   2157  CB  PRO   284      63.546  60.817  -7.800  1.00157.86       1SG2158
ATOM   2158  CG  PRO   284      64.585  60.516  -8.889  1.00157.86       1SG2159
ATOM   2159  C   PRO   284      61.740  62.549  -7.664  1.00157.86       1SG2160
ATOM   2160  O   PRO   284      62.169  63.700  -7.616  1.00157.86       1SG2161
ATOM   2161  N   TYR   285      60.668  62.124  -6.965  1.00277.90       1SG2162
ATOM   2162  CA  TYR   285      59.988  62.914  -5.973  1.00277.90       1SG2163
ATOM   2163  CB  TYR   285      60.696  62.895  -4.596  1.00277.90       1SG2164
ATOM   2164  CG  TYR   285      62.109  63.371  -4.721  1.00277.90       1SG2165
ATOM   2165  CD1 TYR   285      63.113  62.488  -5.056  1.00277.90       1SG2166
ATOM   2166  CD2 TYR   285      62.444  64.689  -4.502  1.00277.90       1SG2167
ATOM   2167  CE1 TYR   285      64.417  62.908  -5.176  1.00277.90       1SG2168
ATOM   2168  CE2 TYR   285      63.744  65.118  -4.620  1.00277.90       1SG2169
ATOM   2169  CZ  TYR   285      64.734  64.227  -4.958  1.00277.90       1SG2170
ATOM   2170  OH  TYR   285      66.069  64.666  -5.082  1.00277.90       1SG2171
ATOM   2171  C   TYR   285      59.765  64.327  -6.428  1.00277.90       1SG2172
ATOM   2172  O   TYR   285      60.056  65.272  -5.698  1.00277.90       1SG2173
ATOM   2173  N   ILE   286      59.201  64.528  -7.634  1.00117.52       1SG2174
ATOM   2174  CA  ILE   286      59.033  65.883  -8.078  1.00117.52       1SG2175
ATOM   2175  CB  ILE   286      58.507  65.990  -9.485  1.00117.52       1SG2176
ATOM   2176  CG2 ILE   286      57.157  65.261  -9.589  1.00117.52       1SG2177
ATOM   2177  CG1 ILE   286      58.472  67.467  -9.918  1.00117.52       1SG2178
ATOM   2178  CD1 ILE   286      58.213  67.669 -11.410  1.00117.52       1SG2179
ATOM   2179  C   ILE   286      58.085  66.607  -7.172  1.00117.52       1SG2180
ATOM   2180  O   ILE   286      58.392  67.703  -6.705  1.00117.52       1SG2181
ATOM   2181  N   THR   287      56.914  66.011  -6.883  1.00153.55       1SG2182
ATOM   2182  CA  THR   287      55.967  66.660  -6.021  1.00153.55       1SG2183
ATOM   2183  CB  THR   287      54.863  67.345  -6.749  1.00153.55       1SG2184
ATOM   2184  OG1 THR   287      54.065  66.367  -7.397  1.00153.55       1SG2185
ATOM   2185  CG2 THR   287      55.464  68.301  -7.786  1.00153.55       1SG2186
ATOM   2186  C   THR   287      55.286  65.569  -5.273  1.00153.55       1SG2187
ATOM   2187  O   THR   287      55.168  64.460  -5.793  1.00153.55       1SG2188
ATOM   2188  N   ALA   288      54.771  65.881  -4.064  1.00227.47       1SG2189
ATOM   2189  CA  ALA   288      54.157  64.878  -3.240  1.00227.47       1SG2190
ATOM   2190  CB  ALA   288      52.849  64.315  -3.826  1.00227.47       1SG2191
ATOM   2191  C   ALA   288      55.150  63.780  -3.154  1.00227.47       1SG2192
ATOM   2192  O   ALA   288      54.818  62.608  -3.333  1.00227.47       1SG2193
ATOM   2193  N   ASP   289      56.403  64.162  -2.849  1.00242.74       1SG2194
ATOM   2194  CA  ASP   289      57.530  63.281  -2.882  1.00242.74       1SG2195
ATOM   2195  CB  ASP   289      58.792  63.842  -2.207  1.00242.74       1SG2196
ATOM   2196  CG  ASP   289      58.477  64.059  -0.733  1.00242.74       1SG2197
ATOM   2197  OD1 ASP   289      57.834  65.095  -0.418  1.00242.74       1SG2198
ATOM   2198  OD2 ASP   289      58.858  63.188   0.095  1.00242.74       1SG2199
ATOM   2199  C   ASP   289      57.223  62.012  -2.185  1.00242.74       1SG2200
ATOM   2200  O   ASP   289      56.549  61.982  -1.160  1.00242.74       1SG2201
ATOM   2201  N   ALA   290      57.690  60.920  -2.809  1.00301.79       1SG2202
ATOM   2202  CA  ALA   290      57.574  59.584  -2.325  1.00301.79       1SG2203
ATOM   2203  CB  ALA   290      56.148  59.191  -1.907  1.00301.79       1SG2204
ATOM   2204  C   ALA   290      57.947  58.760  -3.507  1.00301.79       1SG2205
ATOM   2205  O   ALA   290      57.938  59.257  -4.632  1.00301.79       1SG2206
ATOM   2206  N   THR   291      58.309  57.481  -3.309  1.00269.64       1SG2207
ATOM   2207  CA  THR   291      58.625  56.739  -4.489  1.00269.64       1SG2208
ATOM   2208  CB  THR   291      59.359  55.450  -4.238  1.00269.64       1SG2209
ATOM   2209  OG1 THR   291      59.826  54.907  -5.465  1.00269.64       1SG2210
ATOM   2210  CG2 THR   291      58.414  54.459  -3.538  1.00269.64       1SG2211
ATOM   2211  C   THR   291      57.316  56.432  -5.135  1.00269.64       1SG2212
ATOM   2212  O   THR   291      56.328  56.172  -4.450  1.00269.64       1SG2213
ATOM   2213  N   GLY   292      57.259  56.483  -6.478  1.00 80.03       1SG2214
ATOM   2214  CA  GLY   292      56.003  56.216  -7.110  1.00 80.03       1SG2215
ATOM   2215  C   GLY   292      55.770  57.265  -8.147  1.00 80.03       1SG2216
ATOM   2216  O   GLY   292      56.692  57.834  -8.727  1.00 80.03       1SG2217
ATOM   2217  N   PRO   293      54.512  57.525  -8.368  1.00131.62       1SG2218
ATOM   2218  CA  PRO   293      54.080  58.460  -9.366  1.00131.62       1SG2219
ATOM   2219  CD  PRO   293      53.494  57.292  -7.356  1.00131.62       1SG2220
ATOM   2220  CB  PRO   293      52.562  58.531  -9.221  1.00131.62       1SG2221
ATOM   2221  CG  PRO   293      52.343  58.247  -7.724  1.00131.62       1SG2222
ATOM   2222  C   PRO   293      54.704  59.785  -9.092  1.00131.62       1SG2223
ATOM   2223  O   PRO   293      54.764  60.612 -10.001  1.00131.62       1SG2224
ATOM   2224  N   LYS   294      55.167  60.020  -7.850  1.00168.05       1SG2225
ATOM   2225  CA  LYS   294      55.728  61.290  -7.519  1.00168.05       1SG2226
ATOM   2226  CB  LYS   294      56.262  61.329  -6.082  1.00168.05       1SG2227
ATOM   2227  CG  LYS   294      55.334  60.588  -5.117  1.00168.05       1SG2228
ATOM   2228  CD  LYS   294      53.854  60.943  -5.275  1.00168.05       1SG2229
ATOM   2229  CE  LYS   294      52.954  60.240  -4.258  1.00168.05       1SG2230
ATOM   2230  NZ  LYS   294      51.543  60.633  -4.471  1.00168.05       1SG2231
ATOM   2231  C   LYS   294      56.873  61.451  -8.453  1.00168.05       1SG2232
ATOM   2232  O   LYS   294      57.188  62.551  -8.904  1.00168.05       1SG2233
ATOM   2233  N   HIS   295      57.542  60.325  -8.750  1.00 76.64       1SG2234
ATOM   2234  CA  HIS   295      58.605  60.326  -9.704  1.00 76.64       1SG2235
ATOM   2235  ND1 HIS   295      59.427  58.770  -7.136  1.00 76.64       1SG2236
ATOM   2236  CG  HIS   295      60.098  58.812  -8.339  1.00 76.64       1SG2237
ATOM   2237  CB  HIS   295      59.424  59.026  -9.664  1.00 76.64       1SG2238
ATOM   2238  NE2 HIS   295      61.581  58.470  -6.671  1.00 76.64       1SG2239
ATOM   2239  CD2 HIS   295      61.411  58.624  -8.035  1.00 76.64       1SG2240
ATOM   2240  CE1 HIS   295      60.361  58.565  -6.173  1.00 76.64       1SG2241
ATOM   2241  C   HIS   295      57.951  60.423 -11.047  1.00 76.64       1SG2242
ATOM   2242  O   HIS   295      56.881  59.857 -11.262  1.00 76.64       1SG2243
ATOM   2243  N   MET   296      58.566  61.167 -11.989  1.00148.97       1SG2244
ATOM   2244  CA  MET   296      57.972  61.278 -13.289  1.00148.97       1SG2245
ATOM   2245  CB  MET   296      57.468  62.691 -13.621  1.00148.97       1SG2246
ATOM   2246  CG  MET   296      56.834  62.786 -15.009  1.00148.97       1SG2247
ATOM   2247  SD  MET   296      55.297  61.853 -15.226  1.00148.97       1SG2248
ATOM   2248  CE  MET   296      55.138  62.136 -17.014  1.00148.97       1SG2249
ATOM   2249  C   MET   296      58.980  60.874 -14.319  1.00148.97       1SG2250
ATOM   2250  O   MET   296      60.183  61.039 -14.127  1.00148.97       1SG2251
ATOM   2251  N   ASN   297      58.503  60.284 -15.438  1.00 45.51       1SG2252
ATOM   2252  CA  ASN   297      59.387  59.874 -16.493  1.00 45.51       1SG2253
ATOM   2253  CB  ASN   297      59.500  58.345 -16.634  1.00 45.51       1SG2254
ATOM   2254  CG  ASN   297      60.542  58.032 -17.699  1.00 45.51       1SG2255
ATOM   2255  OD1 ASN   297      60.254  57.355 -18.684  1.00 45.51       1SG2256
ATOM   2256  ND2 ASN   297      61.790  58.536 -17.499  1.00 45.51       1SG2257
ATOM   2257  C   ASN   297      58.840  60.419 -17.776  1.00 45.51       1SG2258
ATOM   2258  O   ASN   297      57.647  60.304 -18.051  1.00 45.51       1SG2259
ATOM   2259  N   ILE   298      59.709  61.050 -18.592  1.00102.66       1SG2260
ATOM   2260  CA  ILE   298      59.263  61.631 -19.825  1.00102.66       1SG2261
ATOM   2261  CB  ILE   298      58.918  63.098 -19.685  1.00102.66       1SG2262
ATOM   2262  CG2 ILE   298      58.224  63.577 -20.974  1.00102.66       1SG2263
ATOM   2263  CG1 ILE   298      58.028  63.339 -18.456  1.00102.66       1SG2264
ATOM   2264  CD1 ILE   298      58.802  63.294 -17.139  1.00102.66       1SG2265
ATOM   2265  C   ILE   298      60.432  61.544 -20.765  1.00102.66       1SG2266
ATOM   2266  O   ILE   298      61.504  61.074 -20.389  1.00102.66       1SG2267
ATOM   2267  N   LYS   299      60.246  61.947 -22.038  1.00105.56       1SG2268
ATOM   2268  CA  LYS   299      61.330  61.969 -22.975  1.00105.56       1SG2269
ATOM   2269  CB  LYS   299      61.309  60.784 -23.953  1.00105.56       1SG2270
ATOM   2270  CG  LYS   299      61.445  59.432 -23.252  1.00105.56       1SG2271
ATOM   2271  CD  LYS   299      60.229  59.070 -22.395  1.00105.56       1SG2272
ATOM   2272  CE  LYS   299      60.408  57.784 -21.585  1.00105.56       1SG2273
ATOM   2273  NZ  LYS   299      60.539  56.620 -22.490  1.00105.56       1SG2274
ATOM   2274  C   LYS   299      61.160  63.211 -23.792  1.00105.56       1SG2275
ATOM   2275  O   LYS   299      60.091  63.820 -23.781  1.00105.56       1SG2276
ATOM   2276  N   VAL   300      62.231  63.642 -24.489  1.00 41.81       1SG2277
ATOM   2277  CA  VAL   300      62.130  64.799 -25.333  1.00 41.81       1SG2278
ATOM   2278  CB  VAL   300      62.603  66.056 -24.663  1.00 41.81       1SG2279
ATOM   2279  CG1 VAL   300      62.572  67.208 -25.680  1.00 41.81       1SG2280
ATOM   2280  CG2 VAL   300      61.744  66.300 -23.409  1.00 41.81       1SG2281
ATOM   2281  C   VAL   300      63.025  64.578 -26.513  1.00 41.81       1SG2282
ATOM   2282  O   VAL   300      64.097  63.985 -26.396  1.00 41.81       1SG2283
ATOM   2283  N   THR   301      62.606  65.075 -27.693  1.00 96.99       1SG2284
ATOM   2284  CA  THR   301      63.412  64.928 -28.868  1.00 96.99       1SG2285
ATOM   2285  CB  THR   301      62.673  64.356 -30.042  1.00 96.99       1SG2286
ATOM   2286  OG1 THR   301      63.571  64.092 -31.110  1.00 96.99       1SG2287
ATOM   2287  CG2 THR   301      61.596  65.360 -30.486  1.00 96.99       1SG2288
ATOM   2288  C   THR   301      63.855  66.303 -29.244  1.00 96.99       1SG2289
ATOM   2289  O   THR   301      63.249  67.289 -28.828  1.00 96.99       1SG2290
ATOM   2290  N   ARG   302      64.947  66.408 -30.024  1.00144.98       1SG2291
ATOM   2291  CA  ARG   302      65.423  67.711 -30.386  1.00144.98       1SG2292
ATOM   2292  CB  ARG   302      66.759  67.739 -31.156  1.00144.98       1SG2293
ATOM   2293  CG  ARG   302      66.767  67.062 -32.527  1.00144.98       1SG2294
ATOM   2294  CD  ARG   302      68.120  67.210 -33.227  1.00144.98       1SG2295
ATOM   2295  NE  ARG   302      69.165  66.780 -32.253  1.00144.98       1SG2296
ATOM   2296  CZ  ARG   302      70.490  66.891 -32.561  1.00144.98       1SG2297
ATOM   2297  NH1 ARG   302      70.871  67.413 -33.762  1.00144.98       1SG2298
ATOM   2298  NH2 ARG   302      71.436  66.470 -31.671  1.00144.98       1SG2299
ATOM   2299  C   ARG   302      64.386  68.378 -31.223  1.00144.98       1SG2300
ATOM   2300  O   ARG   302      64.207  69.592 -31.146  1.00144.98       1SG2301
ATOM   2301  N   ALA   303      63.676  67.598 -32.058  1.00 21.89       1SG2302
ATOM   2302  CA  ALA   303      62.682  68.170 -32.918  1.00 21.89       1SG2303
ATOM   2303  CB  ALA   303      61.987  67.120 -33.800  1.00 21.89       1SG2304
ATOM   2304  C   ALA   303      61.626  68.805 -32.071  1.00 21.89       1SG2305
ATOM   2305  O   ALA   303      61.166  69.907 -32.366  1.00 21.89       1SG2306
ATOM   2306  N   LYS   304      61.213  68.126 -30.986  1.00 55.70       1SG2307
ATOM   2307  CA  LYS   304      60.180  68.669 -30.151  1.00 55.70       1SG2308
ATOM   2308  CB  LYS   304      59.722  67.712 -29.039  1.00 55.70       1SG2309
ATOM   2309  CG  LYS   304      58.892  66.541 -29.563  1.00 55.70       1SG2310
ATOM   2310  CD  LYS   304      58.615  65.460 -28.519  1.00 55.70       1SG2311
ATOM   2311  CE  LYS   304      59.771  64.482 -28.315  1.00 55.70       1SG2312
ATOM   2312  NZ  LYS   304      59.413  63.493 -27.276  1.00 55.70       1SG2313
ATOM   2313  C   LYS   304      60.675  69.925 -29.504  1.00 55.70       1SG2314
ATOM   2314  O   LYS   304      59.943  70.907 -29.403  1.00 55.70       1SG2315
ATOM   2315  N   LEU   305      61.949  69.940 -29.076  1.00 49.62       1SG2316
ATOM   2316  CA  LEU   305      62.501  71.078 -28.396  1.00 49.62       1SG2317
ATOM   2317  CB  LEU   305      63.977  70.866 -28.013  1.00 49.62       1SG2318
ATOM   2318  CG  LEU   305      64.600  72.074 -27.291  1.00 49.62       1SG2319
ATOM   2319  CD1 LEU   305      63.960  72.280 -25.913  1.00 49.62       1SG2320
ATOM   2320  CD2 LEU   305      66.132  71.981 -27.224  1.00 49.62       1SG2321
ATOM   2321  C   LEU   305      62.456  72.272 -29.294  1.00 49.62       1SG2322
ATOM   2322  O   LEU   305      62.098  73.370 -28.868  1.00 49.62       1SG2323
ATOM   2323  N   GLU   306      62.798  72.076 -30.581  1.00 51.03       1SG2324
ATOM   2324  CA  GLU   306      62.853  73.139 -31.538  1.00 51.03       1SG2325
ATOM   2325  CB  GLU   306      63.307  72.628 -32.921  1.00 51.03       1SG2326
ATOM   2326  CG  GLU   306      64.757  72.124 -32.917  1.00 51.03       1SG2327
ATOM   2327  CD  GLU   306      65.008  71.288 -34.168  1.00 51.03       1SG2328
ATOM   2328  OE1 GLU   306      64.012  70.932 -34.853  1.00 51.03       1SG2329
ATOM   2329  OE2 GLU   306      66.199  70.988 -34.448  1.00 51.03       1SG2330
ATOM   2330  C   GLU   306      61.483  73.740 -31.661  1.00 51.03       1SG2331
ATOM   2331  O   GLU   306      61.340  74.952 -31.823  1.00 51.03       1SG2332
ATOM   2332  N   SER   307      60.435  72.897 -31.587  1.00 70.83       1SG2333
ATOM   2333  CA  SER   307      59.076  73.344 -31.734  1.00 70.83       1SG2334
ATOM   2334  CB  SER   307      58.062  72.187 -31.740  1.00 70.83       1SG2335
ATOM   2335  OG  SER   307      56.742  72.696 -31.876  1.00 70.83       1SG2336
ATOM   2336  C   SER   307      58.691  74.262 -30.604  1.00 70.83       1SG2337
ATOM   2337  O   SER   307      58.029  75.274 -30.830  1.00 70.83       1SG2338
ATOM   2338  N   LEU   308      59.095  73.948 -29.354  1.00105.93       1SG2339
ATOM   2339  CA  LEU   308      58.685  74.751 -28.226  1.00105.93       1SG2340
ATOM   2340  CB  LEU   308      59.137  74.204 -26.859  1.00105.93       1SG2341
ATOM   2341  CG  LEU   308      58.326  72.998 -26.347  1.00105.93       1SG2342
ATOM   2342  CD1 LEU   308      58.490  71.764 -27.242  1.00105.93       1SG2343
ATOM   2343  CD2 LEU   308      58.646  72.711 -24.871  1.00105.93       1SG2344
ATOM   2344  C   LEU   308      59.219  76.147 -28.328  1.00105.93       1SG2345
ATOM   2345  O   LEU   308      58.553  77.097 -27.922  1.00105.93       1SG2346
ATOM   2346  N   VAL   309      60.467  76.282 -28.805  1.00158.96       1SG2347
ATOM   2347  CA  VAL   309      61.217  77.499 -28.966  1.00158.96       1SG2348
ATOM   2348  CB  VAL   309      62.706  77.261 -28.957  1.00158.96       1SG2349
ATOM   2349  CG1 VAL   309      63.110  76.421 -30.173  1.00158.96       1SG2350
ATOM   2350  CG2 VAL   309      63.425  78.611 -28.860  1.00158.96       1SG2351
ATOM   2351  C   VAL   309      60.825  78.293 -30.188  1.00158.96       1SG2352
ATOM   2352  O   VAL   309      61.277  79.424 -30.353  1.00158.96       1SG2353
ATOM   2353  N   GLU   310      59.979  77.737 -31.076  1.00117.48       1SG2354
ATOM   2354  CA  GLU   310      59.729  78.283 -32.388  1.00117.48       1SG2355
ATOM   2355  CB  GLU   310      58.526  77.613 -33.079  1.00117.48       1SG2356
ATOM   2356  CG  GLU   310      58.760  76.145 -33.443  1.00117.48       1SG2357
ATOM   2357  CD  GLU   310      59.707  76.102 -34.634  1.00117.48       1SG2358
ATOM   2358  OE1 GLU   310      60.141  77.196 -35.084  1.00117.48       1SG2359
ATOM   2359  OE2 GLU   310      60.005  74.976 -35.114  1.00117.48       1SG2360
ATOM   2360  C   GLU   310      59.452  79.761 -32.368  1.00117.48       1SG2361
ATOM   2361  O   GLU   310      59.978  80.478 -33.217  1.00117.48       1SG2362
ATOM   2362  N   ASP   311      58.646  80.288 -31.429  1.00 87.06       1SG2363
ATOM   2363  CA  ASP   311      58.386  81.702 -31.481  1.00 87.06       1SG2364
ATOM   2364  CB  ASP   311      57.356  82.183 -30.441  1.00 87.06       1SG2365
ATOM   2365  CG  ASP   311      57.837  81.864 -29.035  1.00 87.06       1SG2366
ATOM   2366  OD1 ASP   311      58.690  80.948 -28.887  1.00 87.06       1SG2367
ATOM   2367  OD2 ASP   311      57.341  82.524 -28.084  1.00 87.06       1SG2368
ATOM   2368  C   ASP   311      59.667  82.468 -31.296  1.00 87.06       1SG2369
ATOM   2369  O   ASP   311      59.873  83.498 -31.936  1.00 87.06       1SG2370
ATOM   2370  N   LEU   312      60.556  81.979 -30.411  1.00 50.20       1SG2371
ATOM   2371  CA  LEU   312      61.821  82.598 -30.115  1.00 50.20       1SG2372
ATOM   2372  CB  LEU   312      62.572  81.868 -28.989  1.00 50.20       1SG2373
ATOM   2373  CG  LEU   312      63.933  82.494 -28.641  1.00 50.20       1SG2374
ATOM   2374  CD1 LEU   312      63.753  83.875 -27.986  1.00 50.20       1SG2375
ATOM   2375  CD2 LEU   312      64.795  81.533 -27.813  1.00 50.20       1SG2376
ATOM   2376  C   LEU   312      62.706  82.543 -31.324  1.00 50.20       1SG2377
ATOM   2377  O   LEU   312      63.427  83.492 -31.627  1.00 50.20       1SG2378
ATOM   2378  N   VAL   313      62.642  81.419 -32.060  1.00 53.03       1SG2379
ATOM   2379  CA  VAL   313      63.474  81.106 -33.185  1.00 53.03       1SG2380
ATOM   2380  CB  VAL   313      63.161  79.759 -33.752  1.00 53.03       1SG2381
ATOM   2381  CG1 VAL   313      63.989  79.566 -35.032  1.00 53.03       1SG2382
ATOM   2382  CG2 VAL   313      63.420  78.703 -32.667  1.00 53.03       1SG2383
ATOM   2383  C   VAL   313      63.302  82.100 -34.287  1.00 53.03       1SG2384
ATOM   2384  O   VAL   313      64.222  82.311 -35.072  1.00 53.03       1SG2385
ATOM   2385  N   ASN   314      62.122  82.726 -34.401  1.00 63.48       1SG2386
ATOM   2386  CA  ASN   314      61.888  83.623 -35.496  1.00 63.48       1SG2387
ATOM   2387  CB  ASN   314      60.524  84.323 -35.406  1.00 63.48       1SG2388
ATOM   2388  CG  ASN   314      59.439  83.276 -35.603  1.00 63.48       1SG2389
ATOM   2389  OD1 ASN   314      58.251  83.578 -35.493  1.00 63.48       1SG2390
ATOM   2390  ND2 ASN   314      59.852  82.015 -35.900  1.00 63.48       1SG2391
ATOM   2391  C   ASN   314      62.933  84.701 -35.491  1.00 63.48       1SG2392
ATOM   2392  O   ASN   314      63.380  85.134 -36.550  1.00 63.48       1SG2393
ATOM   2393  N   ARG   315      63.326  85.159 -34.289  1.00122.98       1SG2394
ATOM   2394  CA  ARG   315      64.247  86.236 -34.018  1.00122.98       1SG2395
ATOM   2395  CB  ARG   315      64.139  86.776 -32.583  1.00122.98       1SG2396
ATOM   2396  CG  ARG   315      62.825  87.521 -32.340  1.00122.98       1SG2397
ATOM   2397  CD  ARG   315      62.783  88.295 -31.022  1.00122.98       1SG2398
ATOM   2398  NE  ARG   315      62.707  87.309 -29.908  1.00122.98       1SG2399
ATOM   2399  CZ  ARG   315      62.790  87.740 -28.615  1.00122.98       1SG2400
ATOM   2400  NH1 ARG   315      63.014  89.059 -28.354  1.00122.98       1SG2401
ATOM   2401  NH2 ARG   315      62.659  86.855 -27.585  1.00122.98       1SG2402
ATOM   2402  C   ARG   315      65.696  85.917 -34.296  1.00122.98       1SG2403
ATOM   2403  O   ARG   315      66.527  86.821 -34.269  1.00122.98       1SG2404
ATOM   2404  N   SER   316      66.059  84.641 -34.521  1.00108.87       1SG2405
ATOM   2405  CA  SER   316      67.432  84.203 -34.610  1.00108.87       1SG2406
ATOM   2406  CB  SER   316      67.550  82.751 -35.104  1.00108.87       1SG2407
ATOM   2407  OG  SER   316      66.910  81.871 -34.191  1.00108.87       1SG2408
ATOM   2408  C   SER   316      68.293  85.041 -35.526  1.00108.87       1SG2409
ATOM   2409  O   SER   316      69.447  85.311 -35.200  1.00108.87       1SG2410
ATOM   2410  N   ILE   317      67.790  85.426 -36.712  1.00119.11       1SG2411
ATOM   2411  CA  ILE   317      68.485  86.205 -37.708  1.00119.11       1SG2412
ATOM   2412  CB  ILE   317      67.729  86.257 -39.002  1.00119.11       1SG2413
ATOM   2413  CG2 ILE   317      66.395  86.978 -38.745  1.00119.11       1SG2414
ATOM   2414  CG1 ILE   317      68.588  86.895 -40.106  1.00119.11       1SG2415
ATOM   2415  CD1 ILE   317      67.993  86.747 -41.505  1.00119.11       1SG2416
ATOM   2416  C   ILE   317      68.694  87.633 -37.281  1.00119.11       1SG2417
ATOM   2417  O   ILE   317      69.703  88.251 -37.603  1.00119.11       1SG2418
ATOM   2418  N   GLU   318      67.746  88.202 -36.528  1.00106.21       1SG2419
ATOM   2419  CA  GLU   318      67.670  89.618 -36.296  1.00106.21       1SG2420
ATOM   2420  CB  GLU   318      66.576  89.939 -35.263  1.00106.21       1SG2421
ATOM   2421  CG  GLU   318      66.144  91.403 -35.220  1.00106.21       1SG2422
ATOM   2422  CD  GLU   318      64.969  91.487 -34.254  1.00106.21       1SG2423
ATOM   2423  OE1 GLU   318      65.200  91.344 -33.023  1.00106.21       1SG2424
ATOM   2424  OE2 GLU   318      63.822  91.683 -34.737  1.00106.21       1SG2425
ATOM   2425  C   GLU   318      68.963  90.216 -35.814  1.00106.21       1SG2426
ATOM   2426  O   GLU   318      69.359  91.249 -36.351  1.00106.21       1SG2427
ATOM   2427  N   PRO   319      69.668  89.683 -34.859  1.00 87.09       1SG2428
ATOM   2428  CA  PRO   319      70.868  90.354 -34.447  1.00 87.09       1SG2429
ATOM   2429  CD  PRO   319      69.057  88.928 -33.778  1.00 87.09       1SG2430
ATOM   2430  CB  PRO   319      71.303  89.656 -33.163  1.00 87.09       1SG2431
ATOM   2431  CG  PRO   319      69.974  89.154 -32.562  1.00 87.09       1SG2432
ATOM   2432  C   PRO   319      71.916  90.462 -35.511  1.00 87.09       1SG2433
ATOM   2433  O   PRO   319      72.577  91.496 -35.575  1.00 87.09       1SG2434
ATOM   2434  N   LEU   320      72.101  89.426 -36.353  1.00139.65       1SG2435
ATOM   2435  CA  LEU   320      73.116  89.504 -37.363  1.00139.65       1SG2436
ATOM   2436  CB  LEU   320      73.480  88.143 -37.987  1.00139.65       1SG2437
ATOM   2437  CG  LEU   320      72.276  87.270 -38.367  1.00139.65       1SG2438
ATOM   2438  CD1 LEU   320      71.523  87.844 -39.573  1.00139.65       1SG2439
ATOM   2439  CD2 LEU   320      72.699  85.802 -38.531  1.00139.65       1SG2440
ATOM   2440  C   LEU   320      72.761  90.504 -38.418  1.00139.65       1SG2441
ATOM   2441  O   LEU   320      73.622  91.258 -38.867  1.00139.65       1SG2442
ATOM   2442  N   LYS   321      71.487  90.560 -38.848  1.00 74.01       1SG2443
ATOM   2443  CA  LYS   321      71.156  91.478 -39.897  1.00 74.01       1SG2444
ATOM   2444  CB  LYS   321      69.721  91.355 -40.432  1.00 74.01       1SG2445
ATOM   2445  CG  LYS   321      69.499  92.299 -41.616  1.00 74.01       1SG2446
ATOM   2446  CD  LYS   321      68.278  91.979 -42.479  1.00 74.01       1SG2447
ATOM   2447  CE  LYS   321      68.141  92.916 -43.681  1.00 74.01       1SG2448
ATOM   2448  NZ  LYS   321      67.037  92.473 -44.562  1.00 74.01       1SG2449
ATOM   2449  C   LYS   321      71.333  92.869 -39.394  1.00 74.01       1SG2450
ATOM   2450  O   LYS   321      71.852  93.733 -40.098  1.00 74.01       1SG2451
ATOM   2451  N   VAL   322      70.909  93.113 -38.143  1.00 28.37       1SG2452
ATOM   2452  CA  VAL   322      70.967  94.423 -37.564  1.00 28.37       1SG2453
ATOM   2453  CB  VAL   322      70.427  94.464 -36.165  1.00 28.37       1SG2454
ATOM   2454  CG1 VAL   322      70.643  95.878 -35.602  1.00 28.37       1SG2455
ATOM   2455  CG2 VAL   322      68.954  94.020 -36.189  1.00 28.37       1SG2456
ATOM   2456  C   VAL   322      72.394  94.867 -37.492  1.00 28.37       1SG2457
ATOM   2457  O   VAL   322      72.709  96.014 -37.802  1.00 28.37       1SG2458
ATOM   2458  N   ALA   323      73.299  93.965 -37.071  1.00 35.14       1SG2459
ATOM   2459  CA  ALA   323      74.684  94.310 -36.910  1.00 35.14       1SG2460
ATOM   2460  CB  ALA   323      75.523  93.154 -36.343  1.00 35.14       1SG2461
ATOM   2461  C   ALA   323      75.276  94.687 -38.233  1.00 35.14       1SG2462
ATOM   2462  O   ALA   323      76.020  95.661 -38.328  1.00 35.14       1SG2463
ATOM   2463  N   LEU   324      74.965  93.923 -39.298  1.00 89.74       1SG2464
ATOM   2464  CA  LEU   324      75.510  94.212 -40.597  1.00 89.74       1SG2465
ATOM   2465  CB  LEU   324      75.168  93.161 -41.669  1.00 89.74       1SG2466
ATOM   2466  CG  LEU   324      76.035  91.887 -41.612  1.00 89.74       1SG2467
ATOM   2467  CD1 LEU   324      77.471  92.172 -42.079  1.00 89.74       1SG2468
ATOM   2468  CD2 LEU   324      76.002  91.235 -40.225  1.00 89.74       1SG2469
ATOM   2469  C   LEU   324      75.016  95.539 -41.080  1.00 89.74       1SG2470
ATOM   2470  O   LEU   324      75.773  96.299 -41.683  1.00 89.74       1SG2471
ATOM   2471  N   GLN   325      73.735  95.865 -40.828  1.00 31.64       1SG2472
ATOM   2472  CA  GLN   325      73.205  97.102 -41.323  1.00 31.64       1SG2473
ATOM   2473  CB  GLN   325      71.722  97.296 -40.975  1.00 31.64       1SG2474
ATOM   2474  CG  GLN   325      71.158  98.613 -41.505  1.00 31.64       1SG2475
ATOM   2475  CD  GLN   325      69.693  98.699 -41.113  1.00 31.64       1SG2476
ATOM   2476  OE1 GLN   325      69.344  98.768 -39.934  1.00 31.64       1SG2477
ATOM   2477  NE2 GLN   325      68.802  98.696 -42.141  1.00 31.64       1SG2478
ATOM   2478  C   GLN   325      73.954  98.249 -40.720  1.00 31.64       1SG2479
ATOM   2479  O   GLN   325      74.318  99.193 -41.420  1.00 31.64       1SG2480
ATOM   2480  N   ASP   326      74.216  98.200 -39.400  1.00 30.47       1SG2481
ATOM   2481  CA  ASP   326      74.910  99.279 -38.751  1.00 30.47       1SG2482
ATOM   2482  CB  ASP   326      75.008  99.108 -37.225  1.00 30.47       1SG2483
ATOM   2483  CG  ASP   326      73.633  99.397 -36.634  1.00 30.47       1SG2484
ATOM   2484  OD1 ASP   326      72.734  99.829 -37.404  1.00 30.47       1SG2485
ATOM   2485  OD2 ASP   326      73.465  99.193 -35.402  1.00 30.47       1SG2486
ATOM   2486  C   ASP   326      76.298  99.367 -39.306  1.00 30.47       1SG2487
ATOM   2487  O   ASP   326      76.834 100.457 -39.497  1.00 30.47       1SG2488
ATOM   2488  N   ALA   327      76.914  98.201 -39.564  1.00 43.69       1SG2489
ATOM   2489  CA  ALA   327      78.237  98.100 -40.112  1.00 43.69       1SG2490
ATOM   2490  CB  ALA   327      78.740  96.648 -40.204  1.00 43.69       1SG2491
ATOM   2491  C   ALA   327      78.233  98.667 -41.495  1.00 43.69       1SG2492
ATOM   2492  O   ALA   327      79.238  99.210 -41.948  1.00 43.69       1SG2493
ATOM   2493  N   GLY   328      77.111  98.512 -42.224  1.00 22.40       1SG2494
ATOM   2494  CA  GLY   328      77.037  99.015 -43.566  1.00 22.40       1SG2495
ATOM   2495  C   GLY   328      77.646  97.976 -44.445  1.00 22.40       1SG2496
ATOM   2496  O   GLY   328      77.975  98.238 -45.601  1.00 22.40       1SG2497
ATOM   2497  N   LEU   329      77.804  96.752 -43.906  1.00 59.20       1SG2498
ATOM   2498  CA  LEU   329      78.429  95.702 -44.645  1.00 59.20       1SG2499
ATOM   2499  CB  LEU   329      79.553  95.006 -43.858  1.00 59.20       1SG2500
ATOM   2500  CG  LEU   329      80.759  95.916 -43.566  1.00 59.20       1SG2501
ATOM   2501  CD1 LEU   329      81.838  95.159 -42.775  1.00 59.20       1SG2502
ATOM   2502  CD2 LEU   329      81.310  96.543 -44.856  1.00 59.20       1SG2503
ATOM   2503  C   LEU   329      77.430  94.643 -44.985  1.00 59.20       1SG2504
ATOM   2504  O   LEU   329      76.403  94.499 -44.325  1.00 59.20       1SG2505
ATOM   2505  N   SER   330      77.714  93.908 -46.079  1.00 90.67       1SG2506
ATOM   2506  CA  SER   330      76.912  92.797 -46.499  1.00 90.67       1SG2507
ATOM   2507  CB  SER   330      76.934  92.532 -48.013  1.00 90.67       1SG2508
ATOM   2508  OG  SER   330      76.307  93.594 -48.710  1.00 90.67       1SG2509
ATOM   2509  C   SER   330      77.487  91.575 -45.858  1.00 90.67       1SG2510
ATOM   2510  O   SER   330      78.584  91.602 -45.305  1.00 90.67       1SG2511
ATOM   2511  N   VAL   331      76.747  90.458 -45.946  1.00108.29       1SG2512
ATOM   2512  CA  VAL   331      77.139  89.201 -45.380  1.00108.29       1SG2513
ATOM   2513  CB  VAL   331      76.099  88.140 -45.561  1.00108.29       1SG2514
ATOM   2514  CG1 VAL   331      74.813  88.579 -44.842  1.00108.29       1SG2515
ATOM   2515  CG2 VAL   331      75.910  87.899 -47.066  1.00108.29       1SG2516
ATOM   2516  C   VAL   331      78.381  88.719 -46.068  1.00108.29       1SG2517
ATOM   2517  O   VAL   331      79.176  87.990 -45.480  1.00108.29       1SG2518
ATOM   2518  N   SER   332      78.553  89.066 -47.357  1.00 75.34       1SG2519
ATOM   2519  CA  SER   332      79.675  88.608 -48.130  1.00 75.34       1SG2520
ATOM   2520  CB  SER   332      79.570  89.009 -49.613  1.00 75.34       1SG2521
ATOM   2521  OG  SER   332      80.696  88.527 -50.330  1.00 75.34       1SG2522
ATOM   2522  C   SER   332      80.968  89.175 -47.606  1.00 75.34       1SG2523
ATOM   2523  O   SER   332      81.999  88.506 -47.636  1.00 75.34       1SG2524
ATOM   2524  N   ASP   333      80.944  90.422 -47.104  1.00 56.40       1SG2525
ATOM   2525  CA  ASP   333      82.133  91.119 -46.691  1.00 56.40       1SG2526
ATOM   2526  CB  ASP   333      81.882  92.600 -46.364  1.00 56.40       1SG2527
ATOM   2527  CG  ASP   333      81.612  93.325 -47.680  1.00 56.40       1SG2528
ATOM   2528  OD1 ASP   333      81.819  92.703 -48.756  1.00 56.40       1SG2529
ATOM   2529  OD2 ASP   333      81.192  94.511 -47.625  1.00 56.40       1SG2530
ATOM   2530  C   ASP   333      82.779  90.484 -45.495  1.00 56.40       1SG2531
ATOM   2531  O   ASP   333      83.992  90.592 -45.321  1.00 56.40       1SG2532
ATOM   2532  N   ILE   334      81.992  89.832 -44.620  1.00166.33       1SG2533
ATOM   2533  CA  ILE   334      82.524  89.260 -43.413  1.00166.33       1SG2534
ATOM   2534  CB  ILE   334      81.403  88.829 -42.496  1.00166.33       1SG2535
ATOM   2535  CG2 ILE   334      80.638  87.687 -43.184  1.00166.33       1SG2536
ATOM   2536  CG1 ILE   334      81.900  88.454 -41.096  1.00166.33       1SG2537
ATOM   2537  CD1 ILE   334      82.653  87.135 -41.077  1.00166.33       1SG2538
ATOM   2538  C   ILE   334      83.416  88.094 -43.749  1.00166.33       1SG2539
ATOM   2539  O   ILE   334      83.018  87.164 -44.448  1.00166.33       1SG2540
ATOM   2540  N   ASP   335      84.688  88.161 -43.294  1.00 63.11       1SG2541
ATOM   2541  CA  ASP   335      85.658  87.129 -43.537  1.00 63.11       1SG2542
ATOM   2542  CB  ASP   335      87.091  87.596 -43.247  1.00 63.11       1SG2543
ATOM   2543  CG  ASP   335      87.435  88.631 -44.307  1.00 63.11       1SG2544
ATOM   2544  OD1 ASP   335      87.089  88.391 -45.495  1.00 63.11       1SG2545
ATOM   2545  OD2 ASP   335      88.029  89.681 -43.945  1.00 63.11       1SG2546
ATOM   2546  C   ASP   335      85.410  85.893 -42.721  1.00 63.11       1SG2547
ATOM   2547  O   ASP   335      85.361  84.792 -43.267  1.00 63.11       1SG2548
ATOM   2548  N   ASP   336      85.237  86.032 -41.387  1.00 74.65       1SG2549
ATOM   2549  CA  ASP   336      85.109  84.840 -40.593  1.00 74.65       1SG2550
ATOM   2550  CB  ASP   336      86.455  84.371 -40.021  1.00 74.65       1SG2551
ATOM   2551  CG  ASP   336      87.277  83.876 -41.204  1.00 74.65       1SG2552
ATOM   2552  OD1 ASP   336      86.857  82.869 -41.834  1.00 74.65       1SG2553
ATOM   2553  OD2 ASP   336      88.329  84.504 -41.497  1.00 74.65       1SG2554
ATOM   2554  C   ASP   336      84.149  85.076 -39.467  1.00 74.65       1SG2555
ATOM   2555  O   ASP   336      84.045  86.182 -38.939  1.00 74.65       1SG2556
ATOM   2556  N   VAL   337      83.396  84.022 -39.082  1.00125.88       1SG2557
ATOM   2557  CA  VAL   337      82.456  84.157 -38.008  1.00125.88       1SG2558
ATOM   2558  CB  VAL   337      81.045  83.813 -38.382  1.00125.88       1SG2559
ATOM   2559  CG1 VAL   337      80.517  84.922 -39.297  1.00125.88       1SG2560
ATOM   2560  CG2 VAL   337      81.034  82.445 -39.077  1.00125.88       1SG2561
ATOM   2561  C   VAL   337      82.874  83.303 -36.850  1.00125.88       1SG2562
ATOM   2562  O   VAL   337      83.134  82.109 -36.990  1.00125.88       1SG2563
ATOM   2563  N   ILE   338      82.922  83.925 -35.654  1.00137.87       1SG2564
ATOM   2564  CA  ILE   338      83.364  83.242 -34.470  1.00137.87       1SG2565
ATOM   2565  CB  ILE   338      84.486  83.936 -33.759  1.00137.87       1SG2566
ATOM   2566  CG2 ILE   338      84.004  85.353 -33.402  1.00137.87       1SG2567
ATOM   2567  CG1 ILE   338      84.928  83.112 -32.538  1.00137.87       1SG2568
ATOM   2568  CD1 ILE   338      85.542  81.759 -32.893  1.00137.87       1SG2569
ATOM   2569  C   ILE   338      82.233  83.159 -33.498  1.00137.87       1SG2570
ATOM   2570  O   ILE   338      81.533  84.140 -33.243  1.00137.87       1SG2571
ATOM   2571  N   LEU   339      82.035  81.954 -32.919  1.00105.22       1SG2572
ATOM   2572  CA  LEU   339      80.972  81.731 -31.983  1.00105.22       1SG2573
ATOM   2573  CB  LEU   339      80.124  80.491 -32.316  1.00105.22       1SG2574
ATOM   2574  CG  LEU   339      79.433  80.557 -33.694  1.00105.22       1SG2575
ATOM   2575  CD1 LEU   339      78.417  81.708 -33.771  1.00105.22       1SG2576
ATOM   2576  CD2 LEU   339      80.463  80.587 -34.834  1.00105.22       1SG2577
ATOM   2577  C   LEU   339      81.549  81.510 -30.615  1.00105.22       1SG2578
ATOM   2578  O   LEU   339      82.600  80.890 -30.457  1.00105.22       1SG2579
ATOM   2579  N   VAL   340      80.845  82.038 -29.592  1.00102.83       1SG2580
ATOM   2580  CA  VAL   340      81.218  81.939 -28.205  1.00102.83       1SG2581
ATOM   2581  CB  VAL   340      81.923  83.179 -27.735  1.00102.83       1SG2582
ATOM   2582  CG1 VAL   340      80.931  84.354 -27.807  1.00102.83       1SG2583
ATOM   2583  CG2 VAL   340      82.496  82.949 -26.330  1.00102.83       1SG2584
ATOM   2584  C   VAL   340      79.937  81.838 -27.422  1.00102.83       1SG2585
ATOM   2585  O   VAL   340      78.854  82.080 -27.951  1.00102.83       1SG2586
ATOM   2586  N   GLY   341      80.021  81.445 -26.134  1.00 30.87       1SG2587
ATOM   2587  CA  GLY   341      78.844  81.368 -25.310  1.00 30.87       1SG2588
ATOM   2588  C   GLY   341      78.347  79.957 -25.346  1.00 30.87       1SG2589
ATOM   2589  O   GLY   341      78.458  79.265 -26.354  1.00 30.87       1SG2590
ATOM   2590  N   GLY   342      77.748  79.514 -24.226  1.00 42.49       1SG2591
ATOM   2591  CA  GLY   342      77.279  78.169 -24.051  1.00 42.49       1SG2592
ATOM   2592  C   GLY   342      76.155  77.832 -24.988  1.00 42.49       1SG2593
ATOM   2593  O   GLY   342      76.053  76.700 -25.454  1.00 42.49       1SG2594
ATOM   2594  N   GLN   343      75.263  78.800 -25.260  1.00112.05       1SG2595
ATOM   2595  CA  GLN   343      74.067  78.596 -26.038  1.00112.05       1SG2596
ATOM   2596  CB  GLN   343      73.152  79.832 -26.066  1.00112.05       1SG2597
ATOM   2597  CG  GLN   343      71.880  79.616 -26.890  1.00112.05       1SG2598
ATOM   2598  CD  GLN   343      71.057  80.894 -26.850  1.00112.05       1SG2599
ATOM   2599  OE1 GLN   343      70.029  81.005 -27.515  1.00112.05       1SG2600
ATOM   2600  NE2 GLN   343      71.525  81.893 -26.054  1.00112.05       1SG2601
ATOM   2601  C   GLN   343      74.373  78.247 -27.459  1.00112.05       1SG2602
ATOM   2602  O   GLN   343      73.601  77.549 -28.113  1.00112.05       1SG2603
ATOM   2603  N   THR   344      75.510  78.729 -27.976  1.00137.35       1SG2604
ATOM   2604  CA  THR   344      75.890  78.575 -29.353  1.00137.35       1SG2605
ATOM   2605  CB  THR   344      77.211  79.209 -29.651  1.00137.35       1SG2606
ATOM   2606  OG1 THR   344      77.431  79.214 -31.049  1.00137.35       1SG2607
ATOM   2607  CG2 THR   344      78.314  78.402 -28.952  1.00137.35       1SG2608
ATOM   2608  C   THR   344      75.996  77.122 -29.702  1.00137.35       1SG2609
ATOM   2609  O   THR   344      76.011  76.773 -30.880  1.00137.35       1SG2610
ATOM   2610  N   ARG   345      76.142  76.241 -28.698  1.00140.12       1SG2611
ATOM   2611  CA  ARG   345      76.302  74.835 -28.935  1.00140.12       1SG2612
ATOM   2612  CB  ARG   345      76.731  74.038 -27.693  1.00140.12       1SG2613
ATOM   2613  CG  ARG   345      78.112  74.479 -27.199  1.00140.12       1SG2614
ATOM   2614  CD  ARG   345      78.990  73.345 -26.669  1.00140.12       1SG2615
ATOM   2615  NE  ARG   345      79.784  72.842 -27.827  1.00140.12       1SG2616
ATOM   2616  CZ  ARG   345      81.088  72.470 -27.664  1.00140.12       1SG2617
ATOM   2617  NH1 ARG   345      81.659  72.508 -26.426  1.00140.12       1SG2618
ATOM   2618  NH2 ARG   345      81.815  72.046 -28.739  1.00140.12       1SG2619
ATOM   2619  C   ARG   345      75.079  74.205 -29.550  1.00140.12       1SG2620
ATOM   2620  O   ARG   345      75.197  73.156 -30.181  1.00140.12       1SG2621
ATOM   2621  N   MET   346      73.869  74.773 -29.357  1.00122.36       1SG2622
ATOM   2622  CA  MET   346      72.694  74.151 -29.920  1.00122.36       1SG2623
ATOM   2623  CB  MET   346      71.370  74.794 -29.474  1.00122.36       1SG2624
ATOM   2624  CG  MET   346      71.006  74.461 -28.026  1.00122.36       1SG2625
ATOM   2625  SD  MET   346      72.090  75.212 -26.776  1.00122.36       1SG2626
ATOM   2626  CE  MET   346      71.468  74.211 -25.395  1.00122.36       1SG2627
ATOM   2627  C   MET   346      72.759  74.157 -31.424  1.00122.36       1SG2628
ATOM   2628  O   MET   346      73.121  75.142 -32.066  1.00122.36       1SG2629
ATOM   2629  N   PRO   347      72.405  73.025 -31.986  1.00 77.03       1SG2630
ATOM   2630  CA  PRO   347      72.481  72.826 -33.411  1.00 77.03       1SG2631
ATOM   2631  CD  PRO   347      72.481  71.769 -31.255  1.00 77.03       1SG2632
ATOM   2632  CB  PRO   347      72.218  71.335 -33.632  1.00 77.03       1SG2633
ATOM   2633  CG  PRO   347      72.693  70.681 -32.321  1.00 77.03       1SG2634
ATOM   2634  C   PRO   347      71.609  73.712 -34.247  1.00 77.03       1SG2635
ATOM   2635  O   PRO   347      72.049  74.128 -35.318  1.00 77.03       1SG2636
ATOM   2636  N   MET   348      70.377  74.017 -33.799  1.00136.86       1SG2637
ATOM   2637  CA  MET   348      69.504  74.804 -34.620  1.00136.86       1SG2638
ATOM   2638  CB  MET   348      68.088  74.968 -34.032  1.00136.86       1SG2639
ATOM   2639  CG  MET   348      68.033  75.841 -32.775  1.00136.86       1SG2640
ATOM   2640  SD  MET   348      68.791  75.096 -31.302  1.00136.86       1SG2641
ATOM   2641  CE  MET   348      67.402  73.974 -30.973  1.00136.86       1SG2642
ATOM   2642  C   MET   348      70.087  76.168 -34.776  1.00136.86       1SG2643
ATOM   2643  O   MET   348      70.019  76.762 -35.850  1.00136.86       1SG2644
ATOM   2644  N   VAL   349      70.665  76.703 -33.687  1.00 35.47       1SG2645
ATOM   2645  CA  VAL   349      71.219  78.027 -33.694  1.00 35.47       1SG2646
ATOM   2646  CB  VAL   349      71.699  78.461 -32.343  1.00 35.47       1SG2647
ATOM   2647  CG1 VAL   349      72.334  79.857 -32.469  1.00 35.47       1SG2648
ATOM   2648  CG2 VAL   349      70.513  78.402 -31.367  1.00 35.47       1SG2649
ATOM   2649  C   VAL   349      72.387  78.090 -34.623  1.00 35.47       1SG2650
ATOM   2650  O   VAL   349      72.546  79.062 -35.360  1.00 35.47       1SG2651
ATOM   2651  N   GLN   350      73.244  77.052 -34.612  1.00 87.55       1SG2652
ATOM   2652  CA  GLN   350      74.420  77.078 -35.434  1.00 87.55       1SG2653
ATOM   2653  CB  GLN   350      75.343  75.858 -35.254  1.00 87.55       1SG2654
ATOM   2654  CG  GLN   350      74.738  74.531 -35.716  1.00 87.55       1SG2655
ATOM   2655  CD  GLN   350      75.784  73.442 -35.502  1.00 87.55       1SG2656
ATOM   2656  OE1 GLN   350      75.534  72.260 -35.734  1.00 87.55       1SG2657
ATOM   2657  NE2 GLN   350      77.000  73.852 -35.052  1.00 87.55       1SG2658
ATOM   2658  C   GLN   350      74.004  77.110 -36.867  1.00 87.55       1SG2659
ATOM   2659  O   GLN   350      74.626  77.782 -37.688  1.00 87.55       1SG2660
ATOM   2660  N   LYS   351      72.936  76.371 -37.207  1.00 94.99       1SG2661
ATOM   2661  CA  LYS   351      72.493  76.301 -38.567  1.00 94.99       1SG2662
ATOM   2662  CB  LYS   351      71.260  75.396 -38.729  1.00 94.99       1SG2663
ATOM   2663  CG  LYS   351      70.737  75.283 -40.163  1.00 94.99       1SG2664
ATOM   2664  CD  LYS   351      71.657  74.509 -41.109  1.00 94.99       1SG2665
ATOM   2665  CE  LYS   351      72.785  75.351 -41.706  1.00 94.99       1SG2666
ATOM   2666  NZ  LYS   351      73.589  74.526 -42.636  1.00 94.99       1SG2667
ATOM   2667  C   LYS   351      72.094  77.664 -39.050  1.00 94.99       1SG2668
ATOM   2668  O   LYS   351      72.486  78.070 -40.141  1.00 94.99       1SG2669
ATOM   2669  N   LYS   352      71.307  78.407 -38.249  1.00 77.19       1SG2670
ATOM   2670  CA  LYS   352      70.786  79.671 -38.698  1.00 77.19       1SG2671
ATOM   2671  CB  LYS   352      69.689  80.246 -37.785  1.00 77.19       1SG2672
ATOM   2672  CG  LYS   352      68.351  79.529 -37.970  1.00 77.19       1SG2673
ATOM   2673  CD  LYS   352      67.294  79.888 -36.926  1.00 77.19       1SG2674
ATOM   2674  CE  LYS   352      65.915  79.310 -37.247  1.00 77.19       1SG2675
ATOM   2675  NZ  LYS   352      65.403  79.884 -38.511  1.00 77.19       1SG2676
ATOM   2676  C   LYS   352      71.838  80.725 -38.888  1.00 77.19       1SG2677
ATOM   2677  O   LYS   352      71.804  81.452 -39.879  1.00 77.19       1SG2678
ATOM   2678  N   VAL   353      72.785  80.859 -37.941  1.00 97.03       1SG2679
ATOM   2679  CA  VAL   353      73.782  81.896 -38.011  1.00 97.03       1SG2680
ATOM   2680  CB  VAL   353      74.601  81.990 -36.758  1.00 97.03       1SG2681
ATOM   2681  CG1 VAL   353      75.415  80.694 -36.604  1.00 97.03       1SG2682
ATOM   2682  CG2 VAL   353      75.459  83.264 -36.827  1.00 97.03       1SG2683
ATOM   2683  C   VAL   353      74.719  81.657 -39.154  1.00 97.03       1SG2684
ATOM   2684  O   VAL   353      75.160  82.600 -39.810  1.00 97.03       1SG2685
ATOM   2685  N   ALA   354      75.088  80.385 -39.394  1.00 24.71       1SG2686
ATOM   2686  CA  ALA   354      75.962  80.062 -40.482  1.00 24.71       1SG2687
ATOM   2687  CB  ALA   354      76.299  78.562 -40.552  1.00 24.71       1SG2688
ATOM   2688  C   ALA   354      75.257  80.415 -41.748  1.00 24.71       1SG2689
ATOM   2689  O   ALA   354      75.857  80.952 -42.678  1.00 24.71       1SG2690
ATOM   2690  N   GLU   355      73.948  80.113 -41.800  1.00 33.77       1SG2691
ATOM   2691  CA  GLU   355      73.161  80.354 -42.970  1.00 33.77       1SG2692
ATOM   2692  CB  GLU   355      71.713  79.853 -42.843  1.00 33.77       1SG2693
ATOM   2693  CG  GLU   355      70.879  80.118 -44.099  1.00 33.77       1SG2694
ATOM   2694  CD  GLU   355      69.467  79.614 -43.848  1.00 33.77       1SG2695
ATOM   2695  OE1 GLU   355      69.327  78.580 -43.142  1.00 33.77       1SG2696
ATOM   2696  OE2 GLU   355      68.512  80.258 -44.360  1.00 33.77       1SG2697
ATOM   2697  C   GLU   355      73.081  81.820 -43.235  1.00 33.77       1SG2698
ATOM   2698  O   GLU   355      73.192  82.247 -44.382  1.00 33.77       1SG2699
ATOM   2699  N   PHE   356      72.881  82.645 -42.190  1.00109.15       1SG2700
ATOM   2700  CA  PHE   356      72.715  84.034 -42.493  1.00109.15       1SG2701
ATOM   2701  CB  PHE   356      72.346  84.934 -41.320  1.00109.15       1SG2702
ATOM   2702  CG  PHE   356      72.196  86.282 -41.940  1.00109.15       1SG2703
ATOM   2703  CD1 PHE   356      71.015  86.637 -42.550  1.00109.15       1SG2704
ATOM   2704  CD2 PHE   356      73.220  87.204 -41.896  1.00109.15       1SG2705
ATOM   2705  CE1 PHE   356      70.861  87.880 -43.120  1.00109.15       1SG2706
ATOM   2706  CE2 PHE   356      73.071  88.448 -42.462  1.00109.15       1SG2707
ATOM   2707  CZ  PHE   356      71.894  88.785 -43.084  1.00109.15       1SG2708
ATOM   2708  C   PHE   356      73.974  84.613 -43.053  1.00109.15       1SG2709
ATOM   2709  O   PHE   356      73.933  85.346 -44.039  1.00109.15       1SG2710
ATOM   2710  N   PHE   357      75.124  84.339 -42.408  1.00 68.65       1SG2711
ATOM   2711  CA  PHE   357      76.384  84.863 -42.857  1.00 68.65       1SG2712
ATOM   2712  CB  PHE   357      77.548  84.623 -41.875  1.00 68.65       1SG2713
ATOM   2713  CG  PHE   357      77.418  85.591 -40.746  1.00 68.65       1SG2714
ATOM   2714  CD1 PHE   357      77.785  86.908 -40.920  1.00 68.65       1SG2715
ATOM   2715  CD2 PHE   357      76.959  85.192 -39.512  1.00 68.65       1SG2716
ATOM   2716  CE1 PHE   357      77.677  87.817 -39.893  1.00 68.65       1SG2717
ATOM   2717  CE2 PHE   357      76.848  86.096 -38.480  1.00 68.65       1SG2718
ATOM   2718  CZ  PHE   357      77.209  87.409 -38.668  1.00 68.65       1SG2719
ATOM   2719  C   PHE   357      76.738  84.230 -44.159  1.00 68.65       1SG2720
ATOM   2720  O   PHE   357      77.326  84.871 -45.029  1.00 68.65       1SG2721
ATOM   2721  N   GLY   358      76.399  82.938 -44.315  1.00 25.26       1SG2722
ATOM   2722  CA  GLY   358      76.720  82.246 -45.525  1.00 25.26       1SG2723
ATOM   2723  C   GLY   358      78.099  81.699 -45.371  1.00 25.26       1SG2724
ATOM   2724  O   GLY   358      78.742  81.341 -46.357  1.00 25.26       1SG2725
ATOM   2725  N   LYS   359      78.595  81.627 -44.117  1.00129.02       1SG2726
ATOM   2726  CA  LYS   359      79.927  81.136 -43.906  1.00129.02       1SG2727
ATOM   2727  CB  LYS   359      80.915  82.247 -43.513  1.00129.02       1SG2728
ATOM   2728  CG  LYS   359      80.939  83.418 -44.499  1.00129.02       1SG2729
ATOM   2729  CD  LYS   359      81.271  83.013 -45.935  1.00129.02       1SG2730
ATOM   2730  CE  LYS   359      82.668  82.412 -46.095  1.00129.02       1SG2731
ATOM   2731  NZ  LYS   359      82.851  81.924 -47.480  1.00129.02       1SG2732
ATOM   2732  C   LYS   359      79.907  80.158 -42.768  1.00129.02       1SG2733
ATOM   2733  O   LYS   359      79.029  80.205 -41.907  1.00129.02       1SG2734
ATOM   2734  N   GLU   360      80.894  79.235 -42.744  1.00 36.06       1SG2735
ATOM   2735  CA  GLU   360      80.984  78.251 -41.698  1.00 36.06       1SG2736
ATOM   2736  CB  GLU   360      81.934  77.083 -42.012  1.00 36.06       1SG2737
ATOM   2737  CG  GLU   360      81.435  76.162 -43.127  1.00 36.06       1SG2738
ATOM   2738  CD  GLU   360      82.444  75.033 -43.283  1.00 36.06       1SG2739
ATOM   2739  OE1 GLU   360      83.652  75.340 -43.472  1.00 36.06       1SG2740
ATOM   2740  OE2 GLU   360      82.020  73.848 -43.219  1.00 36.06       1SG2741
ATOM   2741  C   GLU   360      81.486  78.918 -40.456  1.00 36.06       1SG2742
ATOM   2742  O   GLU   360      82.217  79.907 -40.503  1.00 36.06       1SG2743
ATOM   2743  N   PRO   361      81.061  78.394 -39.335  1.00 85.25       1SG2744
ATOM   2744  CA  PRO   361      81.457  78.937 -38.064  1.00 85.25       1SG2745
ATOM   2745  CD  PRO   361      79.752  77.767 -39.268  1.00 85.25       1SG2746
ATOM   2746  CB  PRO   361      80.392  78.502 -37.055  1.00 85.25       1SG2747
ATOM   2747  CG  PRO   361      79.586  77.411 -37.784  1.00 85.25       1SG2748
ATOM   2748  C   PRO   361      82.840  78.536 -37.663  1.00 85.25       1SG2749
ATOM   2749  O   PRO   361      83.277  77.445 -38.024  1.00 85.25       1SG2750
ATOM   2750  N   ARG   362      83.541  79.394 -36.894  1.00181.57       1SG2751
ATOM   2751  CA  ARG   362      84.856  79.030 -36.462  1.00181.57       1SG2752
ATOM   2752  CB  ARG   362      85.976  79.905 -37.051  1.00181.57       1SG2753
ATOM   2753  CG  ARG   362      85.913  81.388 -36.682  1.00181.57       1SG2754
ATOM   2754  CD  ARG   362      86.825  82.253 -37.558  1.00181.57       1SG2755
ATOM   2755  NE  ARG   362      88.141  81.558 -37.646  1.00181.57       1SG2756
ATOM   2756  CZ  ARG   362      88.352  80.638 -38.633  1.00181.57       1SG2757
ATOM   2757  NH1 ARG   362      87.375  80.390 -39.556  1.00181.57       1SG2758
ATOM   2758  NH2 ARG   362      89.530  79.953 -38.691  1.00181.57       1SG2759
ATOM   2759  C   ARG   362      84.895  79.134 -34.972  1.00181.57       1SG2760
ATOM   2760  O   ARG   362      84.152  79.911 -34.373  1.00181.57       1SG2761
ATOM   2761  N   LYS   363      85.741  78.306 -34.323  1.00194.73       1SG2762
ATOM   2762  CA  LYS   363      85.808  78.368 -32.893  1.00194.73       1SG2763
ATOM   2763  CB  LYS   363      85.365  77.052 -32.232  1.00194.73       1SG2764
ATOM   2764  CG  LYS   363      83.956  76.622 -32.648  1.00194.73       1SG2765
ATOM   2765  CD  LYS   363      82.868  77.649 -32.330  1.00194.73       1SG2766
ATOM   2766  CE  LYS   363      81.502  77.286 -32.917  1.00194.73       1SG2767
ATOM   2767  NZ  LYS   363      80.884  76.198 -32.127  1.00194.73       1SG2768
ATOM   2768  C   LYS   363      87.232  78.605 -32.493  1.00194.73       1SG2769
ATOM   2769  O   LYS   363      87.833  77.783 -31.803  1.00194.73       1SG2770
ATOM   2770  N   ASP   364      87.810  79.745 -32.918  1.00109.80       1SG2771
ATOM   2771  CA  ASP   364      89.162  80.065 -32.559  1.00109.80       1SG2772
ATOM   2772  CB  ASP   364      89.736  81.251 -33.357  1.00109.80       1SG2773
ATOM   2773  CG  ASP   364      88.879  82.476 -33.092  1.00109.80       1SG2774
ATOM   2774  OD1 ASP   364      89.185  83.205 -32.110  1.00109.80       1SG2775
ATOM   2775  OD2 ASP   364      87.920  82.711 -33.873  1.00109.80       1SG2776
ATOM   2776  C   ASP   364      89.228  80.395 -31.100  1.00109.80       1SG2777
ATOM   2777  O   ASP   364      90.161  79.994 -30.407  1.00109.80       1SG2778
ATOM   2778  N   VAL   365      88.223  81.136 -30.594  1.00 97.08       1SG2779
ATOM   2779  CA  VAL   365      88.221  81.557 -29.223  1.00 97.08       1SG2780
ATOM   2780  CB  VAL   365      87.415  82.799 -28.972  1.00 97.08       1SG2781
ATOM   2781  CG1 VAL   365      88.056  83.974 -29.732  1.00 97.08       1SG2782
ATOM   2782  CG2 VAL   365      85.956  82.516 -29.364  1.00 97.08       1SG2783
ATOM   2783  C   VAL   365      87.639  80.482 -28.366  1.00 97.08       1SG2784
ATOM   2784  O   VAL   365      86.830  79.672 -28.816  1.00 97.08       1SG2785
ATOM   2785  N   ASN   366      88.078  80.437 -27.094  1.00 48.17       1SG2786
ATOM   2786  CA  ASN   366      87.530  79.495 -26.166  1.00 48.17       1SG2787
ATOM   2787  CB  ASN   366      88.313  79.430 -24.846  1.00 48.17       1SG2788
ATOM   2788  CG  ASN   366      87.811  78.246 -24.032  1.00 48.17       1SG2789
ATOM   2789  OD1 ASN   366      86.634  78.170 -23.682  1.00 48.17       1SG2790
ATOM   2790  ND2 ASN   366      88.730  77.291 -23.726  1.00 48.17       1SG2791
ATOM   2791  C   ASN   366      86.147  79.977 -25.866  1.00 48.17       1SG2792
ATOM   2792  O   ASN   366      85.927  81.160 -25.615  1.00 48.17       1SG2793
ATOM   2793  N   PRO   367      85.202  79.085 -25.907  1.00149.79       1SG2794
ATOM   2794  CA  PRO   367      83.840  79.480 -25.693  1.00149.79       1SG2795
ATOM   2795  CD  PRO   367      85.307  77.908 -26.748  1.00149.79       1SG2796
ATOM   2796  CB  PRO   367      82.999  78.260 -26.055  1.00149.79       1SG2797
ATOM   2797  CG  PRO   367      83.859  77.541 -27.115  1.00149.79       1SG2798
ATOM   2798  C   PRO   367      83.530  80.096 -24.363  1.00149.79       1SG2799
ATOM   2799  O   PRO   367      82.818  81.097 -24.341  1.00149.79       1SG2800
ATOM   2800  N   ASP   368      83.964  79.493 -23.242  1.00142.35       1SG2801
ATOM   2801  CA  ASP   368      83.668  80.081 -21.963  1.00142.35       1SG2802
ATOM   2802  CB  ASP   368      83.541  79.049 -20.827  1.00142.35       1SG2803
ATOM   2803  CG  ASP   368      84.846  78.287 -20.691  1.00142.35       1SG2804
ATOM   2804  OD1 ASP   368      85.219  77.577 -21.664  1.00142.35       1SG2805
ATOM   2805  OD2 ASP   368      85.490  78.404 -19.614  1.00142.35       1SG2806
ATOM   2806  C   ASP   368      84.633  81.155 -21.527  1.00142.35       1SG2807
ATOM   2807  O   ASP   368      84.241  82.113 -20.862  1.00142.35       1SG2808
ATOM   2808  N   GLU   369      85.930  80.965 -21.837  1.00102.88       1SG2809
ATOM   2809  CA  GLU   369      87.052  81.734 -21.356  1.00102.88       1SG2810
ATOM   2810  CB  GLU   369      88.353  80.926 -21.416  1.00102.88       1SG2811
ATOM   2811  CG  GLU   369      88.303  79.695 -20.514  1.00102.88       1SG2812
ATOM   2812  CD  GLU   369      89.642  78.981 -20.591  1.00102.88       1SG2813
ATOM   2813  OE1 GLU   369      90.053  78.590 -21.714  1.00102.88       1SG2814
ATOM   2814  OE2 GLU   369      90.269  78.805 -19.516  1.00102.88       1SG2815
ATOM   2815  C   GLU   369      87.324  83.067 -21.999  1.00102.88       1SG2816
ATOM   2816  O   GLU   369      87.894  83.946 -21.355  1.00102.88       1SG2817
ATOM   2817  N   ALA   370      86.949  83.266 -23.272  1.00 55.04       1SG2818
ATOM   2818  CA  ALA   370      87.423  84.399 -24.027  1.00 55.04       1SG2819
ATOM   2819  CB  ALA   370      86.850  84.436 -25.453  1.00 55.04       1SG2820
ATOM   2820  C   ALA   370      87.107  85.721 -23.387  1.00 55.04       1SG2821
ATOM   2821  O   ALA   370      87.955  86.610 -23.375  1.00 55.04       1SG2822
ATOM   2822  N   VAL   371      85.886  85.915 -22.865  1.00104.06       1SG2823
ATOM   2823  CA  VAL   371      85.518  87.193 -22.319  1.00104.06       1SG2824
ATOM   2824  CB  VAL   371      84.062  87.264 -21.982  1.00104.06       1SG2825
ATOM   2825  CG1 VAL   371      83.274  87.135 -23.291  1.00104.06       1SG2826
ATOM   2826  CG2 VAL   371      83.745  86.160 -20.963  1.00104.06       1SG2827
ATOM   2827  C   VAL   371      86.296  87.518 -21.077  1.00104.06       1SG2828
ATOM   2828  O   VAL   371      86.783  88.637 -20.921  1.00104.06       1SG2829
ATOM   2829  N   ALA   372      86.428  86.545 -20.155  1.00 34.46       1SG2830
ATOM   2830  CA  ALA   372      87.075  86.759 -18.891  1.00 34.46       1SG2831
ATOM   2831  CB  ALA   372      87.005  85.521 -17.982  1.00 34.46       1SG2832
ATOM   2832  C   ALA   372      88.520  87.094 -19.100  1.00 34.46       1SG2833
ATOM   2833  O   ALA   372      89.060  87.976 -18.434  1.00 34.46       1SG2834
ATOM   2834  N   ILE   373      89.178  86.383 -20.034  1.00120.97       1SG2835
ATOM   2835  CA  ILE   373      90.574  86.553 -20.321  1.00120.97       1SG2836
ATOM   2836  CB  ILE   373      91.058  85.519 -21.315  1.00120.97       1SG2837
ATOM   2837  CG2 ILE   373      90.488  85.811 -22.710  1.00120.97       1SG2838
ATOM   2838  CG1 ILE   373      92.584  85.399 -21.281  1.00120.97       1SG2839
ATOM   2839  CD1 ILE   373      93.065  84.648 -20.045  1.00120.97       1SG2840
ATOM   2840  C   ILE   373      90.793  87.934 -20.875  1.00120.97       1SG2841
ATOM   2841  O   ILE   373      91.764  88.602 -20.525  1.00120.97       1SG2842
ATOM   2842  N   GLY   374      89.886  88.395 -21.759  1.00 27.04       1SG2843
ATOM   2843  CA  GLY   374      90.008  89.680 -22.388  1.00 27.04       1SG2844
ATOM   2844  C   GLY   374      89.957  90.752 -21.347  1.00 27.04       1SG2845
ATOM   2845  O   GLY   374      90.703  91.727 -21.416  1.00 27.04       1SG2846
ATOM   2846  N   ALA   375      89.053  90.608 -20.360  1.00 38.24       1SG2847
ATOM   2847  CA  ALA   375      88.895  91.587 -19.320  1.00 38.24       1SG2848
ATOM   2848  CB  ALA   375      87.750  91.237 -18.354  1.00 38.24       1SG2849
ATOM   2849  C   ALA   375      90.156  91.658 -18.511  1.00 38.24       1SG2850
ATOM   2850  O   ALA   375      90.604  92.741 -18.139  1.00 38.24       1SG2851
ATOM   2851  N   ALA   376      90.765  90.491 -18.225  1.00 37.41       1SG2852
ATOM   2852  CA  ALA   376      91.952  90.405 -17.420  1.00 37.41       1SG2853
ATOM   2853  CB  ALA   376      92.423  88.954 -17.223  1.00 37.41       1SG2854
ATOM   2854  C   ALA   376      93.058  91.151 -18.096  1.00 37.41       1SG2855
ATOM   2855  O   ALA   376      93.871  91.790 -17.431  1.00 37.41       1SG2856
ATOM   2856  N   VAL   377      93.145  91.048 -19.437  1.00 34.79       1SG2857
ATOM   2857  CA  VAL   377      94.153  91.751 -20.182  1.00 34.79       1SG2858
ATOM   2858  CB  VAL   377      94.155  91.395 -21.640  1.00 34.79       1SG2859
ATOM   2859  CG1 VAL   377      95.197  92.277 -22.350  1.00 34.79       1SG2860
ATOM   2860  CG2 VAL   377      94.409  89.882 -21.775  1.00 34.79       1SG2861
ATOM   2861  C   VAL   377      93.909  93.230 -20.082  1.00 34.79       1SG2862
ATOM   2862  O   VAL   377      94.839  94.007 -19.873  1.00 34.79       1SG2863
ATOM   2863  N   GLN   378      92.637  93.657 -20.218  1.00 77.71       1SG2864
ATOM   2864  CA  GLN   378      92.281  95.051 -20.187  1.00 77.71       1SG2865
ATOM   2865  CB  GLN   378      90.781  95.288 -20.444  1.00 77.71       1SG2866
ATOM   2866  CG  GLN   378      90.335  94.865 -21.846  1.00 77.71       1SG2867
ATOM   2867  CD  GLN   378      90.979  95.811 -22.850  1.00 77.71       1SG2868
ATOM   2868  OE1 GLN   378      90.880  95.612 -24.060  1.00 77.71       1SG2869
ATOM   2869  NE2 GLN   378      91.661  96.869 -22.338  1.00 77.71       1SG2870
ATOM   2870  C   GLN   378      92.612  95.617 -18.841  1.00 77.71       1SG2871
ATOM   2871  O   GLN   378      93.092  96.743 -18.736  1.00 77.71       1SG2872
ATOM   2872  N   GLY   379      92.359  94.855 -17.764  1.00 25.37       1SG2873
ATOM   2873  CA  GLY   379      92.665  95.328 -16.445  1.00 25.37       1SG2874
ATOM   2874  C   GLY   379      94.147  95.526 -16.350  1.00 25.37       1SG2875
ATOM   2875  O   GLY   379      94.624  96.465 -15.714  1.00 25.37       1SG2876
ATOM   2876  N   GLY   380      94.908  94.615 -16.979  1.00 38.58       1SG2877
ATOM   2877  CA  GLY   380      96.344  94.589 -16.967  1.00 38.58       1SG2878
ATOM   2878  C   GLY   380      96.909  95.808 -17.621  1.00 38.58       1SG2879
ATOM   2879  O   GLY   380      97.997  96.249 -17.265  1.00 38.58       1SG2880
ATOM   2880  N   VAL   381      96.190  96.380 -18.604  1.00105.22       1SG2881
ATOM   2881  CA  VAL   381      96.724  97.485 -19.351  1.00105.22       1SG2882
ATOM   2882  CB  VAL   381      95.776  98.067 -20.362  1.00105.22       1SG2883
ATOM   2883  CG1 VAL   381      95.338  96.937 -21.308  1.00105.22       1SG2884
ATOM   2884  CG2 VAL   381      94.636  98.807 -19.646  1.00105.22       1SG2885
ATOM   2885  C   VAL   381      97.084  98.572 -18.392  1.00105.22       1SG2886
ATOM   2886  O   VAL   381      98.021  99.335 -18.625  1.00105.22       1SG2887
ATOM   2887  N   LEU   382      96.352  98.658 -17.270  1.00156.68       1SG2888
ATOM   2888  CA  LEU   382      96.604  99.695 -16.318  1.00156.68       1SG2889
ATOM   2889  CB  LEU   382      95.700  99.547 -15.075  1.00156.68       1SG2890
ATOM   2890  CG  LEU   382      95.896 100.601 -13.964  1.00156.68       1SG2891
ATOM   2891  CD1 LEU   382      97.182 100.365 -13.151  1.00156.68       1SG2892
ATOM   2892  CD2 LEU   382      95.803 102.023 -14.538  1.00156.68       1SG2893
ATOM   2893  C   LEU   382      98.037  99.646 -15.871  1.00156.68       1SG2894
ATOM   2894  O   LEU   382      98.701 100.682 -15.850  1.00156.68       1SG2895
ATOM   2895  N   THR   383      98.577  98.461 -15.515  1.00275.82       1SG2896
ATOM   2896  CA  THR   383      99.928  98.511 -15.010  1.00275.82       1SG2897
ATOM   2897  CB  THR   383      99.995  98.456 -13.523  1.00275.82       1SG2898
ATOM   2898  OG1 THR   383     101.322  98.692 -13.066  1.00275.82       1SG2899
ATOM   2899  CG2 THR   383      99.524  97.049 -13.067  1.00275.82       1SG2900
ATOM   2900  C   THR   383     100.723  97.347 -15.524  1.00275.82       1SG2901
ATOM   2901  O   THR   383     100.178  96.341 -15.980  1.00275.82       1SG2902
ATOM   2902  N   GLY   384     102.061  97.480 -15.451  1.00101.15       1SG2903
ATOM   2903  CA  GLY   384     102.938  96.435 -15.886  1.00101.15       1SG2904
ATOM   2904  C   GLY   384     103.188  96.590 -17.337  1.00101.15       1SG2905
ATOM   2905  O   GLY   384     102.528  97.377 -18.010  1.00101.15       1SG2906
ATOM   2906  N   ASP   385     104.150  95.828 -17.864  1.00141.08       1SG2907
ATOM   2907  CA  ASP   385     104.435  95.888 -19.265  1.00141.08       1SG2908
ATOM   2908  CB  ASP   385     105.887  95.515 -19.622  1.00141.08       1SG2909
ATOM   2909  CG  ASP   385     106.804  96.636 -19.147  1.00141.08       1SG2910
ATOM   2910  OD1 ASP   385     106.290  97.676 -18.654  1.00141.08       1SG2911
ATOM   2911  OD2 ASP   385     108.044  96.462 -19.285  1.00141.08       1SG2912
ATOM   2912  C   ASP   385     103.543  94.886 -19.920  1.00141.08       1SG2913
ATOM   2913  O   ASP   385     103.542  93.711 -19.558  1.00141.08       1SG2914
ATOM   2914  N   VAL   386     102.730  95.344 -20.888  1.00105.62       1SG2915
ATOM   2915  CA  VAL   386     101.836  94.445 -21.551  1.00105.62       1SG2916
ATOM   2916  CB  VAL   386     100.411  94.604 -21.105  1.00105.62       1SG2917
ATOM   2917  CG1 VAL   386     100.328  94.224 -19.618  1.00105.62       1SG2918
ATOM   2918  CG2 VAL   386      99.960  96.047 -21.398  1.00105.62       1SG2919
ATOM   2919  C   VAL   386     101.894  94.769 -23.006  1.00105.62       1SG2920
ATOM   2920  O   VAL   386     102.302  95.864 -23.391  1.00105.62       1SG2921
ATOM   2921  N   LYS   387     101.504  93.805 -23.862  1.00105.55       1SG2922
ATOM   2922  CA  LYS   387     101.507  94.116 -25.257  1.00105.55       1SG2923
ATOM   2923  CB  LYS   387     101.051  92.984 -26.193  1.00105.55       1SG2924
ATOM   2924  CG  LYS   387     102.077  91.874 -26.414  1.00105.55       1SG2925
ATOM   2925  CD  LYS   387     101.532  90.721 -27.260  1.00105.55       1SG2926
ATOM   2926  CE  LYS   387     102.610  89.742 -27.727  1.00105.55       1SG2927
ATOM   2927  NZ  LYS   387     102.023  88.741 -28.643  1.00105.55       1SG2928
ATOM   2928  C   LYS   387     100.514  95.209 -25.426  1.00105.55       1SG2929
ATOM   2929  O   LYS   387      99.412  95.154 -24.882  1.00105.55       1SG2930
ATOM   2930  N   ASP   388     100.897  96.252 -26.180  1.00 41.10       1SG2931
ATOM   2931  CA  ASP   388     100.007  97.352 -26.384  1.00 41.10       1SG2932
ATOM   2932  CB  ASP   388     100.696  98.572 -27.016  1.00 41.10       1SG2933
ATOM   2933  CG  ASP   388     101.674  99.136 -25.997  1.00 41.10       1SG2934
ATOM   2934  OD1 ASP   388     101.248  99.349 -24.830  1.00 41.10       1SG2935
ATOM   2935  OD2 ASP   388     102.854  99.367 -26.371  1.00 41.10       1SG2936
ATOM   2936  C   ASP   388      98.934  96.905 -27.319  1.00 41.10       1SG2937
ATOM   2937  O   ASP   388      99.200  96.243 -28.321  1.00 41.10       1SG2938
ATOM   2938  N   VAL   389      97.672  97.243 -26.993  1.00 39.19       1SG2939
ATOM   2939  CA  VAL   389      96.586  96.900 -27.862  1.00 39.19       1SG2940
ATOM   2940  CB  VAL   389      95.896  95.627 -27.457  1.00 39.19       1SG2941
ATOM   2941  CG1 VAL   389      94.663  95.408 -28.347  1.00 39.19       1SG2942
ATOM   2942  CG2 VAL   389      96.919  94.480 -27.517  1.00 39.19       1SG2943
ATOM   2943  C   VAL   389      95.592  98.012 -27.754  1.00 39.19       1SG2944
ATOM   2944  O   VAL   389      95.213  98.406 -26.652  1.00 39.19       1SG2945
ATOM   2945  N   LEU   390      95.141  98.553 -28.904  1.00 84.31       1SG2946
ATOM   2946  CA  LEU   390      94.185  99.620 -28.848  1.00 84.31       1SG2947
ATOM   2947  CB  LEU   390      94.600 100.881 -29.627  1.00 84.31       1SG2948
ATOM   2948  CG  LEU   390      95.793 101.612 -28.983  1.00 84.31       1SG2949
ATOM   2949  CD1 LEU   390      95.421 102.169 -27.598  1.00 84.31       1SG2950
ATOM   2950  CD2 LEU   390      97.043 100.720 -28.947  1.00 84.31       1SG2951
ATOM   2951  C   LEU   390      92.890  99.126 -29.399  1.00 84.31       1SG2952
ATOM   2952  O   LEU   390      92.858  98.327 -30.333  1.00 84.31       1SG2953
ATOM   2953  N   LEU   391      91.775  99.563 -28.785  1.00150.23       1SG2954
ATOM   2954  CA  LEU   391      90.490  99.155 -29.264  1.00150.23       1SG2955
ATOM   2955  CB  LEU   391      89.936  97.935 -28.510  1.00150.23       1SG2956
ATOM   2956  CG  LEU   391      89.704  98.122 -26.993  1.00150.23       1SG2957
ATOM   2957  CD1 LEU   391      88.466  98.979 -26.669  1.00150.23       1SG2958
ATOM   2958  CD2 LEU   391      89.682  96.762 -26.277  1.00150.23       1SG2959
ATOM   2959  C   LEU   391      89.527 100.284 -29.074  1.00150.23       1SG2960
ATOM   2960  O   LEU   391      89.620 101.024 -28.096  1.00150.23       1SG2961
ATOM   2961  N   LEU   392      88.581 100.453 -30.022  1.00 50.02       1SG2962
ATOM   2962  CA  LEU   392      87.563 101.453 -29.861  1.00 50.02       1SG2963
ATOM   2963  CB  LEU   392      87.620 102.594 -30.890  1.00 50.02       1SG2964
ATOM   2964  CG  LEU   392      88.877 103.473 -30.770  1.00 50.02       1SG2965
ATOM   2965  CD1 LEU   392      88.843 104.629 -31.783  1.00 50.02       1SG2966
ATOM   2966  CD2 LEU   392      89.098 103.947 -29.323  1.00 50.02       1SG2967
ATOM   2967  C   LEU   392      86.239 100.776 -30.028  1.00 50.02       1SG2968
ATOM   2968  O   LEU   392      86.029 100.028 -30.982  1.00 50.02       1SG2969
ATOM   2969  N   ASP   393      85.314 101.009 -29.076  1.00 61.33       1SG2970
ATOM   2970  CA  ASP   393      84.014 100.400 -29.142  1.00 61.33       1SG2971
ATOM   2971  CB  ASP   393      83.455 100.053 -27.745  1.00 61.33       1SG2972
ATOM   2972  CG  ASP   393      82.493  98.870 -27.835  1.00 61.33       1SG2973
ATOM   2973  OD1 ASP   393      81.913  98.635 -28.928  1.00 61.33       1SG2974
ATOM   2974  OD2 ASP   393      82.343  98.172 -26.798  1.00 61.33       1SG2975
ATOM   2975  C   ASP   393      83.091 101.374 -29.827  1.00 61.33       1SG2976
ATOM   2976  O   ASP   393      83.426 102.546 -30.000  1.00 61.33       1SG2977
ATOM   2977  N   VAL   394      81.890 100.905 -30.238  1.00111.77       1SG2978
ATOM   2978  CA  VAL   394      80.925 101.705 -30.951  1.00111.77       1SG2979
ATOM   2979  CB  VAL   394      79.936 100.898 -31.734  1.00111.77       1SG2980
ATOM   2980  CG1 VAL   394      80.662 100.123 -32.840  1.00111.77       1SG2981
ATOM   2981  CG2 VAL   394      79.170 100.009 -30.741  1.00111.77       1SG2982
ATOM   2982  C   VAL   394      80.068 102.478 -29.996  1.00111.77       1SG2983
ATOM   2983  O   VAL   394      79.775 102.018 -28.894  1.00111.77       1SG2984
ATOM   2984  N   THR   395      79.640 103.692 -30.417  1.00 61.42       1SG2985
ATOM   2985  CA  THR   395      78.727 104.482 -29.634  1.00 61.42       1SG2986
ATOM   2986  CB  THR   395      79.166 105.899 -29.457  1.00 61.42       1SG2987
ATOM   2987  OG1 THR   395      80.451 105.942 -28.861  1.00 61.42       1SG2988
ATOM   2988  CG2 THR   395      78.141 106.612 -28.559  1.00 61.42       1SG2989
ATOM   2989  C   THR   395      77.455 104.536 -30.423  1.00 61.42       1SG2990
ATOM   2990  O   THR   395      77.323 105.319 -31.367  1.00 61.42       1SG2991
ATOM   2991  N   PRO   396      76.513 103.717 -30.056  1.00163.69       1SG2992
ATOM   2992  CA  PRO   396      75.283 103.579 -30.789  1.00163.69       1SG2993
ATOM   2993  CD  PRO   396      76.777 102.576 -29.199  1.00163.69       1SG2994
ATOM   2994  CB  PRO   396      74.618 102.301 -30.261  1.00163.69       1SG2995
ATOM   2995  CG  PRO   396      75.389 101.962 -28.969  1.00163.69       1SG2996
ATOM   2996  C   PRO   396      74.349 104.742 -30.860  1.00163.69       1SG2997
ATOM   2997  O   PRO   396      73.802 104.980 -31.935  1.00163.69       1SG2998
ATOM   2998  N   LEU   397      74.146 105.491 -29.765  1.00132.57       1SG2999
ATOM   2999  CA  LEU   397      73.149 106.516 -29.833  1.00132.57       1SG3000
ATOM   3000  CB  LEU   397      72.019 106.343 -28.800  1.00132.57       1SG3001
ATOM   3001  CG  LEU   397      72.474 105.776 -27.438  1.00132.57       1SG3002
ATOM   3002  CD1 LEU   397      72.870 104.292 -27.554  1.00132.57       1SG3003
ATOM   3003  CD2 LEU   397      73.572 106.644 -26.803  1.00132.57       1SG3004
ATOM   3004  C   LEU   397      73.785 107.845 -29.648  1.00132.57       1SG3005
ATOM   3005  O   LEU   397      74.773 107.990 -28.930  1.00132.57       1SG3006
ATOM   3006  N   SER   398      73.226 108.853 -30.341  1.00 82.32       1SG3007
ATOM   3007  CA  SER   398      73.734 110.187 -30.251  1.00 82.32       1SG3008
ATOM   3008  CB  SER   398      73.135 111.153 -31.291  1.00 82.32       1SG3009
ATOM   3009  OG  SER   398      73.528 110.771 -32.600  1.00 82.32       1SG3010
ATOM   3010  C   SER   398      73.393 110.718 -28.899  1.00 82.32       1SG3011
ATOM   3011  O   SER   398      72.305 110.480 -28.373  1.00 82.32       1SG3012
ATOM   3012  N   LEU   399      74.343 111.457 -28.299  1.00152.67       1SG3013
ATOM   3013  CA  LEU   399      74.138 112.035 -27.009  1.00152.67       1SG3014
ATOM   3014  CB  LEU   399      75.170 111.539 -25.985  1.00152.67       1SG3015
ATOM   3015  CG  LEU   399      75.143 110.011 -25.811  1.00152.67       1SG3016
ATOM   3016  CD1 LEU   399      76.173 109.537 -24.780  1.00152.67       1SG3017
ATOM   3017  CD2 LEU   399      73.724 109.521 -25.492  1.00152.67       1SG3018
ATOM   3018  C   LEU   399      74.338 113.508 -27.167  1.00152.67       1SG3019
ATOM   3019  O   LEU   399      75.279 113.945 -27.831  1.00152.67       1SG3020
ATOM   3020  N   GLY   400      73.459 114.317 -26.549  1.00 28.05       1SG3021
ATOM   3021  CA  GLY   400      73.578 115.740 -26.692  1.00 28.05       1SG3022
ATOM   3022  C   GLY   400      73.736 116.341 -25.332  1.00 28.05       1SG3023
ATOM   3023  O   GLY   400      73.465 115.703 -24.316  1.00 28.05       1SG3024
ATOM   3024  N   ILE   401      74.191 117.610 -25.297  1.00 98.95       1SG3025
ATOM   3025  CA  ILE   401      74.387 118.334 -24.073  1.00 98.95       1SG3026
ATOM   3026  CB  ILE   401      75.778 118.870 -23.916  1.00 98.95       1SG3027
ATOM   3027  CG2 ILE   401      75.750 119.859 -22.743  1.00 98.95       1SG3028
ATOM   3028  CG1 ILE   401      76.807 117.739 -23.763  1.00 98.95       1SG3029
ATOM   3029  CD1 ILE   401      76.644 116.926 -22.483  1.00 98.95       1SG3030
ATOM   3030  C   ILE   401      73.506 119.544 -24.123  1.00 98.95       1SG3031
ATOM   3031  O   ILE   401      73.344 120.161 -25.176  1.00 98.95       1SG3032
ATOM   3032  N   GLU   402      72.904 119.916 -22.974  1.00 51.72       1SG3033
ATOM   3033  CA  GLU   402      72.030 121.055 -22.971  1.00 51.72       1SG3034
ATOM   3034  CB  GLU   402      70.547 120.699 -22.764  1.00 51.72       1SG3035
ATOM   3035  CG  GLU   402      69.903 119.925 -23.913  1.00 51.72       1SG3036
ATOM   3036  CD  GLU   402      68.438 119.729 -23.544  1.00 51.72       1SG3037
ATOM   3037  OE1 GLU   402      67.832 120.704 -23.026  1.00 51.72       1SG3038
ATOM   3038  OE2 GLU   402      67.908 118.607 -23.764  1.00 51.72       1SG3039
ATOM   3039  C   GLU   402      72.391 121.953 -21.831  1.00 51.72       1SG3040
ATOM   3040  O   GLU   402      73.000 121.530 -20.850  1.00 51.72       1SG3041
ATOM   3041  N   THR   403      72.042 123.249 -21.974  1.00144.18       1SG3042
ATOM   3042  CA  THR   403      72.206 124.223 -20.934  1.00144.18       1SG3043
ATOM   3043  CB  THR   403      73.257 125.252 -21.224  1.00144.18       1SG3044
ATOM   3044  OG1 THR   403      72.897 126.010 -22.368  1.00144.18       1SG3045
ATOM   3045  CG2 THR   403      74.597 124.536 -21.460  1.00144.18       1SG3046
ATOM   3046  C   THR   403      70.900 124.953 -20.886  1.00144.18       1SG3047
ATOM   3047  O   THR   403      70.201 125.041 -21.894  1.00144.18       1SG3048
ATOM   3048  N   MET   404      70.503 125.484 -19.714  1.00239.85       1SG3049
ATOM   3049  CA  MET   404      69.245 126.173 -19.706  1.00239.85       1SG3050
ATOM   3050  CB  MET   404      68.555 126.252 -18.332  1.00239.85       1SG3051
ATOM   3051  CG  MET   404      67.934 124.928 -17.878  1.00239.85       1SG3052
ATOM   3052  SD  MET   404      67.096 125.022 -16.266  1.00239.85       1SG3053
ATOM   3053  CE  MET   404      66.418 123.339 -16.332  1.00239.85       1SG3054
ATOM   3054  C   MET   404      69.454 127.561 -20.209  1.00239.85       1SG3055
ATOM   3055  O   MET   404      70.485 128.183 -19.959  1.00239.85       1SG3056
ATOM   3056  N   GLY   405      68.462 128.074 -20.961  1.00 64.28       1SG3057
ATOM   3057  CA  GLY   405      68.553 129.404 -21.481  1.00 64.28       1SG3058
ATOM   3058  C   GLY   405      69.506 129.375 -22.626  1.00 64.28       1SG3059
ATOM   3059  O   GLY   405      70.008 130.412 -23.057  1.00 64.28       1SG3060
ATOM   3060  N   GLY   406      69.775 128.171 -23.158  1.00146.97       1SG3061
ATOM   3061  CA  GLY   406      70.708 128.077 -24.234  1.00146.97       1SG3062
ATOM   3062  C   GLY   406      70.213 127.031 -25.167  1.00146.97       1SG3063
ATOM   3063  O   GLY   406      69.105 126.516 -25.026  1.00146.97       1SG3064
ATOM   3064  N   VAL   407      71.051 126.692 -26.156  1.00243.49       1SG3065
ATOM   3065  CA  VAL   407      70.657 125.727 -27.126  1.00243.49       1SG3066
ATOM   3066  CB  VAL   407      71.033 126.098 -28.530  1.00243.49       1SG3067
ATOM   3067  CG1 VAL   407      70.245 127.359 -28.925  1.00243.49       1SG3068
ATOM   3068  CG2 VAL   407      72.560 126.273 -28.593  1.00243.49       1SG3069
ATOM   3069  C   VAL   407      71.326 124.442 -26.796  1.00243.49       1SG3070
ATOM   3070  O   VAL   407      72.205 124.370 -25.937  1.00243.49       1SG3071
ATOM   3071  N   MET   408      70.858 123.372 -27.458  1.00140.47       1SG3072
ATOM   3072  CA  MET   408      71.377 122.058 -27.258  1.00140.47       1SG3073
ATOM   3073  CB  MET   408      70.262 121.014 -27.103  1.00140.47       1SG3074
ATOM   3074  CG  MET   408      69.355 120.949 -28.337  1.00140.47       1SG3075
ATOM   3075  SD  MET   408      68.022 119.715 -28.260  1.00140.47       1SG3076
ATOM   3076  CE  MET   408      67.479 119.986 -29.973  1.00140.47       1SG3077
ATOM   3077  C   MET   408      72.130 121.697 -28.496  1.00140.47       1SG3078
ATOM   3078  O   MET   408      71.751 122.095 -29.596  1.00140.47       1SG3079
ATOM   3079  N   THR   409      73.242 120.951 -28.332  1.00105.45       1SG3080
ATOM   3080  CA  THR   409      74.024 120.525 -29.459  1.00105.45       1SG3081
ATOM   3081  CB  THR   409      75.339 121.240 -29.566  1.00105.45       1SG3082
ATOM   3082  OG1 THR   409      76.138 120.978 -28.421  1.00105.45       1SG3083
ATOM   3083  CG2 THR   409      75.063 122.749 -29.685  1.00105.45       1SG3084
ATOM   3084  C   THR   409      74.317 119.065 -29.279  1.00105.45       1SG3085
ATOM   3085  O   THR   409      74.328 118.568 -28.155  1.00105.45       1SG3086
ATOM   3086  N   THR   410      74.557 118.329 -30.387  1.00132.38       1SG3087
ATOM   3087  CA  THR   410      74.838 116.926 -30.248  1.00132.38       1SG3088
ATOM   3088  CB  THR   410      74.252 116.070 -31.342  1.00132.38       1SG3089
ATOM   3089  OG1 THR   410      74.577 114.707 -31.115  1.00132.38       1SG3090
ATOM   3090  CG2 THR   410      74.774 116.529 -32.715  1.00132.38       1SG3091
ATOM   3091  C   THR   410      76.324 116.739 -30.223  1.00132.38       1SG3092
ATOM   3092  O   THR   410      77.016 116.997 -31.207  1.00132.38       1SG3093
ATOM   3093  N   LEU   411      76.859 116.371 -29.038  1.00174.26       1SG3094
ATOM   3094  CA  LEU   411      78.270 116.152 -28.874  1.00174.26       1SG3095
ATOM   3095  CB  LEU   411      78.723 116.150 -27.403  1.00174.26       1SG3096
ATOM   3096  CG  LEU   411      78.591 117.526 -26.737  1.00174.26       1SG3097
ATOM   3097  CD1 LEU   411      79.276 117.564 -25.359  1.00174.26       1SG3098
ATOM   3098  CD2 LEU   411      79.097 118.616 -27.685  1.00174.26       1SG3099
ATOM   3099  C   LEU   411      78.762 114.866 -29.469  1.00174.26       1SG3100
ATOM   3100  O   LEU   411      79.709 114.863 -30.254  1.00174.26       1SG3101
ATOM   3101  N   ILE   412      78.128 113.729 -29.117  1.00148.22       1SG3102
ATOM   3102  CA  ILE   412      78.625 112.472 -29.602  1.00148.22       1SG3103
ATOM   3103  CB  ILE   412      79.024 111.547 -28.477  1.00148.22       1SG3104
ATOM   3104  CG2 ILE   412      77.806 111.260 -27.584  1.00148.22       1SG3105
ATOM   3105  CG1 ILE   412      79.728 110.302 -29.024  1.00148.22       1SG3106
ATOM   3106  CD1 ILE   412      81.081 110.605 -29.667  1.00148.22       1SG3107
ATOM   3107  C   ILE   412      77.560 111.858 -30.457  1.00148.22       1SG3108
ATOM   3108  O   ILE   412      76.508 111.438 -29.981  1.00148.22       1SG3109
ATOM   3109  N   ALA   413      77.827 111.781 -31.772  1.00 40.94       1SG3110
ATOM   3110  CA  ALA   413      76.848 111.322 -32.711  1.00 40.94       1SG3111
ATOM   3111  CB  ALA   413      77.126 111.772 -34.156  1.00 40.94       1SG3112
ATOM   3112  C   ALA   413      76.766 109.832 -32.710  1.00 40.94       1SG3113
ATOM   3113  O   ALA   413      77.609 109.134 -32.150  1.00 40.94       1SG3114
ATOM   3114  N   LYS   414      75.687 109.327 -33.338  1.00136.87       1SG3115
ATOM   3115  CA  LYS   414      75.439 107.928 -33.489  1.00136.87       1SG3116
ATOM   3116  CB  LYS   414      74.091 107.628 -34.173  1.00136.87       1SG3117
ATOM   3117  CG  LYS   414      73.838 106.139 -34.417  1.00136.87       1SG3118
ATOM   3118  CD  LYS   414      72.407 105.806 -34.847  1.00136.87       1SG3119
ATOM   3119  CE  LYS   414      71.358 106.068 -33.765  1.00136.87       1SG3120
ATOM   3120  NZ  LYS   414      70.946 107.489 -33.789  1.00136.87       1SG3121
ATOM   3121  C   LYS   414      76.499 107.373 -34.381  1.00136.87       1SG3122
ATOM   3122  O   LYS   414      76.969 108.036 -35.305  1.00136.87       1SG3123
ATOM   3123  N   ASN   415      76.882 106.110 -34.115  1.00 58.75       1SG3124
ATOM   3124  CA  ASN   415      77.884 105.419 -34.873  1.00 58.75       1SG3125
ATOM   3125  CB  ASN   415      77.615 105.424 -36.388  1.00 58.75       1SG3126
ATOM   3126  CG  ASN   415      76.396 104.556 -36.658  1.00 58.75       1SG3127
ATOM   3127  OD1 ASN   415      75.645 104.218 -35.745  1.00 58.75       1SG3128
ATOM   3128  ND2 ASN   415      76.196 104.173 -37.948  1.00 58.75       1SG3129
ATOM   3129  C   ASN   415      79.229 106.035 -34.650  1.00 58.75       1SG3130
ATOM   3130  O   ASN   415      80.141 105.837 -35.451  1.00 58.75       1SG3131
ATOM   3131  N   THR   416      79.406 106.768 -33.536  1.00100.64       1SG3132
ATOM   3132  CA  THR   416      80.694 107.328 -33.249  1.00100.64       1SG3133
ATOM   3133  CB  THR   416      80.634 108.581 -32.430  1.00100.64       1SG3134
ATOM   3134  OG1 THR   416      81.919 109.179 -32.320  1.00100.64       1SG3135
ATOM   3135  CG2 THR   416      80.096 108.197 -31.048  1.00100.64       1SG3136
ATOM   3136  C   THR   416      81.435 106.293 -32.461  1.00100.64       1SG3137
ATOM   3137  O   THR   416      80.961 105.169 -32.301  1.00100.64       1SG3138
ATOM   3138  N   THR   417      82.638 106.641 -31.961  1.00103.57       1SG3139
ATOM   3139  CA  THR   417      83.399 105.678 -31.219  1.00103.57       1SG3140
ATOM   3140  CB  THR   417      84.688 105.302 -31.885  1.00103.57       1SG3141
ATOM   3141  OG1 THR   417      85.295 104.217 -31.199  1.00103.57       1SG3142
ATOM   3142  CG2 THR   417      85.615 106.529 -31.889  1.00103.57       1SG3143
ATOM   3143  C   THR   417      83.739 106.245 -29.873  1.00103.57       1SG3144
ATOM   3144  O   THR   417      83.746 107.460 -29.679  1.00103.57       1SG3145
ATOM   3145  N   ILE   418      83.994 105.347 -28.897  1.00 55.95       1SG3146
ATOM   3146  CA  ILE   418      84.381 105.721 -27.560  1.00 55.95       1SG3147
ATOM   3147  CB  ILE   418      83.392 105.361 -26.487  1.00 55.95       1SG3148
ATOM   3148  CG2 ILE   418      82.128 106.211 -26.667  1.00 55.95       1SG3149
ATOM   3149  CG1 ILE   418      83.162 103.840 -26.449  1.00 55.95       1SG3150
ATOM   3150  CD1 ILE   418      82.406 103.363 -25.207  1.00 55.95       1SG3151
ATOM   3151  C   ILE   418      85.632 104.971 -27.233  1.00 55.95       1SG3152
ATOM   3152  O   ILE   418      85.870 103.890 -27.768  1.00 55.95       1SG3153
ATOM   3153  N   PRO   419      86.447 105.510 -26.358  1.00 76.04       1SG3154
ATOM   3154  CA  PRO   419      86.180 106.762 -25.697  1.00 76.04       1SG3155
ATOM   3155  CD  PRO   419      87.359 104.675 -25.597  1.00 76.04       1SG3156
ATOM   3156  CB  PRO   419      87.063 106.777 -24.445  1.00 76.04       1SG3157
ATOM   3157  CG  PRO   419      88.096 105.661 -24.679  1.00 76.04       1SG3158
ATOM   3158  C   PRO   419      86.413 107.933 -26.605  1.00 76.04       1SG3159
ATOM   3159  O   PRO   419      87.176 107.793 -27.559  1.00 76.04       1SG3160
ATOM   3160  N   THR   420      85.757 109.090 -26.342  1.00105.01       1SG3161
ATOM   3161  CA  THR   420      85.941 110.235 -27.191  1.00105.01       1SG3162
ATOM   3162  CB  THR   420      84.861 110.385 -28.223  1.00105.01       1SG3163
ATOM   3163  OG1 THR   420      85.209 111.397 -29.157  1.00105.01       1SG3164
ATOM   3164  CG2 THR   420      83.548 110.754 -27.512  1.00105.01       1SG3165
ATOM   3165  C   THR   420      85.916 111.488 -26.365  1.00105.01       1SG3166
ATOM   3166  O   THR   420      85.297 111.540 -25.304  1.00105.01       1SG3167
ATOM   3167  N   LYS   421      86.607 112.545 -26.843  1.00 98.39       1SG3168
ATOM   3168  CA  LYS   421      86.594 113.798 -26.144  1.00 98.39       1SG3169
ATOM   3169  CB  LYS   421      87.953 114.179 -25.532  1.00 98.39       1SG3170
ATOM   3170  CG  LYS   421      88.360 113.282 -24.362  1.00 98.39       1SG3171
ATOM   3171  CD  LYS   421      88.629 111.831 -24.763  1.00 98.39       1SG3172
ATOM   3172  CE  LYS   421      89.970 111.628 -25.471  1.00 98.39       1SG3173
ATOM   3173  NZ  LYS   421      90.174 110.193 -25.766  1.00 98.39       1SG3174
ATOM   3174  C   LYS   421      86.235 114.863 -27.133  1.00 98.39       1SG3175
ATOM   3175  O   LYS   421      86.775 114.903 -28.237  1.00 98.39       1SG3176
ATOM   3176  N   HIS   422      85.296 115.757 -26.758  1.00102.93       1SG3177
ATOM   3177  CA  HIS   422      84.898 116.818 -27.643  1.00102.93       1SG3178
ATOM   3178  ND1 HIS   422      83.269 117.319 -30.601  1.00102.93       1SG3179
ATOM   3179  CG  HIS   422      83.106 117.616 -29.264  1.00102.93       1SG3180
ATOM   3180  CB  HIS   422      83.448 116.676 -28.146  1.00102.93       1SG3181
ATOM   3181  NE2 HIS   422      82.434 119.377 -30.505  1.00102.93       1SG3182
ATOM   3182  CD2 HIS   422      82.596 118.876 -29.226  1.00102.93       1SG3183
ATOM   3183  CE1 HIS   422      82.852 118.405 -31.298  1.00102.93       1SG3184
ATOM   3184  C   HIS   422      84.977 118.095 -26.864  1.00102.93       1SG3185
ATOM   3185  O   HIS   422      84.562 118.152 -25.709  1.00102.93       1SG3186
ATOM   3186  N   SER   423      85.509 119.172 -27.475  1.00 36.35       1SG3187
ATOM   3187  CA  SER   423      85.634 120.389 -26.723  1.00 36.35       1SG3188
ATOM   3188  CB  SER   423      87.036 121.016 -26.797  1.00 36.35       1SG3189
ATOM   3189  OG  SER   423      87.326 121.391 -28.136  1.00 36.35       1SG3190
ATOM   3190  C   SER   423      84.674 121.396 -27.266  1.00 36.35       1SG3191
ATOM   3191  O   SER   423      84.527 121.540 -28.479  1.00 36.35       1SG3192
ATOM   3192  N   GLN   424      83.986 122.127 -26.365  1.00 90.77       1SG3193
ATOM   3193  CA  GLN   424      83.059 123.115 -26.832  1.00 90.77       1SG3194
ATOM   3194  CB  GLN   424      81.577 122.722 -26.721  1.00 90.77       1SG3195
ATOM   3195  CG  GLN   424      81.155 121.641 -27.716  1.00 90.77       1SG3196
ATOM   3196  CD  GLN   424      79.642 121.500 -27.635  1.00 90.77       1SG3197
ATOM   3197  OE1 GLN   424      79.056 121.520 -26.553  1.00 90.77       1SG3198
ATOM   3198  NE2 GLN   424      78.987 121.348 -28.817  1.00 90.77       1SG3199
ATOM   3199  C   GLN   424      83.228 124.379 -26.058  1.00 90.77       1SG3200
ATOM   3200  O   GLN   424      83.911 124.417 -25.035  1.00 90.77       1SG3201
ATOM   3201  N   VAL   425      82.596 125.459 -26.565  1.00 38.97       1SG3202
ATOM   3202  CA  VAL   425      82.649 126.758 -25.962  1.00 38.97       1SG3203
ATOM   3203  CB  VAL   425      83.027 127.841 -26.930  1.00 38.97       1SG3204
ATOM   3204  CG1 VAL   425      82.950 129.195 -26.205  1.00 38.97       1SG3205
ATOM   3205  CG2 VAL   425      84.413 127.517 -27.515  1.00 38.97       1SG3206
ATOM   3206  C   VAL   425      81.266 127.065 -25.474  1.00 38.97       1SG3207
ATOM   3207  O   VAL   425      80.284 126.557 -26.013  1.00 38.97       1SG3208
ATOM   3208  N   PHE   426      81.158 127.904 -24.422  1.00160.92       1SG3209
ATOM   3209  CA  PHE   426      79.876 128.215 -23.858  1.00160.92       1SG3210
ATOM   3210  CB  PHE   426      79.779 127.878 -22.356  1.00160.92       1SG3211
ATOM   3211  CG  PHE   426      78.358 128.015 -21.925  1.00160.92       1SG3212
ATOM   3212  CD1 PHE   426      77.490 126.957 -22.066  1.00160.92       1SG3213
ATOM   3213  CD2 PHE   426      77.888 129.192 -21.388  1.00160.92       1SG3214
ATOM   3214  CE1 PHE   426      76.177 127.072 -21.674  1.00160.92       1SG3215
ATOM   3215  CE2 PHE   426      76.577 129.311 -20.995  1.00160.92       1SG3216
ATOM   3216  CZ  PHE   426      75.718 128.249 -21.135  1.00160.92       1SG3217
ATOM   3217  C   PHE   426      79.628 129.679 -24.038  1.00160.92       1SG3218
ATOM   3218  O   PHE   426      80.563 130.466 -24.171  1.00160.92       1SG3219
ATOM   3219  N   SER   427      78.332 130.057 -24.043  1.00131.36       1SG3220
ATOM   3220  CA  SER   427      77.880 131.395 -24.298  1.00131.36       1SG3221
ATOM   3221  CB  SER   427      76.406 131.468 -24.735  1.00131.36       1SG3222
ATOM   3222  OG  SER   427      76.223 130.786 -25.968  1.00131.36       1SG3223
ATOM   3223  C   SER   427      78.024 132.252 -23.081  1.00131.36       1SG3224
ATOM   3224  O   SER   427      78.436 131.804 -22.013  1.00131.36       1SG3225
ATOM   3225  N   THR   428      77.671 133.542 -23.249  1.00226.10       1SG3226
ATOM   3226  CA  THR   428      77.803 134.562 -22.249  1.00226.10       1SG3227
ATOM   3227  CB  THR   428      77.778 135.935 -22.859  1.00226.10       1SG3228
ATOM   3228  OG1 THR   428      78.799 136.042 -23.839  1.00226.10       1SG3229
ATOM   3229  CG2 THR   428      77.989 137.000 -21.769  1.00226.10       1SG3230
ATOM   3230  C   THR   428      76.654 134.480 -21.296  1.00226.10       1SG3231
ATOM   3231  O   THR   428      75.604 133.918 -21.601  1.00226.10       1SG3232
ATOM   3232  N   ALA   429      76.856 135.039 -20.087  1.00257.86       1SG3233
ATOM   3233  CA  ALA   429      75.837 135.098 -19.084  1.00257.86       1SG3234
ATOM   3234  CB  ALA   429      76.064 134.129 -17.913  1.00257.86       1SG3235
ATOM   3235  C   ALA   429      75.902 136.484 -18.533  1.00257.86       1SG3236
ATOM   3236  O   ALA   429      76.912 137.169 -18.681  1.00257.86       1SG3237
ATOM   3237  N   GLU   430      74.813 136.955 -17.899  1.00198.37       1SG3238
ATOM   3238  CA  GLU   430      74.860 138.287 -17.376  1.00198.37       1SG3239
ATOM   3239  CB  GLU   430      73.490 138.876 -17.003  1.00198.37       1SG3240
ATOM   3240  CG  GLU   430      72.574 139.088 -18.211  1.00198.37       1SG3241
ATOM   3241  CD  GLU   430      71.284 139.727 -17.716  1.00198.37       1SG3242
ATOM   3242  OE1 GLU   430      71.240 140.983 -17.638  1.00198.37       1SG3243
ATOM   3243  OE2 GLU   430      70.327 138.967 -17.407  1.00198.37       1SG3244
ATOM   3244  C   GLU   430      75.713 138.276 -16.151  1.00198.37       1SG3245
ATOM   3245  O   GLU   430      75.841 137.260 -15.470  1.00198.37       1SG3246
ATOM   3246  N   ASP   431      76.337 139.434 -15.857  1.00 41.56       1SG3247
ATOM   3247  CA  ASP   431      77.209 139.569 -14.729  1.00 41.56       1SG3248
ATOM   3248  CB  ASP   431      77.837 140.969 -14.606  1.00 41.56       1SG3249
ATOM   3249  CG  ASP   431      78.909 141.130 -15.672  1.00 41.56       1SG3250
ATOM   3250  OD1 ASP   431      79.328 140.095 -16.255  1.00 41.56       1SG3251
ATOM   3251  OD2 ASP   431      79.328 142.294 -15.914  1.00 41.56       1SG3252
ATOM   3252  C   ASP   431      76.411 139.353 -13.490  1.00 41.56       1SG3253
ATOM   3253  O   ASP   431      76.895 138.747 -12.535  1.00 41.56       1SG3254
ATOM   3254  N   ASN   432      75.156 139.838 -13.480  1.00 85.38       1SG3255
ATOM   3255  CA  ASN   432      74.356 139.725 -12.299  1.00 85.38       1SG3256
ATOM   3256  CB  ASN   432      72.926 140.247 -12.507  1.00 85.38       1SG3257
ATOM   3257  CG  ASN   432      72.216 140.218 -11.163  1.00 85.38       1SG3258
ATOM   3258  OD1 ASN   432      72.665 140.833 -10.197  1.00 85.38       1SG3259
ATOM   3259  ND2 ASN   432      71.078 139.478 -11.094  1.00 85.38       1SG3260
ATOM   3260  C   ASN   432      74.258 138.279 -11.950  1.00 85.38       1SG3261
ATOM   3261  O   ASN   432      74.516 137.889 -10.811  1.00 85.38       1SG3262
ATOM   3262  N   GLN   433      73.903 137.427 -12.929  1.00213.62       1SG3263
ATOM   3263  CA  GLN   433      73.839 136.032 -12.619  1.00213.62       1SG3264
ATOM   3264  CB  GLN   433      72.404 135.469 -12.617  1.00213.62       1SG3265
ATOM   3265  CG  GLN   433      71.701 135.569 -13.973  1.00213.62       1SG3266
ATOM   3266  CD  GLN   433      70.314 134.959 -13.851  1.00213.62       1SG3267
ATOM   3267  OE1 GLN   433      69.337 135.502 -14.362  1.00213.62       1SG3268
ATOM   3268  NE2 GLN   433      70.226 133.787 -13.168  1.00213.62       1SG3269
ATOM   3269  C   GLN   433      74.613 135.295 -13.658  1.00213.62       1SG3270
ATOM   3270  O   GLN   433      74.289 135.344 -14.842  1.00213.62       1SG3271
ATOM   3271  N   SER   434      75.691 134.603 -13.239  1.00130.61       1SG3272
ATOM   3272  CA  SER   434      76.413 133.816 -14.186  1.00130.61       1SG3273
ATOM   3273  CB  SER   434      77.828 134.346 -14.470  1.00130.61       1SG3274
ATOM   3274  OG  SER   434      78.483 133.516 -15.418  1.00130.61       1SG3275
ATOM   3275  C   SER   434      76.575 132.468 -13.570  1.00130.61       1SG3276
ATOM   3276  O   SER   434      77.603 132.161 -12.972  1.00130.61       1SG3277
ATOM   3277  N   ALA   435      75.559 131.609 -13.730  1.00 71.85       1SG3278
ATOM   3278  CA  ALA   435      75.649 130.289 -13.192  1.00 71.85       1SG3279
ATOM   3279  CB  ALA   435      74.725 130.051 -11.987  1.00 71.85       1SG3280
ATOM   3280  C   ALA   435      75.182 129.410 -14.287  1.00 71.85       1SG3281
ATOM   3281  O   ALA   435      74.362 129.818 -15.109  1.00 71.85       1SG3282
ATOM   3282  N   VAL   436      75.704 128.175 -14.349  1.00 52.80       1SG3283
ATOM   3283  CA  VAL   436      75.274 127.364 -15.439  1.00 52.80       1SG3284
ATOM   3284  CB  VAL   436      76.340 127.170 -16.480  1.00 52.80       1SG3285
ATOM   3285  CG1 VAL   436      75.794 126.236 -17.573  1.00 52.80       1SG3286
ATOM   3286  CG2 VAL   436      76.790 128.550 -16.991  1.00 52.80       1SG3287
ATOM   3287  C   VAL   436      74.932 126.005 -14.925  1.00 52.80       1SG3288
ATOM   3288  O   VAL   436      75.544 125.500 -13.985  1.00 52.80       1SG3289
ATOM   3289  N   THR   437      73.905 125.390 -15.536  1.00109.39       1SG3290
ATOM   3290  CA  THR   437      73.536 124.045 -15.221  1.00109.39       1SG3291
ATOM   3291  CB  THR   437      72.135 123.909 -14.709  1.00109.39       1SG3292
ATOM   3292  OG1 THR   437      71.213 124.344 -15.696  1.00109.39       1SG3293
ATOM   3293  CG2 THR   437      71.990 124.755 -13.432  1.00109.39       1SG3294
ATOM   3294  C   THR   437      73.591 123.337 -16.531  1.00109.39       1SG3295
ATOM   3295  O   THR   437      73.204 123.902 -17.552  1.00109.39       1SG3296
ATOM   3296  N   ILE   438      74.098 122.090 -16.547  1.00100.83       1SG3297
ATOM   3297  CA  ILE   438      74.194 121.418 -17.809  1.00100.83       1SG3298
ATOM   3298  CB  ILE   438      75.597 121.360 -18.331  1.00100.83       1SG3299
ATOM   3299  CG2 ILE   438      76.398 120.382 -17.454  1.00100.83       1SG3300
ATOM   3300  CG1 ILE   438      75.602 121.023 -19.828  1.00100.83       1SG3301
ATOM   3301  CD1 ILE   438      76.932 121.352 -20.498  1.00100.83       1SG3302
ATOM   3302  C   ILE   438      73.685 120.023 -17.652  1.00100.83       1SG3303
ATOM   3303  O   ILE   438      73.672 119.479 -16.549  1.00100.83       1SG3304
ATOM   3304  N   HIS   439      73.217 119.416 -18.761  1.00 60.06       1SG3305
ATOM   3305  CA  HIS   439      72.690 118.089 -18.653  1.00 60.06       1SG3306
ATOM   3306  ND1 HIS   439      70.560 115.616 -18.456  1.00 60.06       1SG3307
ATOM   3307  CG  HIS   439      70.659 116.828 -17.813  1.00 60.06       1SG3308
ATOM   3308  CB  HIS   439      71.167 118.089 -18.437  1.00 60.06       1SG3309
ATOM   3309  NE2 HIS   439      69.864 115.290 -16.368  1.00 60.06       1SG3310
ATOM   3310  CD2 HIS   439      70.227 116.612 -16.541  1.00 60.06       1SG3311
ATOM   3311  CE1 HIS   439      70.083 114.732 -17.544  1.00 60.06       1SG3312
ATOM   3312  C   HIS   439      72.966 117.384 -19.949  1.00 60.06       1SG3313
ATOM   3313  O   HIS   439      73.051 118.011 -21.003  1.00 60.06       1SG3314
ATOM   3314  N   VAL   440      73.132 116.043 -19.892  1.00 55.52       1SG3315
ATOM   3315  CA  VAL   440      73.370 115.260 -21.073  1.00 55.52       1SG3316
ATOM   3316  CB  VAL   440      74.486 114.268 -20.906  1.00 55.52       1SG3317
ATOM   3317  CG1 VAL   440      74.646 113.485 -22.221  1.00 55.52       1SG3318
ATOM   3318  CG2 VAL   440      75.751 115.005 -20.436  1.00 55.52       1SG3319
ATOM   3319  C   VAL   440      72.117 114.466 -21.294  1.00 55.52       1SG3320
ATOM   3320  O   VAL   440      71.562 113.907 -20.349  1.00 55.52       1SG3321
ATOM   3321  N   LEU   441      71.634 114.417 -22.555  1.00109.66       1SG3322
ATOM   3322  CA  LEU   441      70.415 113.718 -22.851  1.00109.66       1SG3323
ATOM   3323  CB  LEU   441      69.214 114.655 -23.095  1.00109.66       1SG3324
ATOM   3324  CG  LEU   441      68.860 115.571 -21.907  1.00109.66       1SG3325
ATOM   3325  CD1 LEU   441      69.993 116.570 -21.614  1.00109.66       1SG3326
ATOM   3326  CD2 LEU   441      67.503 116.263 -22.119  1.00109.66       1SG3327
ATOM   3327  C   LEU   441      70.595 112.959 -24.130  1.00109.66       1SG3328
ATOM   3328  O   LEU   441      71.551 113.174 -24.872  1.00109.66       1SG3329
ATOM   3329  N   GLN   442      69.665 112.021 -24.409  1.00 82.62       1SG3330
ATOM   3330  CA  GLN   442      69.708 111.274 -25.633  1.00 82.62       1SG3331
ATOM   3331  CB  GLN   442      68.943 109.947 -25.511  1.00 82.62       1SG3332
ATOM   3332  CG  GLN   442      69.512 109.069 -24.392  1.00 82.62       1SG3333
ATOM   3333  CD  GLN   442      68.505 107.976 -24.072  1.00 82.62       1SG3334
ATOM   3334  OE1 GLN   442      67.486 107.832 -24.746  1.00 82.62       1SG3335
ATOM   3335  NE2 GLN   442      68.790 107.185 -23.003  1.00 82.62       1SG3336
ATOM   3336  C   GLN   442      69.047 112.129 -26.667  1.00 82.62       1SG3337
ATOM   3337  O   GLN   442      67.928 112.605 -26.474  1.00 82.62       1SG3338
ATOM   3338  N   GLY   443      69.742 112.355 -27.800  1.00 37.48       1SG3339
ATOM   3339  CA  GLY   443      69.244 113.240 -28.813  1.00 37.48       1SG3340
ATOM   3340  C   GLY   443      67.987 112.714 -29.415  1.00 37.48       1SG3341
ATOM   3341  O   GLY   443      67.009 113.448 -29.559  1.00 37.48       1SG3342
ATOM   3342  N   GLU   444      67.972 111.421 -29.793  1.00127.02       1SG3343
ATOM   3343  CA  GLU   444      66.790 110.890 -30.398  1.00127.02       1SG3344
ATOM   3344  CB  GLU   444      67.044 110.285 -31.788  1.00127.02       1SG3345
ATOM   3345  CG  GLU   444      65.764 109.865 -32.509  1.00127.02       1SG3346
ATOM   3346  CD  GLU   444      65.044 111.131 -32.949  1.00127.02       1SG3347
ATOM   3347  OE1 GLU   444      65.534 111.786 -33.906  1.00127.02       1SG3348
ATOM   3348  OE2 GLU   444      63.999 111.465 -32.330  1.00127.02       1SG3349
ATOM   3349  C   GLU   444      66.306 109.794 -29.511  1.00127.02       1SG3350
ATOM   3350  O   GLU   444      66.903 108.721 -29.450  1.00127.02       1SG3351
ATOM   3351  N   ARG   445      65.189 110.047 -28.806  1.00147.60       1SG3352
ATOM   3352  CA  ARG   445      64.636 109.103 -27.880  1.00147.60       1SG3353
ATOM   3353  CB  ARG   445      63.487 109.687 -27.042  1.00147.60       1SG3354
ATOM   3354  CG  ARG   445      63.982 110.685 -25.996  1.00147.60       1SG3355
ATOM   3355  CD  ARG   445      64.587 111.951 -26.603  1.00147.60       1SG3356
ATOM   3356  NE  ARG   445      63.473 112.914 -26.828  1.00147.60       1SG3357
ATOM   3357  CZ  ARG   445      63.726 114.255 -26.814  1.00147.60       1SG3358
ATOM   3358  NH1 ARG   445      64.998 114.706 -26.612  1.00147.60       1SG3359
ATOM   3359  NH2 ARG   445      62.710 115.148 -26.994  1.00147.60       1SG3360
ATOM   3360  C   ARG   445      64.122 107.895 -28.600  1.00147.60       1SG3361
ATOM   3361  O   ARG   445      64.221 106.777 -28.097  1.00147.60       1SG3362
ATOM   3362  N   LYS   446      63.571 108.082 -29.812  1.00 73.00       1SG3363
ATOM   3363  CA  LYS   446      62.956 106.998 -30.526  1.00 73.00       1SG3364
ATOM   3364  CB  LYS   446      62.393 107.430 -31.891  1.00 73.00       1SG3365
ATOM   3365  CG  LYS   446      61.237 108.431 -31.789  1.00 73.00       1SG3366
ATOM   3366  CD  LYS   446      61.661 109.794 -31.236  1.00 73.00       1SG3367
ATOM   3367  CE  LYS   446      60.518 110.808 -31.125  1.00 73.00       1SG3368
ATOM   3368  NZ  LYS   446      61.019 112.072 -30.535  1.00 73.00       1SG3369
ATOM   3369  C   LYS   446      63.971 105.924 -30.769  1.00 73.00       1SG3370
ATOM   3370  O   LYS   446      63.649 104.738 -30.734  1.00 73.00       1SG3371
ATOM   3371  N   ARG   447      65.231 106.318 -31.013  1.00170.63       1SG3372
ATOM   3372  CA  ARG   447      66.287 105.396 -31.324  1.00170.63       1SG3373
ATOM   3373  CB  ARG   447      67.608 106.105 -31.676  1.00170.63       1SG3374
ATOM   3374  CG  ARG   447      68.785 105.146 -31.881  1.00170.63       1SG3375
ATOM   3375  CD  ARG   447      68.549 104.094 -32.966  1.00170.63       1SG3376
ATOM   3376  NE  ARG   447      68.311 104.805 -34.253  1.00170.63       1SG3377
ATOM   3377  CZ  ARG   447      67.873 104.101 -35.337  1.00170.63       1SG3378
ATOM   3378  NH1 ARG   447      67.629 102.764 -35.221  1.00170.63       1SG3379
ATOM   3379  NH2 ARG   447      67.683 104.731 -36.533  1.00170.63       1SG3380
ATOM   3380  C   ARG   447      66.556 104.465 -30.178  1.00170.63       1SG3381
ATOM   3381  O   ARG   447      66.942 103.316 -30.395  1.00170.63       1SG3382
ATOM   3382  N   ALA   448      66.380 104.923 -28.926  1.00 52.95       1SG3383
ATOM   3383  CA  ALA   448      66.744 104.101 -27.805  1.00 52.95       1SG3384
ATOM   3384  CB  ALA   448      67.506 104.871 -26.710  1.00 52.95       1SG3385
ATOM   3385  C   ALA   448      65.534 103.513 -27.163  1.00 52.95       1SG3386
ATOM   3386  O   ALA   448      64.404 103.926 -27.412  1.00 52.95       1SG3387
ATOM   3387  N   ALA   449      65.755 102.478 -26.328  1.00 70.40       1SG3388
ATOM   3388  CA  ALA   449      64.662 101.898 -25.613  1.00 70.40       1SG3389
ATOM   3389  CB  ALA   449      65.064 100.735 -24.690  1.00 70.40       1SG3390
ATOM   3390  C   ALA   449      64.142 103.006 -24.756  1.00 70.40       1SG3391
ATOM   3391  O   ALA   449      64.850 103.983 -24.524  1.00 70.40       1SG3392
ATOM   3392  N   ASP   450      62.878 102.902 -24.294  1.00217.35       1SG3393
ATOM   3393  CA  ASP   450      62.287 103.963 -23.524  1.00217.35       1SG3394
ATOM   3394  CB  ASP   450      60.890 103.598 -22.993  1.00217.35       1SG3395
ATOM   3395  CG  ASP   450      60.148 104.871 -22.616  1.00217.35       1SG3396
ATOM   3396  OD1 ASP   450      60.793 105.953 -22.605  1.00217.35       1SG3397
ATOM   3397  OD2 ASP   450      58.919 104.779 -22.349  1.00217.35       1SG3398
ATOM   3398  C   ASP   450      63.195 104.227 -22.358  1.00217.35       1SG3399
ATOM   3399  O   ASP   450      63.467 103.331 -21.561  1.00217.35       1SG3400
ATOM   3400  N   ASN   451      63.685 105.484 -22.238  1.00211.71       1SG3401
ATOM   3401  CA  ASN   451      64.663 105.846 -21.244  1.00211.71       1SG3402
ATOM   3402  CB  ASN   451      66.120 105.741 -21.743  1.00211.71       1SG3403
ATOM   3403  CG  ASN   451      66.525 104.276 -21.847  1.00211.71       1SG3404
ATOM   3404  OD1 ASN   451      65.976 103.405 -21.175  1.00211.71       1SG3405
ATOM   3405  ND2 ASN   451      67.540 103.998 -22.707  1.00211.71       1SG3406
ATOM   3406  C   ASN   451      64.474 107.286 -20.831  1.00211.71       1SG3407
ATOM   3407  O   ASN   451      63.378 107.636 -20.395  1.00211.71       1SG3408
ATOM   3408  N   LYS   452      65.556 108.133 -20.888  1.00326.67       1SG3409
ATOM   3409  CA  LYS   452      65.422 109.514 -20.465  1.00326.67       1SG3410
ATOM   3410  CB  LYS   452      65.067 109.587 -18.963  1.00326.67       1SG3411
ATOM   3411  CG  LYS   452      64.178 110.755 -18.508  1.00326.67       1SG3412
ATOM   3412  CD  LYS   452      64.760 112.163 -18.631  1.00326.67       1SG3413
ATOM   3413  CE  LYS   452      63.837 113.249 -18.071  1.00326.67       1SG3414
ATOM   3414  NZ  LYS   452      64.548 114.545 -18.033  1.00326.67       1SG3415
ATOM   3415  C   LYS   452      66.707 110.297 -20.700  1.00326.67       1SG3416
ATOM   3416  O   LYS   452      67.299 110.276 -21.782  1.00326.67       1SG3417
ATOM   3417  N   SER   453      67.135 111.063 -19.665  1.00126.22       1SG3418
ATOM   3418  CA  SER   453      68.283 111.933 -19.705  1.00126.22       1SG3419
ATOM   3419  CB  SER   453      67.965 113.347 -19.193  1.00126.22       1SG3420
ATOM   3420  OG  SER   453      67.594 113.295 -17.823  1.00126.22       1SG3421
ATOM   3421  C   SER   453      69.377 111.343 -18.855  1.00126.22       1SG3422
ATOM   3422  O   SER   453      69.122 110.783 -17.790  1.00126.22       1SG3423
ATOM   3423  N   LEU   454      70.632 111.434 -19.351  1.00 77.51       1SG3424
ATOM   3424  CA  LEU   454      71.796 110.820 -18.765  1.00 77.51       1SG3425
ATOM   3425  CB  LEU   454      72.995 110.831 -19.726  1.00 77.51       1SG3426
ATOM   3426  CG  LEU   454      72.731 110.037 -21.018  1.00 77.51       1SG3427
ATOM   3427  CD1 LEU   454      73.965 110.041 -21.932  1.00 77.51       1SG3428
ATOM   3428  CD2 LEU   454      72.210 108.623 -20.714  1.00 77.51       1SG3429
ATOM   3429  C   LEU   454      72.267 111.384 -17.451  1.00 77.51       1SG3430
ATOM   3430  O   LEU   454      72.402 110.641 -16.481  1.00 77.51       1SG3431
ATOM   3431  N   GLY   455      72.517 112.706 -17.352  1.00 39.13       1SG3432
ATOM   3432  CA  GLY   455      73.062 113.200 -16.117  1.00 39.13       1SG3433
ATOM   3433  C   GLY   455      73.079 114.691 -16.172  1.00 39.13       1SG3434
ATOM   3434  O   GLY   455      72.901 115.281 -17.236  1.00 39.13       1SG3435
ATOM   3435  N   GLN   456      73.307 115.341 -15.011  1.00119.33       1SG3436
ATOM   3436  CA  GLN   456      73.311 116.777 -14.972  1.00119.33       1SG3437
ATOM   3437  CB  GLN   456      72.057 117.381 -14.308  1.00119.33       1SG3438
ATOM   3438  CG  GLN   456      71.873 117.025 -12.829  1.00119.33       1SG3439
ATOM   3439  CD  GLN   456      72.698 117.983 -11.982  1.00119.33       1SG3440
ATOM   3440  OE1 GLN   456      72.589 119.202 -12.100  1.00119.33       1SG3441
ATOM   3441  NE2 GLN   456      73.554 117.409 -11.095  1.00119.33       1SG3442
ATOM   3442  C   GLN   456      74.498 117.232 -14.190  1.00119.33       1SG3443
ATOM   3443  O   GLN   456      75.069 116.473 -13.409  1.00119.33       1SG3444
ATOM   3444  N   PHE   457      74.910 118.499 -14.400  1.00 91.84       1SG3445
ATOM   3445  CA  PHE   457      76.042 119.011 -13.686  1.00 91.84       1SG3446
ATOM   3446  CB  PHE   457      77.322 119.043 -14.538  1.00 91.84       1SG3447
ATOM   3447  CG  PHE   457      77.660 117.634 -14.887  1.00 91.84       1SG3448
ATOM   3448  CD1 PHE   457      76.980 116.983 -15.890  1.00 91.84       1SG3449
ATOM   3449  CD2 PHE   457      78.658 116.964 -14.220  1.00 91.84       1SG3450
ATOM   3450  CE1 PHE   457      77.287 115.685 -16.219  1.00 91.84       1SG3451
ATOM   3451  CE2 PHE   457      78.969 115.664 -14.545  1.00 91.84       1SG3452
ATOM   3452  CZ  PHE   457      78.282 115.019 -15.545  1.00 91.84       1SG3453
ATOM   3453  C   PHE   457      75.748 120.421 -13.281  1.00 91.84       1SG3454
ATOM   3454  O   PHE   457      74.958 121.118 -13.918  1.00 91.84       1SG3455
ATOM   3455  N   ASN   458      76.379 120.864 -12.176  1.00 42.33       1SG3456
ATOM   3456  CA  ASN   458      76.217 122.212 -11.725  1.00 42.33       1SG3457
ATOM   3457  CB  ASN   458      75.696 122.324 -10.281  1.00 42.33       1SG3458
ATOM   3458  CG  ASN   458      74.266 121.796 -10.237  1.00 42.33       1SG3459
ATOM   3459  OD1 ASN   458      74.041 120.589 -10.163  1.00 42.33       1SG3460
ATOM   3460  ND2 ASN   458      73.270 122.722 -10.272  1.00 42.33       1SG3461
ATOM   3461  C   ASN   458      77.580 122.824 -11.753  1.00 42.33       1SG3462
ATOM   3462  O   ASN   458      78.567 122.187 -11.387  1.00 42.33       1SG3463
ATOM   3463  N   LEU   459      77.670 124.083 -12.222  1.00 99.02       1SG3464
ATOM   3464  CA  LEU   459      78.932 124.761 -12.262  1.00 99.02       1SG3465
ATOM   3465  CB  LEU   459      79.042 125.815 -13.377  1.00 99.02       1SG3466
ATOM   3466  CG  LEU   459      79.081 125.195 -14.786  1.00 99.02       1SG3467
ATOM   3467  CD1 LEU   459      77.802 124.405 -15.098  1.00 99.02       1SG3468
ATOM   3468  CD2 LEU   459      79.401 126.257 -15.849  1.00 99.02       1SG3469
ATOM   3469  C   LEU   459      79.102 125.441 -10.944  1.00 99.02       1SG3470
ATOM   3470  O   LEU   459      78.148 125.581 -10.182  1.00 99.02       1SG3471
ATOM   3471  N   ASP   460      80.333 125.902 -10.645  1.00 88.81       1SG3472
ATOM   3472  CA  ASP   460      80.604 126.484  -9.364  1.00 88.81       1SG3473
ATOM   3473  CB  ASP   460      82.098 126.749  -9.101  1.00 88.81       1SG3474
ATOM   3474  CG  ASP   460      82.304 126.920  -7.599  1.00 88.81       1SG3475
ATOM   3475  OD1 ASP   460      81.329 126.679  -6.837  1.00 88.81       1SG3476
ATOM   3476  OD2 ASP   460      83.434 127.304  -7.195  1.00 88.81       1SG3477
ATOM   3477  C   ASP   460      79.870 127.783  -9.292  1.00 88.81       1SG3478
ATOM   3478  O   ASP   460      79.080 128.108 -10.176  1.00 88.81       1SG3479
ATOM   3479  N   GLY   461      80.087 128.547  -8.205  1.00 51.77       1SG3480
ATOM   3480  CA  GLY   461      79.378 129.771  -7.982  1.00 51.77       1SG3481
ATOM   3481  C   GLY   461      79.847 130.772  -8.983  1.00 51.77       1SG3482
ATOM   3482  O   GLY   461      80.702 130.485  -9.819  1.00 51.77       1SG3483
ATOM   3483  N   ILE   462      79.275 131.989  -8.914  1.00166.40       1SG3484
ATOM   3484  CA  ILE   462      79.603 132.996  -9.877  1.00166.40       1SG3485
ATOM   3485  CB  ILE   462      78.514 134.021 -10.066  1.00166.40       1SG3486
ATOM   3486  CG2 ILE   462      77.246 133.266 -10.487  1.00166.40       1SG3487
ATOM   3487  CG1 ILE   462      78.292 134.856  -8.794  1.00166.40       1SG3488
ATOM   3488  CD1 ILE   462      77.823 134.030  -7.598  1.00166.40       1SG3489
ATOM   3489  C   ILE   462      80.821 133.720  -9.416  1.00166.40       1SG3490
ATOM   3490  O   ILE   462      80.900 134.176  -8.276  1.00166.40       1SG3491
ATOM   3491  N   ASN   463      81.822 133.814 -10.312  1.00159.06       1SG3492
ATOM   3492  CA  ASN   463      83.007 134.557 -10.018  1.00159.06       1SG3493
ATOM   3493  CB  ASN   463      84.305 133.932 -10.564  1.00159.06       1SG3494
ATOM   3494  CG  ASN   463      84.630 132.702  -9.726  1.00159.06       1SG3495
ATOM   3495  OD1 ASN   463      85.794 132.338  -9.565  1.00159.06       1SG3496
ATOM   3496  ND2 ASN   463      83.578 132.040  -9.173  1.00159.06       1SG3497
ATOM   3497  C   ASN   463      82.803 135.871 -10.690  1.00159.06       1SG3498
ATOM   3498  O   ASN   463      81.818 136.058 -11.399  1.00159.06       1SG3499
ATOM   3499  N   PRO   464      83.680 136.807 -10.471  1.00189.50       1SG3500
ATOM   3500  CA  PRO   464      83.478 138.081 -11.096  1.00189.50       1SG3501
ATOM   3501  CD  PRO   464      84.365 136.927  -9.197  1.00189.50       1SG3502
ATOM   3502  CB  PRO   464      84.446 139.039 -10.407  1.00189.50       1SG3503
ATOM   3503  CG  PRO   464      84.599 138.436  -8.998  1.00189.50       1SG3504
ATOM   3504  C   PRO   464      83.661 137.965 -12.568  1.00189.50       1SG3505
ATOM   3505  O   PRO   464      84.498 137.176 -13.004  1.00189.50       1SG3506
ATOM   3506  N   ALA   465      82.867 138.717 -13.353  1.00245.42       1SG3507
ATOM   3507  CA  ALA   465      83.037 138.682 -14.772  1.00245.42       1SG3508
ATOM   3508  CB  ALA   465      82.165 137.624 -15.471  1.00245.42       1SG3509
ATOM   3509  C   ALA   465      82.617 140.015 -15.294  1.00245.42       1SG3510
ATOM   3510  O   ALA   465      81.661 140.624 -14.815  1.00245.42       1SG3511
ATOM   3511  N   PRO   466      83.346 140.485 -16.262  1.00192.15       1SG3512
ATOM   3512  CA  PRO   466      82.983 141.731 -16.876  1.00192.15       1SG3513
ATOM   3513  CD  PRO   466      84.789 140.321 -16.198  1.00192.15       1SG3514
ATOM   3514  CB  PRO   466      84.250 142.269 -17.534  1.00192.15       1SG3515
ATOM   3515  CG  PRO   466      85.380 141.648 -16.699  1.00192.15       1SG3516
ATOM   3516  C   PRO   466      81.878 141.480 -17.843  1.00192.15       1SG3517
ATOM   3517  O   PRO   466      81.665 140.326 -18.213  1.00192.15       1SG3518
ATOM   3518  N   ARG   467      81.161 142.535 -18.268  1.00222.46       1SG3519
ATOM   3519  CA  ARG   467      80.092 142.318 -19.191  1.00222.46       1SG3520
ATOM   3520  CB  ARG   467      79.281 143.587 -19.516  1.00222.46       1SG3521
ATOM   3521  CG  ARG   467      78.444 144.119 -18.350  1.00222.46       1SG3522
ATOM   3522  CD  ARG   467      79.247 144.849 -17.269  1.00222.46       1SG3523
ATOM   3523  NE  ARG   467      79.396 146.274 -17.690  1.00222.46       1SG3524
ATOM   3524  CZ  ARG   467      80.573 146.730 -18.215  1.00222.46       1SG3525
ATOM   3525  NH1 ARG   467      81.646 145.897 -18.339  1.00222.46       1SG3526
ATOM   3526  NH2 ARG   467      80.677 148.033 -18.608  1.00222.46       1SG3527
ATOM   3527  C   ARG   467      80.697 141.849 -20.472  1.00222.46       1SG3528
ATOM   3528  O   ARG   467      81.729 142.359 -20.908  1.00222.46       1SG3529
ATOM   3529  N   GLY   468      80.075 140.829 -21.095  1.00 53.92       1SG3530
ATOM   3530  CA  GLY   468      80.538 140.361 -22.368  1.00 53.92       1SG3531
ATOM   3531  C   GLY   468      81.941 139.879 -22.219  1.00 53.92       1SG3532
ATOM   3532  O   GLY   468      82.795 140.184 -23.050  1.00 53.92       1SG3533
ATOM   3533  N   MET   469      82.233 139.110 -21.154  1.00222.56       1SG3534
ATOM   3534  CA  MET   469      83.595 138.695 -21.010  1.00222.56       1SG3535
ATOM   3535  CB  MET   469      84.305 139.284 -19.772  1.00222.56       1SG3536
ATOM   3536  CG  MET   469      85.833 139.195 -19.836  1.00222.56       1SG3537
ATOM   3537  SD  MET   469      86.525 137.512 -19.831  1.00222.56       1SG3538
ATOM   3538  CE  MET   469      86.241 137.206 -18.063  1.00222.56       1SG3539
ATOM   3539  C   MET   469      83.653 137.199 -20.923  1.00222.56       1SG3540
ATOM   3540  O   MET   469      83.929 136.527 -21.913  1.00222.56       1SG3541
ATOM   3541  N   PRO   470      83.386 136.662 -19.761  1.00127.75       1SG3542
ATOM   3542  CA  PRO   470      83.592 135.262 -19.518  1.00127.75       1SG3543
ATOM   3543  CD  PRO   470      82.307 137.181 -18.933  1.00127.75       1SG3544
ATOM   3544  CB  PRO   470      82.980 134.993 -18.148  1.00127.75       1SG3545
ATOM   3545  CG  PRO   470      81.802 135.982 -18.112  1.00127.75       1SG3546
ATOM   3546  C   PRO   470      82.957 134.369 -20.535  1.00127.75       1SG3547
ATOM   3547  O   PRO   470      81.789 134.558 -20.871  1.00127.75       1SG3548
ATOM   3548  N   GLN   471      83.731 133.384 -21.024  1.00 55.84       1SG3549
ATOM   3549  CA  GLN   471      83.235 132.364 -21.897  1.00 55.84       1SG3550
ATOM   3550  CB  GLN   471      83.903 132.316 -23.283  1.00 55.84       1SG3551
ATOM   3551  CG  GLN   471      83.629 133.548 -24.148  1.00 55.84       1SG3552
ATOM   3552  CD  GLN   471      84.249 133.294 -25.514  1.00 55.84       1SG3553
ATOM   3553  OE1 GLN   471      83.780 132.442 -26.267  1.00 55.84       1SG3554
ATOM   3554  NE2 GLN   471      85.334 134.046 -25.843  1.00 55.84       1SG3555
ATOM   3555  C   GLN   471      83.588 131.102 -21.188  1.00 55.84       1SG3556
ATOM   3556  O   GLN   471      84.419 131.113 -20.283  1.00 55.84       1SG3557
ATOM   3557  N   ILE   472      82.953 129.974 -21.535  1.00 95.42       1SG3558
ATOM   3558  CA  ILE   472      83.311 128.807 -20.792  1.00 95.42       1SG3559
ATOM   3559  CB  ILE   472      82.164 128.225 -20.017  1.00 95.42       1SG3560
ATOM   3560  CG2 ILE   472      82.631 126.895 -19.401  1.00 95.42       1SG3561
ATOM   3561  CG1 ILE   472      81.642 129.236 -18.982  1.00 95.42       1SG3562
ATOM   3562  CD1 ILE   472      82.691 129.654 -17.952  1.00 95.42       1SG3563
ATOM   3563  C   ILE   472      83.770 127.753 -21.741  1.00 95.42       1SG3564
ATOM   3564  O   ILE   472      83.110 127.459 -22.735  1.00 95.42       1SG3565
ATOM   3565  N   GLU   473      84.940 127.156 -21.456  1.00 78.42       1SG3566
ATOM   3566  CA  GLU   473      85.411 126.084 -22.279  1.00 78.42       1SG3567
ATOM   3567  CB  GLU   473      86.920 126.165 -22.568  1.00 78.42       1SG3568
ATOM   3568  CG  GLU   473      87.421 125.130 -23.575  1.00 78.42       1SG3569
ATOM   3569  CD  GLU   473      88.915 125.357 -23.771  1.00 78.42       1SG3570
ATOM   3570  OE1 GLU   473      89.658 125.358 -22.749  1.00 78.42       1SG3571
ATOM   3571  OE2 GLU   473      89.333 125.536 -24.942  1.00 78.42       1SG3572
ATOM   3572  C   GLU   473      85.155 124.846 -21.485  1.00 78.42       1SG3573
ATOM   3573  O   GLU   473      85.617 124.721 -20.352  1.00 78.42       1SG3574
ATOM   3574  N   VAL   474      84.389 123.895 -22.052  1.00 99.25       1SG3575
ATOM   3575  CA  VAL   474      84.077 122.709 -21.311  1.00 99.25       1SG3576
ATOM   3576  CB  VAL   474      82.603 122.469 -21.152  1.00 99.25       1SG3577
ATOM   3577  CG1 VAL   474      81.973 122.402 -22.553  1.00 99.25       1SG3578
ATOM   3578  CG2 VAL   474      82.401 121.171 -20.351  1.00 99.25       1SG3579
ATOM   3579  C   VAL   474      84.604 121.534 -22.055  1.00 99.25       1SG3580
ATOM   3580  O   VAL   474      84.615 121.511 -23.285  1.00 99.25       1SG3581
ATOM   3581  N   THR   475      85.088 120.523 -21.310  1.00120.17       1SG3582
ATOM   3582  CA  THR   475      85.531 119.344 -21.983  1.00120.17       1SG3583
ATOM   3583  CB  THR   475      86.949 118.955 -21.665  1.00120.17       1SG3584
ATOM   3584  OG1 THR   475      87.315 117.798 -22.401  1.00120.17       1SG3585
ATOM   3585  CG2 THR   475      87.099 118.716 -20.155  1.00120.17       1SG3586
ATOM   3586  C   THR   475      84.599 118.238 -21.612  1.00120.17       1SG3587
ATOM   3587  O   THR   475      84.535 117.798 -20.465  1.00120.17       1SG3588
ATOM   3588  N   PHE   476      83.821 117.770 -22.603  1.00 55.45       1SG3589
ATOM   3589  CA  PHE   476      82.914 116.697 -22.341  1.00 55.45       1SG3590
ATOM   3590  CB  PHE   476      81.550 116.823 -23.036  1.00 55.45       1SG3591
ATOM   3591  CG  PHE   476      80.816 117.920 -22.354  1.00 55.45       1SG3592
ATOM   3592  CD1 PHE   476      80.212 117.693 -21.138  1.00 55.45       1SG3593
ATOM   3593  CD2 PHE   476      80.725 119.163 -22.933  1.00 55.45       1SG3594
ATOM   3594  CE1 PHE   476      79.530 118.701 -20.502  1.00 55.45       1SG3595
ATOM   3595  CE2 PHE   476      80.042 120.174 -22.301  1.00 55.45       1SG3596
ATOM   3596  CZ  PHE   476      79.450 119.942 -21.084  1.00 55.45       1SG3597
ATOM   3597  C   PHE   476      83.562 115.457 -22.843  1.00 55.45       1SG3598
ATOM   3598  O   PHE   476      84.225 115.469 -23.879  1.00 55.45       1SG3599
ATOM   3599  N   ASP   477      83.422 114.349 -22.092  1.00116.45       1SG3600
ATOM   3600  CA  ASP   477      84.067 113.163 -22.557  1.00116.45       1SG3601
ATOM   3601  CB  ASP   477      85.433 112.889 -21.899  1.00116.45       1SG3602
ATOM   3602  CG  ASP   477      85.227 112.693 -20.404  1.00116.45       1SG3603
ATOM   3603  OD1 ASP   477      84.621 113.597 -19.769  1.00116.45       1SG3604
ATOM   3604  OD2 ASP   477      85.684 111.646 -19.873  1.00116.45       1SG3605
ATOM   3605  C   ASP   477      83.214 111.959 -22.340  1.00116.45       1SG3606
ATOM   3606  O   ASP   477      82.403 111.891 -21.416  1.00116.45       1SG3607
ATOM   3607  N   ILE   478      83.368 110.988 -23.260  1.00 60.54       1SG3608
ATOM   3608  CA  ILE   478      82.780 109.692 -23.115  1.00 60.54       1SG3609
ATOM   3609  CB  ILE   478      82.173 109.149 -24.376  1.00 60.54       1SG3610
ATOM   3610  CG2 ILE   478      81.807 107.677 -24.125  1.00 60.54       1SG3611
ATOM   3611  CG1 ILE   478      80.988 110.017 -24.830  1.00 60.54       1SG3612
ATOM   3612  CD1 ILE   478      80.478 109.674 -26.228  1.00 60.54       1SG3613
ATOM   3613  C   ILE   478      83.966 108.826 -22.799  1.00 60.54       1SG3614
ATOM   3614  O   ILE   478      84.830 108.623 -23.651  1.00 60.54       1SG3615
ATOM   3615  N   ASP   479      84.038 108.279 -21.568  1.00 60.27       1SG3616
ATOM   3616  CA  ASP   479      85.229 107.578 -21.165  1.00 60.27       1SG3617
ATOM   3617  CB  ASP   479      85.449 107.543 -19.640  1.00 60.27       1SG3618
ATOM   3618  CG  ASP   479      84.308 106.804 -18.962  1.00 60.27       1SG3619
ATOM   3619  OD1 ASP   479      83.420 106.267 -19.678  1.00 60.27       1SG3620
ATOM   3620  OD2 ASP   479      84.307 106.781 -17.702  1.00 60.27       1SG3621
ATOM   3621  C   ASP   479      85.260 106.175 -21.707  1.00 60.27       1SG3622
ATOM   3622  O   ASP   479      84.408 105.774 -22.496  1.00 60.27       1SG3623
ATOM   3623  N   ALA   480      86.277 105.395 -21.277  1.00 54.37       1SG3624
ATOM   3624  CA  ALA   480      86.531 104.054 -21.744  1.00 54.37       1SG3625
ATOM   3625  CB  ALA   480      87.748 103.405 -21.063  1.00 54.37       1SG3626
ATOM   3626  C   ALA   480      85.343 103.193 -21.447  1.00 54.37       1SG3627
ATOM   3627  O   ALA   480      85.024 102.268 -22.194  1.00 54.37       1SG3628
ATOM   3628  N   ASP   481      84.695 103.449 -20.303  1.00105.57       1SG3629
ATOM   3629  CA  ASP   481      83.516 102.746 -19.887  1.00105.57       1SG3630
ATOM   3630  CB  ASP   481      83.092 103.106 -18.452  1.00105.57       1SG3631
ATOM   3631  CG  ASP   481      82.001 102.144 -17.998  1.00105.57       1SG3632
ATOM   3632  OD1 ASP   481      81.725 101.157 -18.731  1.00105.57       1SG3633
ATOM   3633  OD2 ASP   481      81.423 102.389 -16.905  1.00105.57       1SG3634
ATOM   3634  C   ASP   481      82.387 103.134 -20.805  1.00105.57       1SG3635
ATOM   3635  O   ASP   481      81.383 102.430 -20.901  1.00105.57       1SG3636
ATOM   3636  N   GLY   482      82.498 104.302 -21.472  1.00 45.08       1SG3637
ATOM   3637  CA  GLY   482      81.458 104.738 -22.367  1.00 45.08       1SG3638
ATOM   3638  C   GLY   482      80.486 105.617 -21.630  1.00 45.08       1SG3639
ATOM   3639  O   GLY   482      79.347 105.778 -22.066  1.00 45.08       1SG3640
ATOM   3640  N   ILE   483      80.922 106.241 -20.513  1.00111.32       1SG3641
ATOM   3641  CA  ILE   483      80.039 107.061 -19.719  1.00111.32       1SG3642
ATOM   3642  CB  ILE   483      80.225 106.890 -18.240  1.00111.32       1SG3643
ATOM   3643  CG2 ILE   483      79.919 105.427 -17.882  1.00111.32       1SG3644
ATOM   3644  CG1 ILE   483      81.632 107.342 -17.836  1.00111.32       1SG3645
ATOM   3645  CD1 ILE   483      81.835 107.474 -16.329  1.00111.32       1SG3646
ATOM   3646  C   ILE   483      80.293 108.508 -20.036  1.00111.32       1SG3647
ATOM   3647  O   ILE   483      81.409 108.896 -20.376  1.00111.32       1SG3648
ATOM   3648  N   LEU   484      79.231 109.344 -19.951  1.00108.51       1SG3649
ATOM   3649  CA  LEU   484      79.292 110.737 -20.318  1.00108.51       1SG3650
ATOM   3650  CB  LEU   484      78.001 111.226 -20.999  1.00108.51       1SG3651
ATOM   3651  CG  LEU   484      77.796 110.665 -22.417  1.00108.51       1SG3652
ATOM   3652  CD1 LEU   484      78.754 111.330 -23.417  1.00108.51       1SG3653
ATOM   3653  CD2 LEU   484      77.904 109.131 -22.428  1.00108.51       1SG3654
ATOM   3654  C   LEU   484      79.514 111.599 -19.112  1.00108.51       1SG3655
ATOM   3655  O   LEU   484      78.676 111.671 -18.214  1.00108.51       1SG3656
ATOM   3656  N   HIS   485      80.654 112.325 -19.102  1.00124.07       1SG3657
ATOM   3657  CA  HIS   485      81.010 113.140 -17.973  1.00124.07       1SG3658
ATOM   3658  ND1 HIS   485      81.633 112.897 -14.694  1.00124.07       1SG3659
ATOM   3659  CG  HIS   485      82.400 113.152 -15.809  1.00124.07       1SG3660
ATOM   3660  CB  HIS   485      82.162 112.521 -17.151  1.00124.07       1SG3661
ATOM   3661  NE2 HIS   485      83.213 114.329 -14.063  1.00124.07       1SG3662
ATOM   3662  CD2 HIS   485      83.360 114.027 -15.405  1.00124.07       1SG3663
ATOM   3663  CE1 HIS   485      82.163 113.626 -13.679  1.00124.07       1SG3664
ATOM   3664  C   HIS   485      81.475 114.476 -18.470  1.00124.07       1SG3665
ATOM   3665  O   HIS   485      81.465 114.747 -19.669  1.00124.07       1SG3666
ATOM   3666  N   VAL   486      81.819 115.380 -17.527  1.00117.25       1SG3667
ATOM   3667  CA  VAL   486      82.402 116.648 -17.865  1.00117.25       1SG3668
ATOM   3668  CB  VAL   486      81.555 117.833 -17.475  1.00117.25       1SG3669
ATOM   3669  CG1 VAL   486      81.202 117.753 -15.979  1.00117.25       1SG3670
ATOM   3670  CG2 VAL   486      82.312 119.114 -17.866  1.00117.25       1SG3671
ATOM   3671  C   VAL   486      83.707 116.713 -17.127  1.00117.25       1SG3672
ATOM   3672  O   VAL   486      83.742 116.738 -15.898  1.00117.25       1SG3673
ATOM   3673  N   SER   487      84.827 116.726 -17.874  1.00 84.23       1SG3674
ATOM   3674  CA  SER   487      86.129 116.693 -17.268  1.00 84.23       1SG3675
ATOM   3675  CB  SER   487      87.254 116.444 -18.287  1.00 84.23       1SG3676
ATOM   3676  OG  SER   487      88.516 116.429 -17.636  1.00 84.23       1SG3677
ATOM   3677  C   SER   487      86.442 117.970 -16.549  1.00 84.23       1SG3678
ATOM   3678  O   SER   487      86.785 117.945 -15.368  1.00 84.23       1SG3679
ATOM   3679  N   ALA   488      86.330 119.136 -17.226  1.00 45.24       1SG3680
ATOM   3680  CA  ALA   488      86.737 120.334 -16.549  1.00 45.24       1SG3681
ATOM   3681  CB  ALA   488      88.244 120.616 -16.676  1.00 45.24       1SG3682
ATOM   3682  C   ALA   488      86.021 121.512 -17.128  1.00 45.24       1SG3683
ATOM   3683  O   ALA   488      85.422 121.428 -18.199  1.00 45.24       1SG3684
ATOM   3684  N   LYS   489      86.051 122.648 -16.395  1.00153.82       1SG3685
ATOM   3685  CA  LYS   489      85.421 123.851 -16.857  1.00153.82       1SG3686
ATOM   3686  CB  LYS   489      84.065 124.106 -16.187  1.00153.82       1SG3687
ATOM   3687  CG  LYS   489      83.050 122.995 -16.449  1.00153.82       1SG3688
ATOM   3688  CD  LYS   489      82.717 122.818 -17.928  1.00153.82       1SG3689
ATOM   3689  CE  LYS   489      81.680 123.815 -18.443  1.00153.82       1SG3690
ATOM   3690  NZ  LYS   489      80.344 123.466 -17.912  1.00153.82       1SG3691
ATOM   3691  C   LYS   489      86.301 125.003 -16.477  1.00153.82       1SG3692
ATOM   3692  O   LYS   489      86.667 125.148 -15.311  1.00153.82       1SG3693
ATOM   3693  N   ASP   490      86.669 125.852 -17.463  1.00 98.65       1SG3694
ATOM   3694  CA  ASP   490      87.493 126.996 -17.179  1.00 98.65       1SG3695
ATOM   3695  CB  ASP   490      89.001 126.693 -17.156  1.00 98.65       1SG3696
ATOM   3696  CG  ASP   490      89.429 126.267 -18.554  1.00 98.65       1SG3697
ATOM   3697  OD1 ASP   490      88.788 125.340 -19.119  1.00 98.65       1SG3698
ATOM   3698  OD2 ASP   490      90.413 126.860 -19.072  1.00 98.65       1SG3699
ATOM   3699  C   ASP   490      87.273 128.017 -18.255  1.00 98.65       1SG3700
ATOM   3700  O   ASP   490      86.657 127.732 -19.281  1.00 98.65       1SG3701
ATOM   3701  N   LYS   491      87.756 129.257 -18.023  1.00160.15       1SG3702
ATOM   3702  CA  LYS   491      87.664 130.301 -19.007  1.00160.15       1SG3703
ATOM   3703  CB  LYS   491      87.799 131.735 -18.451  1.00160.15       1SG3704
ATOM   3704  CG  LYS   491      87.821 132.805 -19.551  1.00160.15       1SG3705
ATOM   3705  CD  LYS   491      86.558 132.815 -20.414  1.00160.15       1SG3706
ATOM   3706  CE  LYS   491      86.693 133.564 -21.743  1.00160.15       1SG3707
ATOM   3707  NZ  LYS   491      86.479 135.013 -21.544  1.00160.15       1SG3708
ATOM   3708  C   LYS   491      88.753 130.088 -20.014  1.00160.15       1SG3709
ATOM   3709  O   LYS   491      89.745 129.416 -19.739  1.00160.15       1SG3710
ATOM   3710  N   ASN   492      88.574 130.667 -21.220  1.00111.38       1SG3711
ATOM   3711  CA  ASN   492      89.485 130.508 -22.317  1.00111.38       1SG3712
ATOM   3712  CB  ASN   492      88.762 130.288 -23.661  1.00111.38       1SG3713
ATOM   3713  CG  ASN   492      89.736 129.664 -24.653  1.00111.38       1SG3714
ATOM   3714  OD1 ASN   492      90.270 130.345 -25.528  1.00111.38       1SG3715
ATOM   3715  ND2 ASN   492      89.981 128.332 -24.517  1.00111.38       1SG3716
ATOM   3716  C   ASN   492      90.330 131.738 -22.412  1.00111.38       1SG3717
ATOM   3717  O   ASN   492      90.450 132.494 -21.450  1.00111.38       1SG3718
ATOM   3718  N   SER   493      90.943 131.980 -23.590  1.00152.74       1SG3719
ATOM   3719  CA  SER   493      91.867 133.066 -23.723  1.00152.74       1SG3720
ATOM   3720  CB  SER   493      91.253 134.443 -23.413  1.00152.74       1SG3721
ATOM   3721  OG  SER   493      92.237 135.456 -23.564  1.00152.74       1SG3722
ATOM   3722  C   SER   493      92.927 132.794 -22.715  1.00152.74       1SG3723
ATOM   3723  O   SER   493      93.368 133.683 -21.988  1.00152.74       1SG3724
ATOM   3724  N   GLY   494      93.362 131.521 -22.672  1.00 82.37       1SG3725
ATOM   3725  CA  GLY   494      94.302 131.074 -21.696  1.00 82.37       1SG3726
ATOM   3726  C   GLY   494      93.436 130.555 -20.605  1.00 82.37       1SG3727
ATOM   3727  O   GLY   494      92.250 130.879 -20.557  1.00 82.37       1SG3728
ATOM   3728  N   LYS   495      93.982 129.731 -19.695  1.00107.93       1SG3729
ATOM   3729  CA  LYS   495      93.100 129.266 -18.670  1.00107.93       1SG3730
ATOM   3730  CB  LYS   495      93.430 127.857 -18.150  1.00107.93       1SG3731
ATOM   3731  CG  LYS   495      93.221 126.765 -19.200  1.00107.93       1SG3732
ATOM   3732  CD  LYS   495      93.790 125.404 -18.793  1.00107.93       1SG3733
ATOM   3733  CE  LYS   495      92.895 124.638 -17.816  1.00107.93       1SG3734
ATOM   3734  NZ  LYS   495      92.847 125.342 -16.515  1.00107.93       1SG3735
ATOM   3735  C   LYS   495      93.212 130.217 -17.531  1.00107.93       1SG3736
ATOM   3736  O   LYS   495      94.160 130.162 -16.748  1.00107.93       1SG3737
ATOM   3737  N   GLU   496      92.241 131.145 -17.435  1.00 85.49       1SG3738
ATOM   3738  CA  GLU   496      92.294 132.094 -16.368  1.00 85.49       1SG3739
ATOM   3739  CB  GLU   496      91.219 133.187 -16.476  1.00 85.49       1SG3740
ATOM   3740  CG  GLU   496      91.316 134.242 -15.371  1.00 85.49       1SG3741
ATOM   3741  CD  GLU   496      90.255 135.296 -15.649  1.00 85.49       1SG3742
ATOM   3742  OE1 GLU   496      89.063 134.912 -15.790  1.00 85.49       1SG3743
ATOM   3743  OE2 GLU   496      90.623 136.497 -15.729  1.00 85.49       1SG3744
ATOM   3744  C   GLU   496      92.074 131.368 -15.084  1.00 85.49       1SG3745
ATOM   3745  O   GLU   496      92.896 131.445 -14.174  1.00 85.49       1SG3746
ATOM   3746  N   GLN   497      90.972 130.594 -14.994  1.00 56.72       1SG3747
ATOM   3747  CA  GLN   497      90.688 129.885 -13.780  1.00 56.72       1SG3748
ATOM   3748  CB  GLN   497      90.151 130.776 -12.640  1.00 56.72       1SG3749
ATOM   3749  CG  GLN   497      91.207 131.707 -12.039  1.00 56.72       1SG3750
ATOM   3750  CD  GLN   497      90.580 132.543 -10.933  1.00 56.72       1SG3751
ATOM   3751  OE1 GLN   497      89.427 132.962 -11.018  1.00 56.72       1SG3752
ATOM   3752  NE2 GLN   497      91.371 132.802  -9.856  1.00 56.72       1SG3753
ATOM   3753  C   GLN   497      89.641 128.865 -14.074  1.00 56.72       1SG3754
ATOM   3754  O   GLN   497      89.086 128.817 -15.170  1.00 56.72       1SG3755
ATOM   3755  N   LYS   498      89.361 127.997 -13.085  1.00 50.11       1SG3756
ATOM   3756  CA  LYS   498      88.362 126.999 -13.299  1.00 50.11       1SG3757
ATOM   3757  CB  LYS   498      88.882 125.550 -13.235  1.00 50.11       1SG3758
ATOM   3758  CG  LYS   498      89.717 125.132 -14.447  1.00 50.11       1SG3759
ATOM   3759  CD  LYS   498      90.370 123.757 -14.284  1.00 50.11       1SG3760
ATOM   3760  CE  LYS   498      91.096 123.256 -15.533  1.00 50.11       1SG3761
ATOM   3761  NZ  LYS   498      91.597 121.885 -15.310  1.00 50.11       1SG3762
ATOM   3762  C   LYS   498      87.319 127.133 -12.243  1.00 50.11       1SG3763
ATOM   3763  O   LYS   498      87.543 127.712 -11.181  1.00 50.11       1SG3764
ATOM   3764  N   ILE   499      86.120 126.600 -12.541  1.00140.67       1SG3765
ATOM   3765  CA  ILE   499      85.043 126.614 -11.602  1.00140.67       1SG3766
ATOM   3766  CB  ILE   499      83.798 127.278 -12.131  1.00140.67       1SG3767
ATOM   3767  CG2 ILE   499      84.148 128.756 -12.374  1.00140.67       1SG3768
ATOM   3768  CG1 ILE   499      83.236 126.570 -13.379  1.00140.67       1SG3769
ATOM   3769  CD1 ILE   499      82.476 125.274 -13.098  1.00140.67       1SG3770
ATOM   3770  C   ILE   499      84.777 125.185 -11.269  1.00140.67       1SG3771
ATOM   3771  O   ILE   499      84.867 124.315 -12.133  1.00140.67       1SG3772
ATOM   3772  N   THR   500      84.481 124.894  -9.990  1.00100.02       1SG3773
ATOM   3773  CA  THR   500      84.285 123.524  -9.623  1.00100.02       1SG3774
ATOM   3774  CB  THR   500      84.309 123.283  -8.140  1.00100.02       1SG3775
ATOM   3775  OG1 THR   500      84.400 121.892  -7.870  1.00100.02       1SG3776
ATOM   3776  CG2 THR   500      83.025 123.856  -7.519  1.00100.02       1SG3777
ATOM   3777  C   THR   500      82.967 123.079 -10.163  1.00100.02       1SG3778
ATOM   3778  O   THR   500      82.038 123.872 -10.313  1.00100.02       1SG3779
ATOM   3779  N   ILE   501      82.866 121.776 -10.486  1.00 91.25       1SG3780
ATOM   3780  CA  ILE   501      81.663 121.242 -11.048  1.00 91.25       1SG3781
ATOM   3781  CB  ILE   501      81.891 120.544 -12.357  1.00 91.25       1SG3782
ATOM   3782  CG2 ILE   501      80.579 119.852 -12.756  1.00 91.25       1SG3783
ATOM   3783  CG1 ILE   501      82.396 121.531 -13.421  1.00 91.25       1SG3784
ATOM   3784  CD1 ILE   501      81.380 122.618 -13.770  1.00 91.25       1SG3785
ATOM   3785  C   ILE   501      81.131 120.218 -10.101  1.00 91.25       1SG3786
ATOM   3786  O   ILE   501      81.885 119.416  -9.552  1.00 91.25       1SG3787
ATOM   3787  N   LYS   502      79.808 120.256  -9.853  1.00 73.19       1SG3788
ATOM   3788  CA  LYS   502      79.191 119.251  -9.040  1.00 73.19       1SG3789
ATOM   3789  CB  LYS   502      78.121 119.795  -8.076  1.00 73.19       1SG3790
ATOM   3790  CG  LYS   502      77.464 118.721  -7.205  1.00 73.19       1SG3791
ATOM   3791  CD  LYS   502      76.665 119.296  -6.031  1.00 73.19       1SG3792
ATOM   3792  CE  LYS   502      75.932 118.233  -5.209  1.00 73.19       1SG3793
ATOM   3793  NZ  LYS   502      75.237 118.863  -4.062  1.00 73.19       1SG3794
ATOM   3794  C   LYS   502      78.515 118.351 -10.018  1.00 73.19       1SG3795
ATOM   3795  O   LYS   502      77.780 118.811 -10.891  1.00 73.19       1SG3796
ATOM   3796  N   ALA   503      78.748 117.033  -9.907  1.00 35.59       1SG3797
ATOM   3797  CA  ALA   503      78.195 116.177 -10.911  1.00 35.59       1SG3798
ATOM   3798  CB  ALA   503      79.251 115.318 -11.628  1.00 35.59       1SG3799
ATOM   3799  C   ALA   503      77.222 115.239 -10.293  1.00 35.59       1SG3800
ATOM   3800  O   ALA   503      77.349 114.851  -9.132  1.00 35.59       1SG3801
ATOM   3801  N   SER   504      76.188 114.881 -11.080  1.00 92.38       1SG3802
ATOM   3802  CA  SER   504      75.227 113.909 -10.666  1.00 92.38       1SG3803
ATOM   3803  CB  SER   504      73.774 114.295 -10.996  1.00 92.38       1SG3804
ATOM   3804  OG  SER   504      72.890 113.273 -10.560  1.00 92.38       1SG3805
ATOM   3805  C   SER   504      75.558 112.707 -11.488  1.00 92.38       1SG3806
ATOM   3806  O   SER   504      75.572 112.780 -12.715  1.00 92.38       1SG3807
ATOM   3807  N   SER   505      75.837 111.571 -10.821  1.00131.79       1SG3808
ATOM   3808  CA  SER   505      76.261 110.383 -11.511  1.00131.79       1SG3809
ATOM   3809  CB  SER   505      77.771 110.362 -11.803  1.00131.79       1SG3810
ATOM   3810  OG  SER   505      78.122 111.458 -12.634  1.00131.79       1SG3811
ATOM   3811  C   SER   505      75.993 109.211 -10.593  1.00131.79       1SG3812
ATOM   3812  O   SER   505      74.978 109.197  -9.898  1.00131.79       1SG3813
ATOM   3813  N   GLY   506      76.913 108.204 -10.568  1.00 58.47       1SG3814
ATOM   3814  CA  GLY   506      76.816 107.027  -9.738  1.00 58.47       1SG3815
ATOM   3815  C   GLY   506      76.821 107.485  -8.308  1.00 58.47       1SG3816
ATOM   3816  O   GLY   506      76.778 108.680  -8.025  1.00 58.47       1SG3817
ATOM   3817  N   LEU   507      76.878 106.533  -7.355  1.00 54.80       1SG3818
ATOM   3818  CA  LEU   507      76.717 106.842  -5.961  1.00 54.80       1SG3819
ATOM   3819  CB  LEU   507      76.788 105.599  -5.053  1.00 54.80       1SG3820
ATOM   3820  CG  LEU   507      75.727 104.528  -5.368  1.00 54.80       1SG3821
ATOM   3821  CD1 LEU   507      75.789 103.371  -4.359  1.00 54.80       1SG3822
ATOM   3822  CD2 LEU   507      74.324 105.141  -5.481  1.00 54.80       1SG3823
ATOM   3823  C   LEU   507      77.775 107.791  -5.487  1.00 54.80       1SG3824
ATOM   3824  O   LEU   507      78.908 107.793  -5.966  1.00 54.80       1SG3825
ATOM   3825  N   ASN   508      77.394 108.664  -4.530  1.00 37.39       1SG3826
ATOM   3826  CA  ASN   508      78.332 109.575  -3.945  1.00 37.39       1SG3827
ATOM   3827  CB  ASN   508      77.701 110.817  -3.285  1.00 37.39       1SG3828
ATOM   3828  CG  ASN   508      76.803 110.379  -2.138  1.00 37.39       1SG3829
ATOM   3829  OD1 ASN   508      76.234 109.288  -2.156  1.00 37.39       1SG3830
ATOM   3830  ND2 ASN   508      76.659 111.265  -1.116  1.00 37.39       1SG3831
ATOM   3831  C   ASN   508      79.089 108.805  -2.913  1.00 37.39       1SG3832
ATOM   3832  O   ASN   508      78.665 107.730  -2.492  1.00 37.39       1SG3833
ATOM   3833  N   GLU   509      80.242 109.346  -2.483  1.00 84.83       1SG3834
ATOM   3834  CA  GLU   509      81.112 108.648  -1.582  1.00 84.83       1SG3835
ATOM   3835  CB  GLU   509      82.430 109.398  -1.311  1.00 84.83       1SG3836
ATOM   3836  CG  GLU   509      82.263 110.752  -0.625  1.00 84.83       1SG3837
ATOM   3837  CD  GLU   509      83.651 111.351  -0.451  1.00 84.83       1SG3838
ATOM   3838  OE1 GLU   509      84.128 112.012  -1.408  1.00 84.83       1SG3839
ATOM   3839  OE2 GLU   509      84.252 111.154   0.641  1.00 84.83       1SG3840
ATOM   3840  C   GLU   509      80.428 108.385  -0.277  1.00 84.83       1SG3841
ATOM   3841  O   GLU   509      80.604 107.320   0.314  1.00 84.83       1SG3842
ATOM   3842  N   ASP   510      79.611 109.336   0.206  1.00 33.57       1SG3843
ATOM   3843  CA  ASP   510      79.003 109.166   1.493  1.00 33.57       1SG3844
ATOM   3844  CB  ASP   510      78.064 110.331   1.845  1.00 33.57       1SG3845
ATOM   3845  CG  ASP   510      78.915 111.583   2.005  1.00 33.57       1SG3846
ATOM   3846  OD1 ASP   510      80.161 111.443   2.126  1.00 33.57       1SG3847
ATOM   3847  OD2 ASP   510      78.330 112.698   2.002  1.00 33.57       1SG3848
ATOM   3848  C   ASP   510      78.170 107.922   1.497  1.00 33.57       1SG3849
ATOM   3849  O   ASP   510      78.320 107.074   2.374  1.00 33.57       1SG3850
ATOM   3850  N   GLU   511      77.285 107.754   0.500  1.00 62.97       1SG3851
ATOM   3851  CA  GLU   511      76.421 106.608   0.492  1.00 62.97       1SG3852
ATOM   3852  CB  GLU   511      75.351 106.655  -0.608  1.00 62.97       1SG3853
ATOM   3853  CG  GLU   511      75.911 106.570  -2.027  1.00 62.97       1SG3854
ATOM   3854  CD  GLU   511      74.724 106.637  -2.975  1.00 62.97       1SG3855
ATOM   3855  OE1 GLU   511      73.801 105.791  -2.829  1.00 62.97       1SG3856
ATOM   3856  OE2 GLU   511      74.719 107.537  -3.854  1.00 62.97       1SG3857
ATOM   3857  C   GLU   511      77.248 105.383   0.285  1.00 62.97       1SG3858
ATOM   3858  O   GLU   511      76.947 104.317   0.821  1.00 62.97       1SG3859
ATOM   3859  N   ILE   512      78.328 105.513  -0.502  1.00 32.70       1SG3860
ATOM   3860  CA  ILE   512      79.158 104.392  -0.828  1.00 32.70       1SG3861
ATOM   3861  CB  ILE   512      80.307 104.759  -1.725  1.00 32.70       1SG3862
ATOM   3862  CG2 ILE   512      81.212 103.523  -1.864  1.00 32.70       1SG3863
ATOM   3863  CG1 ILE   512      79.798 105.301  -3.073  1.00 32.70       1SG3864
ATOM   3864  CD1 ILE   512      80.891 105.963  -3.912  1.00 32.70       1SG3865
ATOM   3865  C   ILE   512      79.735 103.827   0.432  1.00 32.70       1SG3866
ATOM   3866  O   ILE   512      79.806 102.608   0.585  1.00 32.70       1SG3867
ATOM   3867  N   GLN   513      80.170 104.697   1.366  1.00 72.11       1SG3868
ATOM   3868  CA  GLN   513      80.797 104.230   2.572  1.00 72.11       1SG3869
ATOM   3869  CB  GLN   513      81.362 105.355   3.461  1.00 72.11       1SG3870
ATOM   3870  CG  GLN   513      80.310 106.276   4.079  1.00 72.11       1SG3871
ATOM   3871  CD  GLN   513      81.044 107.313   4.916  1.00 72.11       1SG3872
ATOM   3872  OE1 GLN   513      82.269 107.280   5.028  1.00 72.11       1SG3873
ATOM   3873  NE2 GLN   513      80.279 108.259   5.524  1.00 72.11       1SG3874
ATOM   3874  C   GLN   513      79.823 103.447   3.398  1.00 72.11       1SG3875
ATOM   3875  O   GLN   513      80.185 102.427   3.983  1.00 72.11       1SG3876
ATOM   3876  N   LYS   514      78.557 103.895   3.474  1.00 88.41       1SG3877
ATOM   3877  CA  LYS   514      77.613 103.190   4.293  1.00 88.41       1SG3878
ATOM   3878  CB  LYS   514      76.216 103.833   4.324  1.00 88.41       1SG3879
ATOM   3879  CG  LYS   514      76.131 105.109   5.166  1.00 88.41       1SG3880
ATOM   3880  CD  LYS   514      76.829 106.316   4.542  1.00 88.41       1SG3881
ATOM   3881  CE  LYS   514      76.709 107.600   5.367  1.00 88.41       1SG3882
ATOM   3882  NZ  LYS   514      75.298 108.049   5.426  1.00 88.41       1SG3883
ATOM   3883  C   LYS   514      77.449 101.798   3.769  1.00 88.41       1SG3884
ATOM   3884  O   LYS   514      77.402 100.841   4.539  1.00 88.41       1SG3885
ATOM   3885  N   MET   515      77.357 101.658   2.435  1.00104.37       1SG3886
ATOM   3886  CA  MET   515      77.161 100.392   1.784  1.00104.37       1SG3887
ATOM   3887  CB  MET   515      76.956 100.538   0.269  1.00104.37       1SG3888
ATOM   3888  CG  MET   515      75.681 101.298  -0.096  1.00104.37       1SG3889
ATOM   3889  SD  MET   515      74.142 100.439   0.350  1.00104.37       1SG3890
ATOM   3890  CE  MET   515      73.060 101.687  -0.403  1.00104.37       1SG3891
ATOM   3891  C   MET   515      78.361  99.518   1.980  1.00104.37       1SG3892
ATOM   3892  O   MET   515      78.233  98.297   2.072  1.00104.37       1SG3893
ATOM   3893  N   VAL   516      79.567 100.119   1.981  1.00 27.46       1SG3894
ATOM   3894  CA  VAL   516      80.790  99.379   2.142  1.00 27.46       1SG3895
ATOM   3895  CB  VAL   516      82.016 100.237   1.995  1.00 27.46       1SG3896
ATOM   3896  CG1 VAL   516      83.261  99.385   2.297  1.00 27.46       1SG3897
ATOM   3897  CG2 VAL   516      82.013 100.855   0.587  1.00 27.46       1SG3898
ATOM   3898  C   VAL   516      80.837  98.776   3.511  1.00 27.46       1SG3899
ATOM   3899  O   VAL   516      81.190  97.609   3.674  1.00 27.46       1SG3900
ATOM   3900  N   ARG   517      80.470  99.562   4.539  1.00106.49       1SG3901
ATOM   3901  CA  ARG   517      80.539  99.098   5.895  1.00106.49       1SG3902
ATOM   3902  CB  ARG   517      80.132 100.166   6.924  1.00106.49       1SG3903
ATOM   3903  CG  ARG   517      80.144  99.645   8.363  1.00106.49       1SG3904
ATOM   3904  CD  ARG   517      79.740 100.693   9.403  1.00106.49       1SG3905
ATOM   3905  NE  ARG   517      79.588  99.990  10.706  1.00106.49       1SG3906
ATOM   3906  CZ  ARG   517      80.675  99.797  11.509  1.00106.49       1SG3907
ATOM   3907  NH1 ARG   517      81.895 100.276  11.130  1.00106.49       1SG3908
ATOM   3908  NH2 ARG   517      80.540  99.120  12.686  1.00106.49       1SG3909
ATOM   3909  C   ARG   517      79.606  97.947   6.071  1.00106.49       1SG3910
ATOM   3910  O   ARG   517      79.926  96.984   6.767  1.00106.49       1SG3911
ATOM   3911  N   ASP   518      78.419  98.028   5.446  1.00 66.61       1SG3912
ATOM   3912  CA  ASP   518      77.420  97.012   5.593  1.00 66.61       1SG3913
ATOM   3913  CB  ASP   518      76.106  97.372   4.877  1.00 66.61       1SG3914
ATOM   3914  CG  ASP   518      75.040  96.389   5.335  1.00 66.61       1SG3915
ATOM   3915  OD1 ASP   518      75.381  95.483   6.142  1.00 66.61       1SG3916
ATOM   3916  OD2 ASP   518      73.870  96.537   4.892  1.00 66.61       1SG3917
ATOM   3917  C   ASP   518      77.922  95.718   5.023  1.00 66.61       1SG3918
ATOM   3918  O   ASP   518      77.720  94.654   5.607  1.00 66.61       1SG3919
ATOM   3919  N   ALA   519      78.596  95.777   3.861  1.00 31.68       1SG3920
ATOM   3920  CA  ALA   519      79.096  94.600   3.207  1.00 31.68       1SG3921
ATOM   3921  CB  ALA   519      79.756  94.910   1.853  1.00 31.68       1SG3922
ATOM   3922  C   ALA   519      80.127  93.950   4.072  1.00 31.68       1SG3923
ATOM   3923  O   ALA   519      80.207  92.724   4.133  1.00 31.68       1SG3924
ATOM   3924  N   GLU   520      80.959  94.762   4.751  1.00 60.49       1SG3925
ATOM   3925  CA  GLU   520      82.004  94.233   5.580  1.00 60.49       1SG3926
ATOM   3926  CB  GLU   520      82.869  95.327   6.232  1.00 60.49       1SG3927
ATOM   3927  CG  GLU   520      83.899  95.946   5.286  1.00 60.49       1SG3928
ATOM   3928  CD  GLU   520      85.118  95.033   5.277  1.00 60.49       1SG3929
ATOM   3929  OE1 GLU   520      85.173  94.110   6.133  1.00 60.49       1SG3930
ATOM   3930  OE2 GLU   520      86.014  95.248   4.418  1.00 60.49       1SG3931
ATOM   3931  C   GLU   520      81.406  93.425   6.688  1.00 60.49       1SG3932
ATOM   3932  O   GLU   520      81.908  92.350   7.011  1.00 60.49       1SG3933
ATOM   3933  N   ALA   521      80.309  93.912   7.296  1.00 26.00       1SG3934
ATOM   3934  CA  ALA   521      79.727  93.222   8.411  1.00 26.00       1SG3935
ATOM   3935  CB  ALA   521      78.513  93.962   8.998  1.00 26.00       1SG3936
ATOM   3936  C   ALA   521      79.259  91.864   7.985  1.00 26.00       1SG3937
ATOM   3937  O   ALA   521      79.486  90.877   8.682  1.00 26.00       1SG3938
ATOM   3938  N   ASN   522      78.597  91.779   6.817  1.00 37.18       1SG3939
ATOM   3939  CA  ASN   522      78.052  90.542   6.336  1.00 37.18       1SG3940
ATOM   3940  CB  ASN   522      77.240  90.718   5.045  1.00 37.18       1SG3941
ATOM   3941  CG  ASN   522      76.025  91.574   5.366  1.00 37.18       1SG3942
ATOM   3942  OD1 ASN   522      75.688  91.781   6.531  1.00 37.18       1SG3943
ATOM   3943  ND2 ASN   522      75.346  92.087   4.306  1.00 37.18       1SG3944
ATOM   3944  C   ASN   522      79.159  89.582   6.037  1.00 37.18       1SG3945
ATOM   3945  O   ASN   522      79.061  88.394   6.339  1.00 37.18       1SG3946
ATOM   3946  N   ALA   523      80.242  90.080   5.415  1.00 27.40       1SG3947
ATOM   3947  CA  ALA   523      81.350  89.248   5.047  1.00 27.40       1SG3948
ATOM   3948  CB  ALA   523      82.444  90.018   4.286  1.00 27.40       1SG3949
ATOM   3949  C   ALA   523      81.974  88.695   6.286  1.00 27.40       1SG3950
ATOM   3950  O   ALA   523      82.331  87.520   6.344  1.00 27.40       1SG3951
ATOM   3951  N   GLU   524      82.116  89.537   7.323  1.00 68.79       1SG3952
ATOM   3952  CA  GLU   524      82.740  89.103   8.535  1.00 68.79       1SG3953
ATOM   3953  CB  GLU   524      82.858  90.227   9.581  1.00 68.79       1SG3954
ATOM   3954  CG  GLU   524      83.946  91.250   9.258  1.00 68.79       1SG3955
ATOM   3955  CD  GLU   524      85.274  90.622   9.654  1.00 68.79       1SG3956
ATOM   3956  OE1 GLU   524      85.704  89.664   8.957  1.00 68.79       1SG3957
ATOM   3957  OE2 GLU   524      85.865  91.079  10.668  1.00 68.79       1SG3958
ATOM   3958  C   GLU   524      81.909  88.013   9.128  1.00 68.79       1SG3959
ATOM   3959  O   GLU   524      82.445  87.038   9.652  1.00 68.79       1SG3960
ATOM   3960  N   ALA   525      80.572  88.146   9.053  1.00 31.66       1SG3961
ATOM   3961  CA  ALA   525      79.712  87.172   9.653  1.00 31.66       1SG3962
ATOM   3962  CB  ALA   525      78.221  87.519   9.505  1.00 31.66       1SG3963
ATOM   3963  C   ALA   525      79.927  85.841   9.004  1.00 31.66       1SG3964
ATOM   3964  O   ALA   525      80.070  84.832   9.693  1.00 31.66       1SG3965
ATOM   3965  N   ASP   526      79.973  85.790   7.659  1.00125.62       1SG3966
ATOM   3966  CA  ASP   526      80.136  84.508   7.040  1.00125.62       1SG3967
ATOM   3967  CB  ASP   526      79.812  84.449   5.529  1.00125.62       1SG3968
ATOM   3968  CG  ASP   526      80.632  85.444   4.727  1.00125.62       1SG3969
ATOM   3969  OD1 ASP   526      80.415  86.670   4.920  1.00125.62       1SG3970
ATOM   3970  OD2 ASP   526      81.470  84.994   3.900  1.00125.62       1SG3971
ATOM   3971  C   ASP   526      81.489  83.933   7.324  1.00125.62       1SG3972
ATOM   3972  O   ASP   526      81.615  82.730   7.548  1.00125.62       1SG3973
ATOM   3973  N   ARG   527      82.548  84.763   7.338  1.00129.63       1SG3974
ATOM   3974  CA  ARG   527      83.847  84.206   7.585  1.00129.63       1SG3975
ATOM   3975  CB  ARG   527      84.993  85.237   7.528  1.00129.63       1SG3976
ATOM   3976  CG  ARG   527      85.126  85.968   6.191  1.00129.63       1SG3977
ATOM   3977  CD  ARG   527      86.478  86.663   5.988  1.00129.63       1SG3978
ATOM   3978  NE  ARG   527      86.749  87.537   7.167  1.00129.63       1SG3979
ATOM   3979  CZ  ARG   527      87.605  87.124   8.149  1.00129.63       1SG3980
ATOM   3980  NH1 ARG   527      88.244  85.924   8.036  1.00129.63       1SG3981
ATOM   3981  NH2 ARG   527      87.843  87.920   9.233  1.00129.63       1SG3982
ATOM   3982  C   ARG   527      83.856  83.651   8.971  1.00129.63       1SG3983
ATOM   3983  O   ARG   527      84.349  82.549   9.207  1.00129.63       1SG3984
ATOM   3984  N   LYS   528      83.274  84.412   9.917  1.00101.60       1SG3985
ATOM   3985  CA  LYS   528      83.303  84.075  11.308  1.00101.60       1SG3986
ATOM   3986  CB  LYS   528      82.596  85.130  12.183  1.00101.60       1SG3987
ATOM   3987  CG  LYS   528      82.613  84.813  13.681  1.00101.60       1SG3988
ATOM   3988  CD  LYS   528      82.190  85.991  14.563  1.00101.60       1SG3989
ATOM   3989  CE  LYS   528      82.213  85.681  16.062  1.00101.60       1SG3990
ATOM   3990  NZ  LYS   528      83.592  85.806  16.587  1.00101.60       1SG3991
ATOM   3991  C   LYS   528      82.631  82.764  11.565  1.00101.60       1SG3992
ATOM   3992  O   LYS   528      83.174  81.922  12.277  1.00101.60       1SG3993
ATOM   3993  N   PHE   529      81.439  82.539  10.986  1.00 49.79       1SG3994
ATOM   3994  CA  PHE   529      80.724  81.336  11.306  1.00 49.79       1SG3995
ATOM   3995  CB  PHE   529      79.333  81.256  10.650  1.00 49.79       1SG3996
ATOM   3996  CG  PHE   529      78.713  79.966  11.074  1.00 49.79       1SG3997
ATOM   3997  CD1 PHE   529      78.087  79.859  12.295  1.00 49.79       1SG3998
ATOM   3998  CD2 PHE   529      78.752  78.865  10.253  1.00 49.79       1SG3999
ATOM   3999  CE1 PHE   529      77.515  78.676  12.691  1.00 49.79       1SG4000
ATOM   4000  CE2 PHE   529      78.180  77.674  10.643  1.00 49.79       1SG4001
ATOM   4001  CZ  PHE   529      77.556  77.581  11.865  1.00 49.79       1SG4002
ATOM   4002  C   PHE   529      81.494  80.133  10.866  1.00 49.79       1SG4003
ATOM   4003  O   PHE   529      81.680  79.194  11.637  1.00 49.79       1SG4004
ATOM   4004  N   GLU   530      81.981  80.135   9.610  1.00 48.08       1SG4005
ATOM   4005  CA  GLU   530      82.625  78.972   9.076  1.00 48.08       1SG4006
ATOM   4006  CB  GLU   530      82.962  79.134   7.584  1.00 48.08       1SG4007
ATOM   4007  CG  GLU   530      81.719  79.211   6.693  1.00 48.08       1SG4008
ATOM   4008  CD  GLU   530      82.173  79.408   5.256  1.00 48.08       1SG4009
ATOM   4009  OE1 GLU   530      83.395  79.630   5.043  1.00 48.08       1SG4010
ATOM   4010  OE2 GLU   530      81.300  79.345   4.350  1.00 48.08       1SG4011
ATOM   4011  C   GLU   530      83.904  78.672   9.805  1.00 48.08       1SG4012
ATOM   4012  O   GLU   530      84.147  77.536  10.213  1.00 48.08       1SG4013
ATOM   4013  N   GLU   531      84.745  79.698  10.010  1.00 45.44       1SG4014
ATOM   4014  CA  GLU   531      86.032  79.501  10.620  1.00 45.44       1SG4015
ATOM   4015  CB  GLU   531      86.881  80.781  10.667  1.00 45.44       1SG4016
ATOM   4016  CG  GLU   531      87.399  81.246   9.308  1.00 45.44       1SG4017
ATOM   4017  CD  GLU   531      88.212  82.512   9.542  1.00 45.44       1SG4018
ATOM   4018  OE1 GLU   531      88.212  83.009  10.701  1.00 45.44       1SG4019
ATOM   4019  OE2 GLU   531      88.847  82.995   8.567  1.00 45.44       1SG4020
ATOM   4020  C   GLU   531      85.874  79.068  12.037  1.00 45.44       1SG4021
ATOM   4021  O   GLU   531      86.596  78.191  12.509  1.00 45.44       1SG4022
ATOM   4022  N   LEU   532      84.905  79.667  12.748  1.00143.34       1SG4023
ATOM   4023  CA  LEU   532      84.758  79.404  14.145  1.00143.34       1SG4024
ATOM   4024  CB  LEU   532      83.605  80.207  14.785  1.00143.34       1SG4025
ATOM   4025  CG  LEU   532      83.491  80.075  16.321  1.00143.34       1SG4026
ATOM   4026  CD1 LEU   532      83.010  78.682  16.764  1.00143.34       1SG4027
ATOM   4027  CD2 LEU   532      84.802  80.497  17.004  1.00143.34       1SG4028
ATOM   4028  C   LEU   532      84.467  77.954  14.317  1.00143.34       1SG4029
ATOM   4029  O   LEU   532      85.021  77.308  15.205  1.00143.34       1SG4030
ATOM   4030  N   VAL   533      83.599  77.406  13.451  1.00 35.35       1SG4031
ATOM   4031  CA  VAL   533      83.174  76.045  13.575  1.00 35.35       1SG4032
ATOM   4032  CB  VAL   533      82.155  75.667  12.540  1.00 35.35       1SG4033
ATOM   4033  CG1 VAL   533      81.824  74.175  12.704  1.00 35.35       1SG4034
ATOM   4034  CG2 VAL   533      80.940  76.597  12.694  1.00 35.35       1SG4035
ATOM   4035  C   VAL   533      84.334  75.107  13.423  1.00 35.35       1SG4036
ATOM   4036  O   VAL   533      84.477  74.163  14.199  1.00 35.35       1SG4037
ATOM   4037  N   GLN   534      85.203  75.345  12.424  1.00128.86       1SG4038
ATOM   4038  CA  GLN   534      86.283  74.435  12.157  1.00128.86       1SG4039
ATOM   4039  CB  GLN   534      87.122  74.882  10.944  1.00128.86       1SG4040
ATOM   4040  CG  GLN   534      88.362  74.024  10.682  1.00128.86       1SG4041
ATOM   4041  CD  GLN   534      87.920  72.717  10.043  1.00128.86       1SG4042
ATOM   4042  OE1 GLN   534      87.850  71.684  10.706  1.00128.86       1SG4043
ATOM   4043  NE2 GLN   534      87.609  72.761   8.720  1.00128.86       1SG4044
ATOM   4044  C   GLN   534      87.224  74.362  13.319  1.00128.86       1SG4045
ATOM   4045  O   GLN   534      87.583  73.278  13.778  1.00128.86       1SG4046
ATOM   4046  N   THR   535      87.628  75.531  13.842  1.00 99.67       1SG4047
ATOM   4047  CA  THR   535      88.612  75.575  14.882  1.00 99.67       1SG4048
ATOM   4048  CB  THR   535      89.072  76.974  15.179  1.00 99.67       1SG4049
ATOM   4049  OG1 THR   535      90.264  76.945  15.949  1.00 99.67       1SG4050
ATOM   4050  CG2 THR   535      87.962  77.730  15.930  1.00 99.67       1SG4051
ATOM   4051  C   THR   535      88.048  74.967  16.122  1.00 99.67       1SG4052
ATOM   4052  O   THR   535      88.751  74.281  16.864  1.00 99.67       1SG4053
ATOM   4053  N   ARG   536      86.754  75.219  16.382  1.00130.33       1SG4054
ATOM   4054  CA  ARG   536      86.119  74.713  17.561  1.00130.33       1SG4055
ATOM   4055  CB  ARG   536      84.686  75.238  17.758  1.00130.33       1SG4056
ATOM   4056  CG  ARG   536      84.053  74.790  19.080  1.00130.33       1SG4057
ATOM   4057  CD  ARG   536      83.119  73.583  18.950  1.00130.33       1SG4058
ATOM   4058  NE  ARG   536      81.914  74.024  18.190  1.00130.33       1SG4059
ATOM   4059  CZ  ARG   536      81.050  73.100  17.676  1.00130.33       1SG4060
ATOM   4060  NH1 ARG   536      81.284  71.767  17.855  1.00130.33       1SG4061
ATOM   4061  NH2 ARG   536      79.947  73.509  16.984  1.00130.33       1SG4062
ATOM   4062  C   ARG   536      86.059  73.224  17.502  1.00130.33       1SG4063
ATOM   4063  O   ARG   536      86.252  72.544  18.507  1.00130.33       1SG4064
ATOM   4064  N   ASN   537      85.798  72.681  16.303  1.00 38.79       1SG4065
ATOM   4065  CA  ASN   537      85.650  71.270  16.124  1.00 38.79       1SG4066
ATOM   4066  CB  ASN   537      85.382  70.939  14.645  1.00 38.79       1SG4067
ATOM   4067  CG  ASN   537      85.002  69.477  14.490  1.00 38.79       1SG4068
ATOM   4068  OD1 ASN   537      85.759  68.584  14.860  1.00 38.79       1SG4069
ATOM   4069  ND2 ASN   537      83.803  69.222  13.902  1.00 38.79       1SG4070
ATOM   4070  C   ASN   537      86.924  70.604  16.536  1.00 38.79       1SG4071
ATOM   4071  O   ASN   537      86.912  69.600  17.249  1.00 38.79       1SG4072
ATOM   4072  N   GLN   538      88.068  71.167  16.109  1.00 82.57       1SG4073
ATOM   4073  CA  GLN   538      89.335  70.573  16.424  1.00 82.57       1SG4074
ATOM   4074  CB  GLN   538      90.528  71.286  15.764  1.00 82.57       1SG4075
ATOM   4075  CG  GLN   538      90.717  70.934  14.289  1.00 82.57       1SG4076
ATOM   4076  CD  GLN   538      91.357  69.552  14.241  1.00 82.57       1SG4077
ATOM   4077  OE1 GLN   538      90.758  68.551  14.631  1.00 82.57       1SG4078
ATOM   4078  NE2 GLN   538      92.628  69.495  13.761  1.00 82.57       1SG4079
ATOM   4079  C   GLN   538      89.571  70.595  17.902  1.00 82.57       1SG4080
ATOM   4080  O   GLN   538      90.040  69.612  18.474  1.00 82.57       1SG4081
ATOM   4081  N   GLY   539      89.251  71.720  18.563  1.00 27.62       1SG4082
ATOM   4082  CA  GLY   539      89.517  71.836  19.968  1.00 27.62       1SG4083
ATOM   4083  C   GLY   539      88.704  70.843  20.738  1.00 27.62       1SG4084
ATOM   4084  O   GLY   539      89.198  70.221  21.678  1.00 27.62       1SG4085
ATOM   4085  N   ASP   540      87.427  70.668  20.359  1.00 82.60       1SG4086
ATOM   4086  CA  ASP   540      86.546  69.809  21.097  1.00 82.60       1SG4087
ATOM   4087  CB  ASP   540      85.112  69.826  20.534  1.00 82.60       1SG4088
ATOM   4088  CG  ASP   540      84.186  69.125  21.518  1.00 82.60       1SG4089
ATOM   4089  OD1 ASP   540      84.491  67.964  21.903  1.00 82.60       1SG4090
ATOM   4090  OD2 ASP   540      83.159  69.745  21.902  1.00 82.60       1SG4091
ATOM   4091  C   ASP   540      87.065  68.404  21.062  1.00 82.60       1SG4092
ATOM   4092  O   ASP   540      87.061  67.718  22.083  1.00 82.60       1SG4093
ATOM   4093  N   HIS   541      87.528  67.935  19.889  1.00 37.20       1SG4094
ATOM   4094  CA  HIS   541      88.017  66.588  19.791  1.00 37.20       1SG4095
ATOM   4095  ND1 HIS   541      86.632  64.580  17.428  1.00 37.20       1SG4096
ATOM   4096  CG  HIS   541      87.189  65.837  17.520  1.00 37.20       1SG4097
ATOM   4097  CB  HIS   541      88.385  66.166  18.360  1.00 37.20       1SG4098
ATOM   4098  NE2 HIS   541      85.426  65.905  16.111  1.00 37.20       1SG4099
ATOM   4099  CD2 HIS   541      86.438  66.633  16.713  1.00 37.20       1SG4100
ATOM   4100  CE1 HIS   541      85.583  64.677  16.573  1.00 37.20       1SG4101
ATOM   4101  C   HIS   541      89.246  66.431  20.624  1.00 37.20       1SG4102
ATOM   4102  O   HIS   541      89.409  65.431  21.323  1.00 37.20       1SG4103
ATOM   4103  N   LEU   542      90.141  67.432  20.584  1.00 94.54       1SG4104
ATOM   4104  CA  LEU   542      91.385  67.311  21.285  1.00 94.54       1SG4105
ATOM   4105  CB  LEU   542      92.335  68.493  21.036  1.00 94.54       1SG4106
ATOM   4106  CG  LEU   542      92.827  68.560  19.577  1.00 94.54       1SG4107
ATOM   4107  CD1 LEU   542      93.849  69.691  19.380  1.00 94.54       1SG4108
ATOM   4108  CD2 LEU   542      93.345  67.189  19.106  1.00 94.54       1SG4109
ATOM   4109  C   LEU   542      91.132  67.195  22.757  1.00 94.54       1SG4110
ATOM   4110  O   LEU   542      91.804  66.434  23.450  1.00 94.54       1SG4111
ATOM   4111  N   LEU   543      90.150  67.949  23.278  1.00134.06       1SG4112
ATOM   4112  CA  LEU   543      89.840  67.919  24.679  1.00134.06       1SG4113
ATOM   4113  CB  LEU   543      88.661  68.857  24.993  1.00134.06       1SG4114
ATOM   4114  CG  LEU   543      88.196  68.893  26.458  1.00134.06       1SG4115
ATOM   4115  CD1 LEU   543      89.218  69.580  27.369  1.00134.06       1SG4116
ATOM   4116  CD2 LEU   543      86.800  69.523  26.569  1.00134.06       1SG4117
ATOM   4117  C   LEU   543      89.412  66.534  25.062  1.00134.06       1SG4118
ATOM   4118  O   LEU   543      89.856  65.994  26.075  1.00134.06       1SG4119
ATOM   4119  N   HIS   544      88.534  65.920  24.250  1.00 77.25       1SG4120
ATOM   4120  CA  HIS   544      87.982  64.642  24.593  1.00 77.25       1SG4121
ATOM   4121  ND1 HIS   544      84.863  63.454  24.995  1.00 77.25       1SG4122
ATOM   4122  CG  HIS   544      85.952  63.172  24.201  1.00 77.25       1SG4123
ATOM   4123  CB  HIS   544      86.855  64.226  23.634  1.00 77.25       1SG4124
ATOM   4124  NE2 HIS   544      84.925  61.244  24.764  1.00 77.25       1SG4125
ATOM   4125  CD2 HIS   544      85.976  61.817  24.070  1.00 77.25       1SG4126
ATOM   4126  CE1 HIS   544      84.285  62.266  25.304  1.00 77.25       1SG4127
ATOM   4127  C   HIS   544      89.036  63.572  24.579  1.00 77.25       1SG4128
ATOM   4128  O   HIS   544      89.131  62.777  25.514  1.00 77.25       1SG4129
ATOM   4129  N   SER   545      89.864  63.528  23.516  1.00 71.28       1SG4130
ATOM   4130  CA  SER   545      90.858  62.496  23.365  1.00 71.28       1SG4131
ATOM   4131  CB  SER   545      91.565  62.540  22.000  1.00 71.28       1SG4132
ATOM   4132  OG  SER   545      92.529  61.501  21.922  1.00 71.28       1SG4133
ATOM   4133  C   SER   545      91.929  62.615  24.407  1.00 71.28       1SG4134
ATOM   4134  O   SER   545      92.343  61.617  24.993  1.00 71.28       1SG4135
ATOM   4135  N   THR   546      92.392  63.848  24.676  1.00106.00       1SG4136
ATOM   4136  CA  THR   546      93.490  64.079  25.574  1.00106.00       1SG4137
ATOM   4137  CB  THR   546      93.867  65.531  25.661  1.00106.00       1SG4138
ATOM   4138  OG1 THR   546      95.046  65.685  26.437  1.00106.00       1SG4139
ATOM   4139  CG2 THR   546      92.701  66.320  26.284  1.00106.00       1SG4140
ATOM   4140  C   THR   546      93.145  63.618  26.956  1.00106.00       1SG4141
ATOM   4141  O   THR   546      93.993  63.072  27.660  1.00106.00       1SG4142
ATOM   4142  N   ARG   547      91.898  63.853  27.399  1.00 69.60       1SG4143
ATOM   4143  CA  ARG   547      91.525  63.451  28.724  1.00 69.60       1SG4144
ATOM   4144  CB  ARG   547      90.114  63.927  29.125  1.00 69.60       1SG4145
ATOM   4145  CG  ARG   547      90.055  65.432  29.411  1.00 69.60       1SG4146
ATOM   4146  CD  ARG   547      88.728  65.915  29.998  1.00 69.60       1SG4147
ATOM   4147  NE  ARG   547      87.711  65.874  28.910  1.00 69.60       1SG4148
ATOM   4148  CZ  ARG   547      86.527  66.536  29.056  1.00 69.60       1SG4149
ATOM   4149  NH1 ARG   547      86.260  67.230  30.201  1.00 69.60       1SG4150
ATOM   4150  NH2 ARG   547      85.610  66.513  28.047  1.00 69.60       1SG4151
ATOM   4151  C   ARG   547      91.586  61.959  28.832  1.00 69.60       1SG4152
ATOM   4152  O   ARG   547      92.078  61.424  29.824  1.00 69.60       1SG4153
ATOM   4153  N   LYS   548      91.100  61.245  27.801  1.00 77.34       1SG4154
ATOM   4154  CA  LYS   548      91.083  59.810  27.829  1.00 77.34       1SG4155
ATOM   4155  CB  LYS   548      90.409  59.208  26.587  1.00 77.34       1SG4156
ATOM   4156  CG  LYS   548      88.923  59.547  26.492  1.00 77.34       1SG4157
ATOM   4157  CD  LYS   548      88.102  58.989  27.653  1.00 77.34       1SG4158
ATOM   4158  CE  LYS   548      86.626  59.382  27.602  1.00 77.34       1SG4159
ATOM   4159  NZ  LYS   548      85.904  58.753  28.732  1.00 77.34       1SG4160
ATOM   4160  C   LYS   548      92.491  59.306  27.859  1.00 77.34       1SG4161
ATOM   4161  O   LYS   548      92.802  58.339  28.553  1.00 77.34       1SG4162
ATOM   4162  N   GLN   549      93.378  59.970  27.100  1.00 49.24       1SG4163
ATOM   4163  CA  GLN   549      94.754  59.600  26.957  1.00 49.24       1SG4164
ATOM   4164  CB  GLN   549      95.507  60.505  25.968  1.00 49.24       1SG4165
ATOM   4165  CG  GLN   549      95.006  60.396  24.526  1.00 49.24       1SG4166
ATOM   4166  CD  GLN   549      95.817  61.356  23.666  1.00 49.24       1SG4167
ATOM   4167  OE1 GLN   549      95.926  61.187  22.452  1.00 49.24       1SG4168
ATOM   4168  NE2 GLN   549      96.395  62.406  24.308  1.00 49.24       1SG4169
ATOM   4169  C   GLN   549      95.432  59.720  28.282  1.00 49.24       1SG4170
ATOM   4170  O   GLN   549      96.320  58.933  28.599  1.00 49.24       1SG4171
ATOM   4171  N   VAL   550      95.000  60.688  29.109  1.00 51.30       1SG4172
ATOM   4172  CA  VAL   550      95.643  60.979  30.357  1.00 51.30       1SG4173
ATOM   4173  CB  VAL   550      94.891  61.984  31.177  1.00 51.30       1SG4174
ATOM   4174  CG1 VAL   550      95.608  62.146  32.527  1.00 51.30       1SG4175
ATOM   4175  CG2 VAL   550      94.773  63.288  30.373  1.00 51.30       1SG4176
ATOM   4176  C   VAL   550      95.721  59.733  31.165  1.00 51.30       1SG4177
ATOM   4177  O   VAL   550      96.698  59.521  31.880  1.00 51.30       1SG4178
ATOM   4178  N   GLU   551      94.693  58.874  31.102  1.00 63.96       1SG4179
ATOM   4179  CA  GLU   551      94.797  57.685  31.890  1.00 63.96       1SG4180
ATOM   4180  CB  GLU   551      93.561  56.773  31.790  1.00 63.96       1SG4181
ATOM   4181  CG  GLU   551      92.332  57.357  32.491  1.00 63.96       1SG4182
ATOM   4182  CD  GLU   551      91.203  56.340  32.423  1.00 63.96       1SG4183
ATOM   4183  OE1 GLU   551      90.600  56.199  31.326  1.00 63.96       1SG4184
ATOM   4184  OE2 GLU   551      90.932  55.689  33.467  1.00 63.96       1SG4185
ATOM   4185  C   GLU   551      95.999  56.912  31.421  1.00 63.96       1SG4186
ATOM   4186  O   GLU   551      96.779  56.424  32.237  1.00 63.96       1SG4187
ATOM   4187  N   GLU   552      96.181  56.778  30.091  1.00163.43       1SG4188
ATOM   4188  CA  GLU   552      97.297  56.046  29.546  1.00163.43       1SG4189
ATOM   4189  CB  GLU   552      97.182  55.861  28.022  1.00163.43       1SG4190
ATOM   4190  CG  GLU   552      96.077  54.897  27.582  1.00163.43       1SG4191
ATOM   4191  CD  GLU   552      96.622  53.479  27.678  1.00163.43       1SG4192
ATOM   4192  OE1 GLU   552      97.260  53.159  28.715  1.00163.43       1SG4193
ATOM   4193  OE2 GLU   552      96.413  52.700  26.710  1.00163.43       1SG4194
ATOM   4194  C   GLU   552      98.606  56.774  29.781  1.00163.43       1SG4195
ATOM   4195  O   GLU   552      99.571  56.188  30.270  1.00163.43       1SG4196
ATOM   4196  N   ALA   553      98.630  58.087  29.462  1.00 85.48       1SG4197
ATOM   4197  CA  ALA   553      99.696  59.057  29.488  1.00 85.48       1SG4198
ATOM   4198  CB  ALA   553      99.263  60.433  28.954  1.00 85.48       1SG4199
ATOM   4199  C   ALA   553     100.152  59.239  30.899  1.00 85.48       1SG4200
ATOM   4200  O   ALA   553     101.241  59.750  31.153  1.00 85.48       1SG4201
ATOM   4201  N   GLY   554      99.308  58.831  31.859  1.00 53.72       1SG4202
ATOM   4202  CA  GLY   554      99.507  59.087  33.255  1.00 53.72       1SG4203
ATOM   4203  C   GLY   554     100.891  58.701  33.670  1.00 53.72       1SG4204
ATOM   4204  O   GLY   554     101.452  59.322  34.572  1.00 53.72       1SG4205
ATOM   4205  N   ASP   555     101.486  57.670  33.051  1.00 63.55       1SG4206
ATOM   4206  CA  ASP   555     102.798  57.276  33.471  1.00 63.55       1SG4207
ATOM   4207  CB  ASP   555     103.387  56.119  32.640  1.00 63.55       1SG4208
ATOM   4208  CG  ASP   555     102.728  54.823  33.094  1.00 63.55       1SG4209
ATOM   4209  OD1 ASP   555     102.241  54.792  34.255  1.00 63.55       1SG4210
ATOM   4210  OD2 ASP   555     102.708  53.848  32.294  1.00 63.55       1SG4211
ATOM   4211  C   ASP   555     103.746  58.435  33.361  1.00 63.55       1SG4212
ATOM   4212  O   ASP   555     104.563  58.640  34.256  1.00 63.55       1SG4213
ATOM   4213  N   LYS   556     103.687  59.248  32.289  1.00217.38       1SG4214
ATOM   4214  CA  LYS   556     104.691  60.274  32.268  1.00217.38       1SG4215
ATOM   4215  CB  LYS   556     105.544  60.233  30.994  1.00217.38       1SG4216
ATOM   4216  CG  LYS   556     106.272  58.891  30.952  1.00217.38       1SG4217
ATOM   4217  CD  LYS   556     107.029  58.634  32.256  1.00217.38       1SG4218
ATOM   4218  CE  LYS   556     107.319  57.160  32.534  1.00217.38       1SG4219
ATOM   4219  NZ  LYS   556     107.787  56.994  33.928  1.00217.38       1SG4220
ATOM   4220  C   LYS   556     104.082  61.619  32.456  1.00217.38       1SG4221
ATOM   4221  O   LYS   556     103.986  62.412  31.522  1.00217.38       1SG4222
ATOM   4222  N   LEU   557     103.687  61.918  33.710  1.00164.62       1SG4223
ATOM   4223  CA  LEU   557     103.086  63.179  34.020  1.00164.62       1SG4224
ATOM   4224  CB  LEU   557     101.572  63.159  33.730  1.00164.62       1SG4225
ATOM   4225  CG  LEU   557     100.858  64.513  33.844  1.00164.62       1SG4226
ATOM   4226  CD1 LEU   557     101.358  65.481  32.762  1.00164.62       1SG4227
ATOM   4227  CD2 LEU   557      99.331  64.336  33.803  1.00164.62       1SG4228
ATOM   4228  C   LEU   557     103.272  63.382  35.494  1.00164.62       1SG4229
ATOM   4229  O   LEU   557     102.966  62.499  36.290  1.00164.62       1SG4230
ATOM   4230  N   PRO   558     103.786  64.517  35.882  1.00126.57       1SG4231
ATOM   4231  CA  PRO   558     103.949  64.773  37.289  1.00126.57       1SG4232
ATOM   4232  CD  PRO   558     104.866  65.103  35.104  1.00126.57       1SG4233
ATOM   4233  CB  PRO   558     105.001  65.875  37.401  1.00126.57       1SG4234
ATOM   4234  CG  PRO   558     105.846  65.698  36.129  1.00126.57       1SG4235
ATOM   4235  C   PRO   558     102.639  65.135  37.906  1.00126.57       1SG4236
ATOM   4236  O   PRO   558     101.671  65.372  37.187  1.00126.57       1SG4237
ATOM   4237  N   ALA   559     102.566  65.137  39.247  1.00 19.62       1SG4238
ATOM   4238  CA  ALA   559     101.347  65.515  39.892  1.00 19.62       1SG4239
ATOM   4239  CB  ALA   559     101.434  65.409  41.425  1.00 19.62       1SG4240
ATOM   4240  C   ALA   559     101.090  66.947  39.546  1.00 19.62       1SG4241
ATOM   4241  O   ALA   559      99.962  67.338  39.251  1.00 19.62       1SG4242
ATOM   4242  N   ASP   560     102.160  67.764  39.551  1.00 80.18       1SG4243
ATOM   4243  CA  ASP   560     102.030  69.172  39.317  1.00 80.18       1SG4244
ATOM   4244  CB  ASP   560     103.392  69.894  39.344  1.00 80.18       1SG4245
ATOM   4245  CG  ASP   560     103.166  71.378  39.087  1.00 80.18       1SG4246
ATOM   4246  OD1 ASP   560     101.986  71.821  39.159  1.00 80.18       1SG4247
ATOM   4247  OD2 ASP   560     104.168  72.089  38.811  1.00 80.18       1SG4248
ATOM   4248  C   ASP   560     101.449  69.420  37.965  1.00 80.18       1SG4249
ATOM   4249  O   ASP   560     100.496  70.186  37.831  1.00 80.18       1SG4250
ATOM   4250  N   ASP   561     102.014  68.797  36.916  1.00123.16       1SG4251
ATOM   4251  CA  ASP   561     101.522  69.095  35.603  1.00123.16       1SG4252
ATOM   4252  CB  ASP   561     102.525  68.858  34.450  1.00123.16       1SG4253
ATOM   4253  CG  ASP   561     102.942  67.407  34.324  1.00123.16       1SG4254
ATOM   4254  OD1 ASP   561     102.418  66.557  35.085  1.00123.16       1SG4255
ATOM   4255  OD2 ASP   561     103.796  67.127  33.441  1.00123.16       1SG4256
ATOM   4256  C   ASP   561     100.184  68.470  35.329  1.00123.16       1SG4257
ATOM   4257  O   ASP   561      99.398  69.017  34.558  1.00123.16       1SG4258
ATOM   4258  N   LYS   562      99.879  67.304  35.932  1.00 69.28       1SG4259
ATOM   4259  CA  LYS   562      98.621  66.660  35.665  1.00 69.28       1SG4260
ATOM   4260  CB  LYS   562      98.451  65.337  36.434  1.00 69.28       1SG4261
ATOM   4261  CG  LYS   562      97.114  64.641  36.162  1.00 69.28       1SG4262
ATOM   4262  CD  LYS   562      97.023  63.222  36.731  1.00 69.28       1SG4263
ATOM   4263  CE  LYS   562      97.847  62.183  35.967  1.00 69.28       1SG4264
ATOM   4264  NZ  LYS   562      97.781  60.881  36.669  1.00 69.28       1SG4265
ATOM   4265  C   LYS   562      97.503  67.550  36.106  1.00 69.28       1SG4266
ATOM   4266  O   LYS   562      96.531  67.746  35.378  1.00 69.28       1SG4267
ATOM   4267  N   THR   563      97.628  68.120  37.316  1.00 89.39       1SG4268
ATOM   4268  CA  THR   563      96.592  68.937  37.872  1.00 89.39       1SG4269
ATOM   4269  CB  THR   563      96.893  69.378  39.274  1.00 89.39       1SG4270
ATOM   4270  OG1 THR   563      95.811  70.142  39.779  1.00 89.39       1SG4271
ATOM   4271  CG2 THR   563      98.172  70.228  39.281  1.00 89.39       1SG4272
ATOM   4272  C   THR   563      96.410  70.157  37.032  1.00 89.39       1SG4273
ATOM   4273  O   THR   563      95.281  70.573  36.774  1.00 89.39       1SG4274
ATOM   4274  N   ALA   564      97.522  70.766  36.582  1.00 25.77       1SG4275
ATOM   4275  CA  ALA   564      97.429  71.967  35.807  1.00 25.77       1SG4276
ATOM   4276  CB  ALA   564      98.807  72.541  35.433  1.00 25.77       1SG4277
ATOM   4277  C   ALA   564      96.712  71.673  34.528  1.00 25.77       1SG4278
ATOM   4278  O   ALA   564      95.833  72.427  34.113  1.00 25.77       1SG4279
ATOM   4279  N   ILE   565      97.069  70.552  33.878  1.00 99.71       1SG4280
ATOM   4280  CA  ILE   565      96.497  70.203  32.614  1.00 99.71       1SG4281
ATOM   4281  CB  ILE   565      97.138  68.988  32.027  1.00 99.71       1SG4282
ATOM   4282  CG2 ILE   565      96.424  68.636  30.712  1.00 99.71       1SG4283
ATOM   4283  CG1 ILE   565      98.632  69.285  31.865  1.00 99.71       1SG4284
ATOM   4284  CD1 ILE   565      98.858  70.610  31.144  1.00 99.71       1SG4285
ATOM   4285  C   ILE   565      95.045  69.917  32.777  1.00 99.71       1SG4286
ATOM   4286  O   ILE   565      94.224  70.429  32.021  1.00 99.71       1SG4287
ATOM   4287  N   GLU   566      94.683  69.119  33.797  1.00 89.67       1SG4288
ATOM   4288  CA  GLU   566      93.312  68.730  33.940  1.00 89.67       1SG4289
ATOM   4289  CB  GLU   566      93.056  67.742  35.086  1.00 89.67       1SG4290
ATOM   4290  CG  GLU   566      91.599  67.275  35.111  1.00 89.67       1SG4291
ATOM   4291  CD  GLU   566      91.300  66.654  33.752  1.00 89.67       1SG4292
ATOM   4292  OE1 GLU   566      91.928  65.610  33.432  1.00 89.67       1SG4293
ATOM   4293  OE2 GLU   566      90.447  67.218  33.015  1.00 89.67       1SG4294
ATOM   4294  C   GLU   566      92.471  69.941  34.167  1.00 89.67       1SG4295
ATOM   4295  O   GLU   566      91.354  70.024  33.659  1.00 89.67       1SG4296
ATOM   4296  N   SER   567      92.980  70.913  34.946  1.00 58.95       1SG4297
ATOM   4297  CA  SER   567      92.215  72.098  35.194  1.00 58.95       1SG4298
ATOM   4298  CB  SER   567      92.915  73.070  36.159  1.00 58.95       1SG4299
ATOM   4299  OG  SER   567      92.110  74.224  36.358  1.00 58.95       1SG4300
ATOM   4300  C   SER   567      92.037  72.816  33.897  1.00 58.95       1SG4301
ATOM   4301  O   SER   567      90.995  73.421  33.647  1.00 58.95       1SG4302
ATOM   4302  N   ALA   568      93.069  72.779  33.032  1.00 32.34       1SG4303
ATOM   4303  CA  ALA   568      93.028  73.453  31.769  1.00 32.34       1SG4304
ATOM   4304  CB  ALA   568      94.357  73.357  30.998  1.00 32.34       1SG4305
ATOM   4305  C   ALA   568      91.966  72.848  30.906  1.00 32.34       1SG4306
ATOM   4306  O   ALA   568      91.251  73.569  30.212  1.00 32.34       1SG4307
ATOM   4307  N   LEU   569      91.842  71.505  30.907  1.00109.90       1SG4308
ATOM   4308  CA  LEU   569      90.848  70.875  30.083  1.00109.90       1SG4309
ATOM   4309  CB  LEU   569      90.869  69.330  30.092  1.00109.90       1SG4310
ATOM   4310  CG  LEU   569      92.025  68.630  29.337  1.00109.90       1SG4311
ATOM   4311  CD1 LEU   569      92.058  69.012  27.857  1.00109.90       1SG4312
ATOM   4312  CD2 LEU   569      93.383  68.797  30.008  1.00109.90       1SG4313
ATOM   4313  C   LEU   569      89.481  71.273  30.549  1.00109.90       1SG4314
ATOM   4314  O   LEU   569      88.602  71.555  29.736  1.00109.90       1SG4315
ATOM   4315  N   THR   570      89.265  71.303  31.876  1.00 98.17       1SG4316
ATOM   4316  CA  THR   570      87.969  71.627  32.401  1.00 98.17       1SG4317
ATOM   4317  CB  THR   570      87.889  71.532  33.896  1.00 98.17       1SG4318
ATOM   4318  OG1 THR   570      88.745  72.492  34.496  1.00 98.17       1SG4319
ATOM   4319  CG2 THR   570      88.301  70.114  34.327  1.00 98.17       1SG4320
ATOM   4320  C   THR   570      87.639  73.035  32.028  1.00 98.17       1SG4321
ATOM   4321  O   THR   570      86.503  73.340  31.671  1.00 98.17       1SG4322
ATOM   4322  N   ALA   571      88.635  73.934  32.114  1.00 25.96       1SG4323
ATOM   4323  CA  ALA   571      88.440  75.316  31.794  1.00 25.96       1SG4324
ATOM   4324  CB  ALA   571      89.706  76.164  32.008  1.00 25.96       1SG4325
ATOM   4325  C   ALA   571      88.078  75.412  30.347  1.00 25.96       1SG4326
ATOM   4326  O   ALA   571      87.244  76.226  29.955  1.00 25.96       1SG4327
ATOM   4327  N   LEU   572      88.703  74.574  29.505  1.00 55.51       1SG4328
ATOM   4328  CA  LEU   572      88.431  74.643  28.103  1.00 55.51       1SG4329
ATOM   4329  CB  LEU   572      89.153  73.566  27.281  1.00 55.51       1SG4330
ATOM   4330  CG  LEU   572      90.682  73.657  27.283  1.00 55.51       1SG4331
ATOM   4331  CD1 LEU   572      91.256  72.538  26.404  1.00 55.51       1SG4332
ATOM   4332  CD2 LEU   572      91.179  75.057  26.882  1.00 55.51       1SG4333
ATOM   4333  C   LEU   572      86.981  74.363  27.869  1.00 55.51       1SG4334
ATOM   4334  O   LEU   572      86.325  75.077  27.113  1.00 55.51       1SG4335
ATOM   4335  N   GLU   573      86.440  73.314  28.518  1.00 50.44       1SG4336
ATOM   4336  CA  GLU   573      85.081  72.923  28.272  1.00 50.44       1SG4337
ATOM   4337  CB  GLU   573      84.682  71.640  29.026  1.00 50.44       1SG4338
ATOM   4338  CG  GLU   573      83.280  71.128  28.682  1.00 50.44       1SG4339
ATOM   4339  CD  GLU   573      83.098  69.759  29.324  1.00 50.44       1SG4340
ATOM   4340  OE1 GLU   573      84.101  69.000  29.382  1.00 50.44       1SG4341
ATOM   4341  OE2 GLU   573      81.957  69.449  29.762  1.00 50.44       1SG4342
ATOM   4342  C   GLU   573      84.150  74.021  28.692  1.00 50.44       1SG4343
ATOM   4343  O   GLU   573      83.211  74.356  27.970  1.00 50.44       1SG4344
ATOM   4344  N   THR   574      84.401  74.631  29.865  1.00100.32       1SG4345
ATOM   4345  CA  THR   574      83.525  75.663  30.343  1.00100.32       1SG4346
ATOM   4346  CB  THR   574      83.888  76.174  31.709  1.00100.32       1SG4347
ATOM   4347  OG1 THR   574      82.852  77.011  32.200  1.00100.32       1SG4348
ATOM   4348  CG2 THR   574      85.208  76.958  31.637  1.00100.32       1SG4349
ATOM   4349  C   THR   574      83.583  76.805  29.383  1.00100.32       1SG4350
ATOM   4350  O   THR   574      82.578  77.455  29.094  1.00100.32       1SG4351
ATOM   4351  N   ALA   575      84.786  77.063  28.849  1.00 48.31       1SG4352
ATOM   4352  CA  ALA   575      85.003  78.124  27.916  1.00 48.31       1SG4353
ATOM   4353  CB  ALA   575      86.467  78.228  27.450  1.00 48.31       1SG4354
ATOM   4354  C   ALA   575      84.163  77.839  26.717  1.00 48.31       1SG4355
ATOM   4355  O   ALA   575      83.676  78.768  26.074  1.00 48.31       1SG4356
ATOM   4356  N   LEU   576      83.960  76.539  26.411  1.00 87.22       1SG4357
ATOM   4357  CA  LEU   576      83.209  76.130  25.255  1.00 87.22       1SG4358
ATOM   4358  CB  LEU   576      82.943  74.612  25.200  1.00 87.22       1SG4359
ATOM   4359  CG  LEU   576      84.197  73.754  24.941  1.00 87.22       1SG4360
ATOM   4360  CD1 LEU   576      83.855  72.256  24.893  1.00 87.22       1SG4361
ATOM   4361  CD2 LEU   576      84.936  74.221  23.676  1.00 87.22       1SG4362
ATOM   4362  C   LEU   576      81.900  76.828  25.347  1.00 87.22       1SG4363
ATOM   4363  O   LEU   576      81.385  77.319  24.345  1.00 87.22       1SG4364
ATOM   4364  N   LYS   577      81.320  76.916  26.552  1.00247.71       1SG4365
ATOM   4365  CA  LYS   577      80.162  77.748  26.580  1.00247.71       1SG4366
ATOM   4366  CB  LYS   577      79.349  77.674  27.883  1.00247.71       1SG4367
ATOM   4367  CG  LYS   577      78.647  76.330  28.083  1.00247.71       1SG4368
ATOM   4368  CD  LYS   577      78.047  76.158  29.479  1.00247.71       1SG4369
ATOM   4369  CE  LYS   577      79.089  76.133  30.599  1.00247.71       1SG4370
ATOM   4370  NZ  LYS   577      79.926  74.917  30.490  1.00247.71       1SG4371
ATOM   4371  C   LYS   577      80.719  79.131  26.445  1.00247.71       1SG4372
ATOM   4372  O   LYS   577      81.393  79.640  27.339  1.00247.71       1SG4373
ATOM   4373  N   GLY   578      80.435  79.775  25.302  1.00291.32       1SG4374
ATOM   4374  CA  GLY   578      81.004  81.053  24.986  1.00291.32       1SG4375
ATOM   4375  C   GLY   578      82.007  80.766  23.911  1.00291.32       1SG4376
ATOM   4376  O   GLY   578      82.584  79.681  23.880  1.00291.32       1SG4377
ATOM   4377  N   GLU   579      82.250  81.715  22.983  1.00293.86       1SG4378
ATOM   4378  CA  GLU   579      83.151  81.350  21.924  1.00293.86       1SG4379
ATOM   4379  CB  GLU   579      82.444  80.661  20.746  1.00293.86       1SG4380
ATOM   4380  CG  GLU   579      81.830  79.311  21.112  1.00293.86       1SG4381
ATOM   4381  CD  GLU   579      81.050  78.808  19.907  1.00293.86       1SG4382
ATOM   4382  OE1 GLU   579      80.159  79.557  19.425  1.00293.86       1SG4383
ATOM   4383  OE2 GLU   579      81.328  77.663  19.458  1.00293.86       1SG4384
ATOM   4384  C   GLU   579      83.843  82.551  21.348  1.00293.86       1SG4385
ATOM   4385  O   GLU   579      83.423  83.690  21.548  1.00293.86       1SG4386
ATOM   4386  N   ASP   580      84.966  82.287  20.635  1.00275.41       1SG4387
ATOM   4387  CA  ASP   580      85.758  83.262  19.932  1.00275.41       1SG4388
ATOM   4388  CB  ASP   580      86.562  84.178  20.876  1.00275.41       1SG4389
ATOM   4389  CG  ASP   580      87.236  85.285  20.073  1.00275.41       1SG4390
ATOM   4390  OD1 ASP   580      87.343  85.145  18.825  1.00275.41       1SG4391
ATOM   4391  OD2 ASP   580      87.652  86.293  20.705  1.00275.41       1SG4392
ATOM   4392  C   ASP   580      86.744  82.485  19.103  1.00275.41       1SG4393
ATOM   4393  O   ASP   580      87.474  81.650  19.628  1.00275.41       1SG4394
ATOM   4394  N   LYS   581      86.817  82.759  17.786  1.00145.47       1SG4395
ATOM   4395  CA  LYS   581      87.664  82.015  16.890  1.00145.47       1SG4396
ATOM   4396  CB  LYS   581      87.556  82.527  15.441  1.00145.47       1SG4397
ATOM   4397  CG  LYS   581      88.505  81.850  14.448  1.00145.47       1SG4398
ATOM   4398  CD  LYS   581      88.234  80.362  14.227  1.00145.47       1SG4399
ATOM   4399  CE  LYS   581      89.021  79.779  13.051  1.00145.47       1SG4400
ATOM   4400  NZ  LYS   581      90.384  80.355  13.019  1.00145.47       1SG4401
ATOM   4401  C   LYS   581      89.102  82.111  17.290  1.00145.47       1SG4402
ATOM   4402  O   LYS   581      89.806  81.102  17.335  1.00145.47       1SG4403
ATOM   4403  N   ALA   582      89.578  83.322  17.622  1.00 29.13       1SG4404
ATOM   4404  CA  ALA   582      90.960  83.476  17.963  1.00 29.13       1SG4405
ATOM   4405  CB  ALA   582      91.320  84.922  18.344  1.00 29.13       1SG4406
ATOM   4406  C   ALA   582      91.202  82.620  19.155  1.00 29.13       1SG4407
ATOM   4407  O   ALA   582      92.247  81.986  19.287  1.00 29.13       1SG4408
ATOM   4408  N   ALA   583      90.209  82.589  20.057  1.00 43.43       1SG4409
ATOM   4409  CA  ALA   583      90.319  81.850  21.273  1.00 43.43       1SG4410
ATOM   4410  CB  ALA   583      89.080  82.001  22.170  1.00 43.43       1SG4411
ATOM   4411  C   ALA   583      90.469  80.387  20.982  1.00 43.43       1SG4412
ATOM   4412  O   ALA   583      91.294  79.726  21.607  1.00 43.43       1SG4413
ATOM   4413  N   ILE   584      89.702  79.831  20.018  1.00108.74       1SG4414
ATOM   4414  CA  ILE   584      89.782  78.408  19.817  1.00108.74       1SG4415
ATOM   4415  CB  ILE   584      88.785  77.803  18.859  1.00108.74       1SG4416
ATOM   4416  CG2 ILE   584      89.308  76.404  18.505  1.00108.74       1SG4417
ATOM   4417  CG1 ILE   584      87.374  77.721  19.473  1.00108.74       1SG4418
ATOM   4418  CD1 ILE   584      86.658  79.045  19.682  1.00108.74       1SG4419
ATOM   4419  C   ILE   584      91.147  77.996  19.382  1.00108.74       1SG4420
ATOM   4420  O   ILE   584      91.650  76.970  19.837  1.00108.74       1SG4421
ATOM   4421  N   GLU   585      91.782  78.749  18.470  1.00 35.65       1SG4422
ATOM   4422  CA  GLU   585      93.091  78.346  18.049  1.00 35.65       1SG4423
ATOM   4423  CB  GLU   585      93.639  79.207  16.895  1.00 35.65       1SG4424
ATOM   4424  CG  GLU   585      92.858  79.023  15.590  1.00 35.65       1SG4425
ATOM   4425  CD  GLU   585      93.472  79.905  14.510  1.00 35.65       1SG4426
ATOM   4426  OE1 GLU   585      93.634  81.130  14.756  1.00 35.65       1SG4427
ATOM   4427  OE2 GLU   585      93.791  79.357  13.420  1.00 35.65       1SG4428
ATOM   4428  C   GLU   585      94.033  78.456  19.209  1.00 35.65       1SG4429
ATOM   4429  O   GLU   585      94.824  77.549  19.467  1.00 35.65       1SG4430
ATOM   4430  N   ALA   586      93.951  79.570  19.959  1.00 28.30       1SG4431
ATOM   4431  CA  ALA   586      94.862  79.808  21.042  1.00 28.30       1SG4432
ATOM   4432  CB  ALA   586      94.641  81.172  21.716  1.00 28.30       1SG4433
ATOM   4433  C   ALA   586      94.691  78.761  22.094  1.00 28.30       1SG4434
ATOM   4434  O   ALA   586      95.671  78.234  22.617  1.00 28.30       1SG4435
ATOM   4435  N   LYS   587      93.433  78.421  22.427  1.00106.15       1SG4436
ATOM   4436  CA  LYS   587      93.177  77.469  23.468  1.00106.15       1SG4437
ATOM   4437  CB  LYS   587      91.686  77.315  23.809  1.00106.15       1SG4438
ATOM   4438  CG  LYS   587      91.176  78.375  24.788  1.00106.15       1SG4439
ATOM   4439  CD  LYS   587      91.847  78.286  26.162  1.00106.15       1SG4440
ATOM   4440  CE  LYS   587      91.321  79.301  27.179  1.00106.15       1SG4441
ATOM   4441  NZ  LYS   587      91.939  79.055  28.502  1.00106.15       1SG4442
ATOM   4442  C   LYS   587      93.704  76.127  23.087  1.00106.15       1SG4443
ATOM   4443  O   LYS   587      94.206  75.398  23.940  1.00106.15       1SG4444
ATOM   4444  N   MET   588      93.579  75.751  21.803  1.00 71.38       1SG4445
ATOM   4445  CA  MET   588      94.045  74.462  21.390  1.00 71.38       1SG4446
ATOM   4446  CB  MET   588      93.737  74.169  19.910  1.00 71.38       1SG4447
ATOM   4447  CG  MET   588      94.207  72.790  19.445  1.00 71.38       1SG4448
ATOM   4448  SD  MET   588      93.741  72.367  17.739  1.00 71.38       1SG4449
ATOM   4449  CE  MET   588      94.856  73.570  16.958  1.00 71.38       1SG4450
ATOM   4450  C   MET   588      95.529  74.395  21.578  1.00 71.38       1SG4451
ATOM   4451  O   MET   588      96.053  73.408  22.090  1.00 71.38       1SG4452
ATOM   4452  N   GLN   589      96.240  75.473  21.199  1.00 73.46       1SG4453
ATOM   4453  CA  GLN   589      97.675  75.498  21.255  1.00 73.46       1SG4454
ATOM   4454  CB  GLN   589      98.265  76.817  20.734  1.00 73.46       1SG4455
ATOM   4455  CG  GLN   589      99.792  76.851  20.797  1.00 73.46       1SG4456
ATOM   4456  CD  GLN   589     100.255  78.233  20.356  1.00 73.46       1SG4457
ATOM   4457  OE1 GLN   589      99.856  79.247  20.926  1.00 73.46       1SG4458
ATOM   4458  NE2 GLN   589     101.119  78.275  19.306  1.00 73.46       1SG4459
ATOM   4459  C   GLN   589      98.144  75.361  22.669  1.00 73.46       1SG4460
ATOM   4460  O   GLN   589      99.102  74.642  22.945  1.00 73.46       1SG4461
ATOM   4461  N   GLU   590      97.473  76.050  23.606  1.00 94.66       1SG4462
ATOM   4462  CA  GLU   590      97.905  76.033  24.970  1.00 94.66       1SG4463
ATOM   4463  CB  GLU   590      97.056  76.939  25.873  1.00 94.66       1SG4464
ATOM   4464  CG  GLU   590      97.308  78.426  25.628  1.00 94.66       1SG4465
ATOM   4465  CD  GLU   590      96.415  79.226  26.564  1.00 94.66       1SG4466
ATOM   4466  OE1 GLU   590      95.477  78.621  27.147  1.00 94.66       1SG4467
ATOM   4467  OE2 GLU   590      96.661  80.455  26.706  1.00 94.66       1SG4468
ATOM   4468  C   GLU   590      97.817  74.641  25.509  1.00 94.66       1SG4469
ATOM   4469  O   GLU   590      98.709  74.197  26.230  1.00 94.66       1SG4470
ATOM   4470  N   LEU   591      96.721  73.919  25.208  1.00108.32       1SG4471
ATOM   4471  CA  LEU   591      96.612  72.572  25.689  1.00108.32       1SG4472
ATOM   4472  CB  LEU   591      95.234  71.928  25.495  1.00108.32       1SG4473
ATOM   4473  CG  LEU   591      94.183  72.357  26.534  1.00108.32       1SG4474
ATOM   4474  CD1 LEU   591      94.561  71.870  27.939  1.00108.32       1SG4475
ATOM   4475  CD2 LEU   591      93.892  73.861  26.494  1.00108.32       1SG4476
ATOM   4476  C   LEU   591      97.604  71.678  25.018  1.00108.32       1SG4477
ATOM   4477  O   LEU   591      98.225  70.841  25.670  1.00108.32       1SG4478
ATOM   4478  N   ALA   592      97.775  71.841  23.694  1.00 35.41       1SG4479
ATOM   4479  CA  ALA   592      98.621  71.006  22.891  1.00 35.41       1SG4480
ATOM   4480  CB  ALA   592      98.559  71.357  21.395  1.00 35.41       1SG4481
ATOM   4481  C   ALA   592     100.041  71.128  23.323  1.00 35.41       1SG4482
ATOM   4482  O   ALA   592     100.776  70.143  23.312  1.00 35.41       1SG4483
ATOM   4483  N   GLN   593     100.479  72.340  23.708  1.00 82.77       1SG4484
ATOM   4484  CA  GLN   593     101.861  72.489  24.048  1.00 82.77       1SG4485
ATOM   4485  CB  GLN   593     102.231  73.918  24.480  1.00 82.77       1SG4486
ATOM   4486  CG  GLN   593     102.342  74.895  23.310  1.00 82.77       1SG4487
ATOM   4487  CD  GLN   593     103.634  74.571  22.570  1.00 82.77       1SG4488
ATOM   4488  OE1 GLN   593     103.669  74.526  21.341  1.00 82.77       1SG4489
ATOM   4489  NE2 GLN   593     104.734  74.349  23.339  1.00 82.77       1SG4490
ATOM   4490  C   GLN   593     102.190  71.573  25.180  1.00 82.77       1SG4491
ATOM   4491  O   GLN   593     103.213  70.892  25.138  1.00 82.77       1SG4492
ATOM   4492  N   VAL   594     101.348  71.540  26.230  1.00 95.60       1SG4493
ATOM   4493  CA  VAL   594     101.602  70.662  27.336  1.00 95.60       1SG4494
ATOM   4494  CB  VAL   594     100.772  70.944  28.545  1.00 95.60       1SG4495
ATOM   4495  CG1 VAL   594      99.302  70.616  28.227  1.00 95.60       1SG4496
ATOM   4496  CG2 VAL   594     101.378  70.136  29.706  1.00 95.60       1SG4497
ATOM   4497  C   VAL   594     101.341  69.242  26.938  1.00 95.60       1SG4498
ATOM   4498  O   VAL   594     102.039  68.328  27.371  1.00 95.60       1SG4499
ATOM   4499  N   SER   595     100.301  69.021  26.113  1.00 74.97       1SG4500
ATOM   4500  CA  SER   595      99.904  67.703  25.709  1.00 74.97       1SG4501
ATOM   4501  CB  SER   595      98.653  67.707  24.816  1.00 74.97       1SG4502
ATOM   4502  OG  SER   595      98.310  66.379  24.451  1.00 74.97       1SG4503
ATOM   4503  C   SER   595     101.001  67.038  24.942  1.00 74.97       1SG4504
ATOM   4504  O   SER   595     101.188  65.827  25.044  1.00 74.97       1SG4505
ATOM   4505  N   GLN   596     101.741  67.814  24.129  1.00 87.60       1SG4506
ATOM   4506  CA  GLN   596     102.794  67.279  23.315  1.00 87.60       1SG4507
ATOM   4507  CB  GLN   596     103.332  68.293  22.292  1.00 87.60       1SG4508
ATOM   4508  CG  GLN   596     102.252  68.745  21.307  1.00 87.60       1SG4509
ATOM   4509  CD  GLN   596     101.719  67.520  20.574  1.00 87.60       1SG4510
ATOM   4510  OE1 GLN   596     100.635  67.561  19.994  1.00 87.60       1SG4511
ATOM   4511  NE2 GLN   596     102.494  66.403  20.599  1.00 87.60       1SG4512
ATOM   4512  C   GLN   596     103.933  66.816  24.172  1.00 87.60       1SG4513
ATOM   4513  O   GLN   596     104.561  65.800  23.875  1.00 87.60       1SG4514
ATOM   4514  N   LYS   597     104.225  67.544  25.265  1.00 68.93       1SG4515
ATOM   4515  CA  LYS   597     105.330  67.199  26.111  1.00 68.93       1SG4516
ATOM   4516  CB  LYS   597     105.438  68.127  27.333  1.00 68.93       1SG4517
ATOM   4517  CG  LYS   597     106.607  67.792  28.260  1.00 68.93       1SG4518
ATOM   4518  CD  LYS   597     106.876  68.858  29.324  1.00 68.93       1SG4519
ATOM   4519  CE  LYS   597     107.981  68.464  30.308  1.00 68.93       1SG4520
ATOM   4520  NZ  LYS   597     108.028  69.429  31.431  1.00 68.93       1SG4521
ATOM   4521  C   LYS   597     105.108  65.814  26.622  1.00 68.93       1SG4522
ATOM   4522  O   LYS   597     106.017  64.986  26.602  1.00 68.93       1SG4523
ATOM   4523  N   LEU   598     103.876  65.524  27.080  1.00127.30       1SG4524
ATOM   4524  CA  LEU   598     103.524  64.231  27.589  1.00127.30       1SG4525
ATOM   4525  CB  LEU   598     102.074  64.195  28.123  1.00127.30       1SG4526
ATOM   4526  CG  LEU   598     101.501  62.796  28.450  1.00127.30       1SG4527
ATOM   4527  CD1 LEU   598     101.047  62.045  27.186  1.00127.30       1SG4528
ATOM   4528  CD2 LEU   598     102.484  61.964  29.280  1.00127.30       1SG4529
ATOM   4529  C   LEU   598     103.644  63.229  26.492  1.00127.30       1SG4530
ATOM   4530  O   LEU   598     104.122  62.117  26.708  1.00127.30       1SG4531
ATOM   4531  N   MET   599     103.205  63.602  25.280  1.00 74.51       1SG4532
ATOM   4532  CA  MET   599     103.198  62.683  24.184  1.00 74.51       1SG4533
ATOM   4533  CB  MET   599     102.587  63.307  22.919  1.00 74.51       1SG4534
ATOM   4534  CG  MET   599     101.167  63.841  23.139  1.00 74.51       1SG4535
ATOM   4535  SD  MET   599      99.918  62.582  23.542  1.00 74.51       1SG4536
ATOM   4536  CE  MET   599      99.556  62.158  21.814  1.00 74.51       1SG4537
ATOM   4537  C   MET   599     104.607  62.300  23.871  1.00 74.51       1SG4538
ATOM   4538  O   MET   599     104.893  61.135  23.597  1.00 74.51       1SG4539
ATOM   4539  N   GLU   600     105.527  63.282  23.922  1.00 67.73       1SG4540
ATOM   4540  CA  GLU   600     106.893  63.035  23.570  1.00 67.73       1SG4541
ATOM   4541  CB  GLU   600     107.770  64.300  23.582  1.00 67.73       1SG4542
ATOM   4542  CG  GLU   600     109.223  64.012  23.199  1.00 67.73       1SG4543
ATOM   4543  CD  GLU   600     110.007  65.315  23.241  1.00 67.73       1SG4544
ATOM   4544  OE1 GLU   600     109.380  66.395  23.077  1.00 67.73       1SG4545
ATOM   4545  OE2 GLU   600     111.251  65.244  23.433  1.00 67.73       1SG4546
ATOM   4546  C   GLU   600     107.488  62.056  24.529  1.00 67.73       1SG4547
ATOM   4547  O   GLU   600     108.246  61.176  24.124  1.00 67.73       1SG4548
ATOM   4548  N   ILE   601     107.168  62.193  25.828  1.00 86.06       1SG4549
ATOM   4549  CA  ILE   601     107.704  61.315  26.825  1.00 86.06       1SG4550
ATOM   4550  CB  ILE   601     107.341  61.716  28.224  1.00 86.06       1SG4551
ATOM   4551  CG2 ILE   601     107.863  60.621  29.168  1.00 86.06       1SG4552
ATOM   4552  CG1 ILE   601     107.901  63.114  28.544  1.00 86.06       1SG4553
ATOM   4553  CD1 ILE   601     109.423  63.207  28.433  1.00 86.06       1SG4554
ATOM   4554  C   ILE   601     107.170  59.938  26.592  1.00 86.06       1SG4555
ATOM   4555  O   ILE   601     107.894  58.953  26.714  1.00 86.06       1SG4556
ATOM   4556  N   ALA   602     105.871  59.837  26.259  1.00 38.11       1SG4557
ATOM   4557  CA  ALA   602     105.241  58.561  26.072  1.00 38.11       1SG4558
ATOM   4558  CB  ALA   602     103.740  58.688  25.765  1.00 38.11       1SG4559
ATOM   4559  C   ALA   602     105.875  57.827  24.928  1.00 38.11       1SG4560
ATOM   4560  O   ALA   602     106.151  56.632  25.023  1.00 38.11       1SG4561
ATOM   4561  N   GLN   603     106.135  58.533  23.813  1.00 38.58       1SG4562
ATOM   4562  CA  GLN   603     106.697  57.927  22.638  1.00 38.58       1SG4563
ATOM   4563  CB  GLN   603     106.771  58.894  21.442  1.00 38.58       1SG4564
ATOM   4564  CG  GLN   603     105.399  59.278  20.878  1.00 38.58       1SG4565
ATOM   4565  CD  GLN   603     105.617  60.230  19.709  1.00 38.58       1SG4566
ATOM   4566  OE1 GLN   603     105.002  60.101  18.652  1.00 38.58       1SG4567
ATOM   4567  NE2 GLN   603     106.515  61.231  19.910  1.00 38.58       1SG4568
ATOM   4568  C   GLN   603     108.083  57.456  22.934  1.00 38.58       1SG4569
ATOM   4569  O   GLN   603     108.517  56.432  22.409  1.00 38.58       1SG4570
ATOM   4570  N   GLN   604     108.818  58.205  23.776  1.00110.25       1SG4571
ATOM   4571  CA  GLN   604     110.174  57.856  24.084  1.00110.25       1SG4572
ATOM   4572  CB  GLN   604     110.852  58.854  25.035  1.00110.25       1SG4573
ATOM   4573  CG  GLN   604     112.282  58.451  25.401  1.00110.25       1SG4574
ATOM   4574  CD  GLN   604     113.132  58.501  24.139  1.00110.25       1SG4575
ATOM   4575  OE1 GLN   604     112.729  59.060  23.120  1.00110.25       1SG4576
ATOM   4576  NE2 GLN   604     114.346  57.893  24.204  1.00110.25       1SG4577
ATOM   4577  C   GLN   604     110.199  56.523  24.757  1.00110.25       1SG4578
ATOM   4578  O   GLN   604     111.048  55.690  24.448  1.00110.25       1SG4579
ATOM   4579  N   GLN   605     109.264  56.291  25.695  1.00 51.17       1SG4580
ATOM   4580  CA  GLN   605     109.197  55.051  26.410  1.00 51.17       1SG4581
ATOM   4581  CB  GLN   605     108.184  55.056  27.563  1.00 51.17       1SG4582
ATOM   4582  CG  GLN   605     108.582  56.004  28.695  1.00 51.17       1SG4583
ATOM   4583  CD  GLN   605     107.749  55.643  29.913  1.00 51.17       1SG4584
ATOM   4584  OE1 GLN   605     108.295  55.178  30.912  1.00 51.17       1SG4585
ATOM   4585  NE2 GLN   605     106.407  55.848  29.832  1.00 51.17       1SG4586
ATOM   4586  C   GLN   605     108.825  53.955  25.469  1.00 51.17       1SG4587
ATOM   4587  O   GLN   605     109.266  52.820  25.633  1.00 51.17       1SG4588
ATOM   4588  N   HIS   606     107.991  54.252  24.457  1.00 35.74       1SG4589
ATOM   4589  CA  HIS   606     107.595  53.210  23.558  1.00 35.74       1SG4590
ATOM   4590  ND1 HIS   606     104.342  53.134  23.223  1.00 35.74       1SG4591
ATOM   4591  CG  HIS   606     105.299  54.062  22.876  1.00 35.74       1SG4592
ATOM   4592  CB  HIS   606     106.681  53.696  22.418  1.00 35.74       1SG4593
ATOM   4593  NE2 HIS   606     103.407  55.137  23.468  1.00 35.74       1SG4594
ATOM   4594  CD2 HIS   606     104.712  55.279  23.032  1.00 35.74       1SG4595
ATOM   4595  CE1 HIS   606     103.230  53.831  23.570  1.00 35.74       1SG4596
ATOM   4596  C   HIS   606     108.831  52.641  22.937  1.00 35.74       1SG4597
ATOM   4597  O   HIS   606     108.975  51.424  22.830  1.00 35.74       1SG4598
ATOM   4598  N   ALA   607     109.763  53.515  22.520  1.00 27.23       1SG4599
ATOM   4599  CA  ALA   607     110.988  53.090  21.908  1.00 27.23       1SG4600
ATOM   4600  CB  ALA   607     111.846  54.278  21.437  1.00 27.23       1SG4601
ATOM   4601  C   ALA   607     111.809  52.310  22.892  1.00 27.23       1SG4602
ATOM   4602  O   ALA   607     112.396  51.284  22.546  1.00 27.23       1SG4603
ATOM   4603  N   GLN   608     111.861  52.772  24.156  1.00 91.52       1SG4604
ATOM   4604  CA  GLN   608     112.693  52.145  25.142  1.00 91.52       1SG4605
ATOM   4605  CB  GLN   608     112.747  52.879  26.499  1.00 91.52       1SG4606
ATOM   4606  CG  GLN   608     111.440  52.872  27.292  1.00 91.52       1SG4607
ATOM   4607  CD  GLN   608     111.714  53.438  28.679  1.00 91.52       1SG4608
ATOM   4608  OE1 GLN   608     112.492  52.879  29.451  1.00 91.52       1SG4609
ATOM   4609  NE2 GLN   608     111.053  54.580  29.011  1.00 91.52       1SG4610
ATOM   4610  C   GLN   608     112.209  50.753  25.393  1.00 91.52       1SG4611
ATOM   4611  O   GLN   608     113.007  49.852  25.638  1.00 91.52       1SG4612
ATOM   4612  N   GLN   609     110.882  50.535  25.346  1.00 68.68       1SG4613
ATOM   4613  CA  GLN   609     110.343  49.237  25.628  1.00 68.68       1SG4614
ATOM   4614  CB  GLN   609     108.804  49.196  25.546  1.00 68.68       1SG4615
ATOM   4615  CG  GLN   609     108.206  47.824  25.875  1.00 68.68       1SG4616
ATOM   4616  CD  GLN   609     106.688  47.909  25.758  1.00 68.68       1SG4617
ATOM   4617  OE1 GLN   609     106.140  48.899  25.276  1.00 68.68       1SG4618
ATOM   4618  NE2 GLN   609     105.986  46.829  26.200  1.00 68.68       1SG4619
ATOM   4619  C   GLN   609     110.879  48.269  24.619  1.00 68.68       1SG4620
ATOM   4620  O   GLN   609     111.223  47.139  24.961  1.00 68.68       1SG4621
ATOM   4621  N   GLN   610     110.977  48.687  23.344  1.00 36.21       1SG4622
ATOM   4622  CA  GLN   610     111.447  47.794  22.325  1.00 36.21       1SG4623
ATOM   4623  CB  GLN   610     111.525  48.466  20.944  1.00 36.21       1SG4624
ATOM   4624  CG  GLN   610     110.174  48.952  20.422  1.00 36.21       1SG4625
ATOM   4625  CD  GLN   610     110.421  49.713  19.128  1.00 36.21       1SG4626
ATOM   4626  OE1 GLN   610     109.805  49.440  18.099  1.00 36.21       1SG4627
ATOM   4627  NE2 GLN   610     111.343  50.712  19.179  1.00 36.21       1SG4628
ATOM   4628  C   GLN   610     112.847  47.395  22.673  1.00 36.21       1SG4629
ATOM   4629  O   GLN   610     113.209  46.221  22.609  1.00 36.21       1SG4630
ATOM   4630  N   THR   611     113.667  48.383  23.073  1.00 25.55       1SG4631
ATOM   4631  CA  THR   611     115.045  48.151  23.393  1.00 25.55       1SG4632
ATOM   4632  CB  THR   611     115.790  49.421  23.682  1.00 25.55       1SG4633
ATOM   4633  OG1 THR   611     115.740  50.284  22.554  1.00 25.55       1SG4634
ATOM   4634  CG2 THR   611     117.248  49.068  24.017  1.00 25.55       1SG4635
ATOM   4635  C   THR   611     115.144  47.290  24.611  1.00 25.55       1SG4636
ATOM   4636  O   THR   611     115.991  46.402  24.690  1.00 25.55       1SG4637
ATOM   4637  N   ALA   612     114.264  47.526  25.598  1.00 25.66       1SG4638
ATOM   4638  CA  ALA   612     114.340  46.824  26.847  1.00 25.66       1SG4639
ATOM   4639  CB  ALA   612     113.256  47.278  27.841  1.00 25.66       1SG4640
ATOM   4640  C   ALA   612     114.163  45.358  26.617  1.00 25.66       1SG4641
ATOM   4641  O   ALA   612     114.873  44.545  27.207  1.00 25.66       1SG4642
ATOM   4642  N   GLY   613     113.211  44.975  25.748  1.00 11.22       1SG4643
ATOM   4643  CA  GLY   613     112.975  43.580  25.519  1.00 11.22       1SG4644
ATOM   4644  C   GLY   613     114.207  42.978  24.926  1.00 11.22       1SG4645
ATOM   4645  O   GLY   613     114.609  41.873  25.289  1.00 11.22       1SG4646
ATOM   4646  N   ALA   614     114.845  43.704  23.993  1.00 20.88       1SG4647
ATOM   4647  CA  ALA   614     115.997  43.182  23.324  1.00 20.88       1SG4648
ATOM   4648  CB  ALA   614     116.553  44.150  22.267  1.00 20.88       1SG4649
ATOM   4649  C   ALA   614     117.079  42.929  24.325  1.00 20.88       1SG4650
ATOM   4650  O   ALA   614     117.735  41.890  24.281  1.00 20.88       1SG4651
ATOM   4651  N   ASP   615     117.287  43.864  25.272  1.00 90.26       1SG4652
ATOM   4652  CA  ASP   615     118.355  43.692  26.215  1.00 90.26       1SG4653
ATOM   4653  CB  ASP   615     118.626  44.936  27.099  1.00 90.26       1SG4654
ATOM   4654  CG  ASP   615     117.421  45.313  27.954  1.00 90.26       1SG4655
ATOM   4655  OD1 ASP   615     117.013  44.496  28.823  1.00 90.26       1SG4656
ATOM   4656  OD2 ASP   615     116.912  46.451  27.768  1.00 90.26       1SG4657
ATOM   4657  C   ASP   615     118.097  42.494  27.070  1.00 90.26       1SG4658
ATOM   4658  O   ASP   615     119.018  41.738  27.377  1.00 90.26       1SG4659
ATOM   4659  N   ALA   616     116.831  42.271  27.466  1.00 16.65       1SG4660
ATOM   4660  CA  ALA   616     116.547  41.156  28.319  1.00 16.65       1SG4661
ATOM   4661  CB  ALA   616     115.061  41.072  28.708  1.00 16.65       1SG4662
ATOM   4662  C   ALA   616     116.895  39.911  27.577  1.00 16.65       1SG4663
ATOM   4663  O   ALA   616     117.536  39.010  28.117  1.00 16.65       1SG4664
ATOM   4664  N   SER   617     116.496  39.845  26.295  1.00 10.94       1SG4665
ATOM   4665  CA  SER   617     116.784  38.686  25.505  1.00 10.94       1SG4666
ATOM   4666  CB  SER   617     115.786  38.474  24.354  1.00 10.94       1SG4667
ATOM   4667  OG  SER   617     114.498  38.177  24.872  1.00 10.94       1SG4668
ATOM   4668  C   SER   617     118.157  38.910  24.887  1.00 10.94       1SG4669
ATOM   4669  O   SER   617     119.142  39.046  25.660  1.00 10.94       1SG4670
ATOM   4670  OXT SER   617     118.234  38.948  23.630  1.00 10.94       1SG4671
ATOM   9673  O2A ATP X1002      77.470  82.103 -21.285  1.00 40.81           O
ATOM   9674  PA  ATP X1002      76.928  81.646 -19.949  1.00 38.91           P
ATOM   9675  O1A ATP X1002      77.862  81.461 -18.772  1.00 39.74           O
ATOM   9676  O3A ATP X1002      75.738  82.630 -19.446  1.00 38.28           O
ATOM   9677  PB  ATP X1002      75.929  83.883 -18.449  1.00 38.20           P
ATOM   9678  O1B ATP X1002      77.133  84.689 -18.819  1.00 40.72           O
ATOM   9679  O2B ATP X1002      75.788  83.470 -17.009  1.00 40.39           O
ATOM   9680  O3B ATP X1002      74.559  84.654 -18.806  1.00 42.66           O
ATOM   9681  PG  ATP X1002      74.327  86.071 -19.548  1.00 43.38           P
ATOM   9682  O3G ATP X1002      75.589  86.366 -20.310  1.00 44.84           O
ATOM   9683  O2G ATP X1002      73.137  85.728 -20.404  1.00 43.86           O
ATOM   9684  O1G ATP X1002      74.058  87.058 -18.453  1.00 43.10           O
ATOM   9685  O5* ATP X1002      76.157  80.292 -20.318  1.00 35.90           O
ATOM   9686  C5* ATP X1002      75.396  79.647 -19.309  1.00 38.68           C
ATOM   9687  C4* ATP X1002      74.172  79.050 -19.963  1.00 38.54           C
ATOM   9688  C3* ATP X1002      73.363  78.154 -19.044  1.00 39.29           C
ATOM   9689  O3* ATP X1002      71.965  78.328 -19.307  1.00 39.39           O
ATOM   9690  C2* ATP X1002      73.760  76.765 -19.479  1.00 39.00           C
ATOM   9691  O2* ATP X1002      72.746  75.787 -19.231  1.00 39.10           O
ATOM   9692  C1* ATP X1002      74.028  76.962 -20.963  1.00 38.89           C
ATOM   9693  O4* ATP X1002      74.681  78.220 -20.994  1.00 39.64           O
ATOM   9694  N9  ATP X1002      74.908  75.863 -21.411  1.00 37.83           N
ATOM   9695  C4  ATP X1002      74.538  74.913 -22.259  1.00 36.09           C
ATOM   9696  C5  ATP X1002      75.703  74.036 -22.377  1.00 36.67           C
ATOM   9697  N7  ATP X1002      76.678  74.538 -21.588  1.00 37.50           N
ATOM   9698  C8  ATP X1002      76.184  75.653 -20.999  1.00 37.59           C
ATOM   9699  N3  ATP X1002      73.402  74.630 -22.947  1.00 36.87           N
ATOM   9700  C2  ATP X1002      73.320  73.558 -23.748  1.00 36.51           C
ATOM   9701  N1  ATP X1002      74.356  72.708 -23.902  1.00 37.76           N
ATOM   9702  C6  ATP X1002      75.545  72.866 -23.256  1.00 37.25           C
ATOM   9703  N6  ATP X1002      76.584  72.006 -23.425  1.00 38.05           N
ATOM   9705 MG    MG X1004      77.596  85.777 -20.942  1.00 45.45          MG
ATOM   9706  K     K X1005      79.340  83.732 -17.527  1.00 48.00           K
