# Supplementary material for: Bi-Factor Analysis Based on Noise-Reduction (BIFANR): A New Algorithm for Detecting Coevolving Amino Acid Sites in Proteins
Source: PLoS One. 2013 Nov 20;8(11):e79764. doi: 10.1371/journal.pone.0079764 (PMC3835919; doi:10.1371/journal.pone.0079764)
Supplement: Data S1 — Data of S1A serine protease family, PDZ family, HSP family and G family. (ZIP) [file pone.0079764.s006.zip › G_alignment.free]

RATHRLLLLGAGESGKSTIVKQMRILLRCRVLTSIFETKFQVDKVNFHMFDVGGQRDERRKWIQCFNDVTAIIFVVASSSQEALNFKSIWNNRWLRTISVILFLNKQDLLAEKVAKYFIRDEFLRIACYPHFTCAVDTENIRRVFNDCRDIIQRMHLRQY
MTEYKLVVVGAGGVGKSALTIQLIQFVDEYDPTIEDSYRKQVVTCLLDILDTAGQEEYSAMRDQYMRTGEGFLCVFAINNTKSFEIHQYREQIKRVKVPMVLVGNKCDLAARTVESRQAQDLARSYGIPYIETSAKTRQGVEDAFYTLVREIRQHKLRKL
MTEYKLVIVGGGGVGKSALTIQLIQFIDEYDPTIEDSYRKQVTTCLLDILDTAGQEEYSAMRDQYMRTGQGFLCVYSITSRSSFDIASFREQILRVKVPMIVVGNKCDLEGEQVTTGEGQDLARSFGCPFMETSAKSRVNVEESFYQLVREIRKDSRTDT
MTEYKLVIVGGGGVGKSALTIQLIQFIDEYDPTIEDSYRKQVTTCLLDILDTAGQEEYSAMRDQYMRTGQGFLCVYSITSRSSFDIASFREQILRVKVPMIVVGNKCDLESDQVTTGEGQDLAKSFGSPFLETSAKIRVNVEEAFYSLVREIRKDLKGDS
QLEYKLVIVGGGGVGKSALTIQLIQFIDEYDPTIEDSYRKQVVTCLLDILDTAGQEEYSAMRDQYMRTGQGFVMVYSITSRSSFDINAFREQILRVKVPMVLAGNKCDLASEQVTTNEGQELARAFGCPFVETSAKARLNVEECFYGLVREIRKEVIGDK
MTEYKLVVVGAGGVGKSALTIQLIQFVDEYDPTIEDSYRKQVVTCLLDILDTAGQEEYSAMRDQYMRTGEGFLLVFAVNSAKSFEIGTYREQIKRVKVPMVLVGNKCDLASWNVNNEQAREVAKQYGIPYIETSAKTRMGVDDAFYTLVREIRKDKDNKG
MTEYKLVVVGDGGVGKSALTIQLIQFVEEYDPTIEDSYRKQVVTCLLDILDTAGQEEYSAMRDQYMRTGEGFLLVFAVNEAKSFEVANYREQIRRVKVPMVLVGNKCDLSSRSVDFRTVSETAKGYGIPNVDTSAKTRMGVDEAFYTLVREIRKHRERHD
MTEYKLVVVGAGGVGKSALTIQLIQFVDEYDPTIEDSYRKQVVTCLLDILDTAGQEEYSAMRDQYMRTGEGFLCVFAINNSKSFAINLYREQIKRVKVPMVLVGNKCDLPTRTVDTKQAHELAKSYGIPFIETSAKTRQGVEDAFYTLVREIRQYRMKKL
MTEYKLVVVGAGGVGKSALTIQLIQFVDEYDPTIEDSYRKQVVTCLLDILDTAGQEEYSAMRDQYMRTGEGFLCVFAINNSKSFAINLYREQIKRVKVPMVLVGNKCDLPTRTVDTKQAHELAKSYGIPFIETSAKTRQGVEDAFYTLVREIRQYRMKKL
MTEYKLVVVGAGGVGKSALTIQLIQFVDEYDPTIEDSYRKQVVTCLLDILDTAGQEEYSAMRDQYMRTGEGFLCVFAINNSKSFAINLYREQIKRVKVPMVLVGNKCDLPTRTVDTKQAHELAKSYGIPFIETSAKTRQGVEDAFYTLVREIRQYRMKKL
MTEYKLVVVGAGGVGKSALTIQLIQFVDEYDPTIEDSYRKQVVTCLLDILDTAGQEEYSAMRDQYMRTGEGFLCVFAINNSKSFAINLYREQIKRVKVPMVLVGNKCDLPTRTVDTKQAHELAKSYGIPFIETSAKTRQGVEDAFYTLVREIRQYRLKKL
MTEYKLVVVGAGGVGKSALTIQLIQFVDEYDPTIEDSYRKQVVTCLLDILDTAGQEEYSAMRDQYMRTGEGFLCVFAINNSKSFAINAYREQIKRVKVPMVLVGNKCDLPSRTVDTKQAQELARSYGIPFIETSAKTRQGVEDAFYTLVREIHQYRMKKL
MTEYKLVVVGAGGVGKSALTIQLIQFVDEYDPTIEDSYRKQVVTCLLDILDTAGQEEYSAMRDQYMRTGEGFLCVFAINNSKSFAVHLYREQIKRVKVPMVLVGNICDLAR.TVDTKQAQELARSYGIEFVETSAKTRQGVEDAFYTLVREIRHYRMKKL
MTEYKLVVVGAGGVGKSALTIQLIQFVDEYDPTIEDSYRKQVVTCLLDYLDTAGQEEYSAMRDQYMRTGEGFLCVFAINNTKSFEIHQYREQIKRVKVPMVLVGNKCDLAARTVESRQAQDLARSYGIPYIETSAKTRQGVEDAFYTLVREIRQHKLRKL
MTEYKLVVVGAGGVGKSALTIQLIQFVDEYDPTIEDSYRKQVVTCLLDILDTAGQEEYSAMRDQYMRTGEGFLCVFAINNTKSFEIHQYREQIKRVKVPMVLVGNKCDLAARTVESRQAQDLARSYGIPYIETSAKTRQGVEDAFYTLVREIRQHKLRKL
MTEYKLVVVGARGVGKSALTIQLIQFVDEYDPTIEDSYRKQVVTCLLDILDTAGQEEYSAMRDQYMRTGEGFLCVFAINNTKSFEIHQYREQIKRVKVPMVLVGNKCDLAARTVESRQAQDLARSYGIPYIETSAKTRQGVEDAFYTLVREIRQHKLRKL
MTEYKLVVVGARGVGKSALTIQLIQFVDEYDPTIEDSYRKQVVTCLLDILDTAGQEEYSAMRDQYMRTGEGFLCVFAINNTKSFEIHQYREQIKRVKVPMVLVGNKCDLAAHTVESRQAQDLARSYGIPYIETSAKTRPGVEDAFYTLVREIRQHKLRKL
MTEYKLVVVGARGVGKSALTIQLIQFVDEYDPTIEDSYRKQVVTCLLDILDTTGQEEYSAMRDQYMRTGEGFLCVFAINNTKSFEIHQYREQIKRVKVPMVLVGNKCDLAGRTVESRQAQDLARSYGIPYIETSAKTRQGVEDAFYTLVREIRQHKLRKL
MTEYKLVVVGAKGVGKSALTIQLIQFVDEYDPTIEDSYRKQVVTCLLDILDTAGQEEYSAMRDQYMRTGEGFLCVFAINNTKSFEIHQYREQIKRVKVPMVLVGNKCDLAARTVESRQAQDLARSYGIPYIKTSAKTRQGVEDAFYTLVREIRQHKLRKL
MTEYKLVVVGAGGVGKSALTIQLIQFVDEYDPTIEDSYRKQVVTCLLDILDTAGQEEYSAMRDQYMRTGEGFLCVFAINNTKSFEIHQYREQIKRVKVPMVLVGNKCDLPARTVETRQAQDLARSYGIPYIETSAKTRQGVEDAFYTLVREIRQHKLRKL
MTEYKLVVVGAGGVGKSALTIQLIQFVDEYDPTIEDSYRKQVVTCLLDILDTAGQEEYSAMRDQYMRTGEGFLCVFAINNTKSFEIHHYREQIKRVKVPMVLVGNKCDLPSRTVDTKQAQDLARSYGIPFIETSAKTRQGVDDAFYTLVREIRKHKEKMS
MTEYKLVVVGAGGVGKSALTIQLIQFVDEYDPTIEDSYRKQVVTCLLDILDTAGQEEYSAMRDQYMRTGEGFLCVFAINNTKSFEIHHYREQIKRVKVPMVLVGNKCDLPSRTVDTKQAQDLARSYGIPFIETSAKTRQGGDDAFYTLVREIRKHKEKMS
MTEYKLVVVGAGGVGKSALTIQLIQFVDEYDPTIEDSYRKQVVTCLLDILDTAGQEEYSAMRDQYMRTGEGFLCVFAINNTKSFEIHHYREQIKRVKVPMVLVGNKCDLPSRTVDTKQAQDLARSYGIPFIETSAKTRQGVDDAFYTLVREIRKHKEKMS
MTEYKLVVVGAVGVGKSALTIQLIQFVDEYDPTIEDSYRKQVVTCLLDILDTAGQEEYSAMRDQYMRTGEGFLCVFAINNIKSFEIHHYREQIKRVKVPMVLVGNKCALPSRTVDTKQAQDLARSYGIPFIETSAKTRQGVDDAFYTLVREIRKHKEKMS
MTEYKLVVVGAGGVGKSALTIQLIQFVDEYDPTIEDSYRKQVVTCLLDILDTAGQEEYSAMRDQYMRTGEGFLCVFAINNTKSFEIHHYREQIKRVKVPMVLVGNKCDLPSRTVDTKQAQELARSYGIPFIETSAKTRQGVDDAFYTLVREIRKHKEKMS
MTEYKLVVVGAGGVGKSALTIQLIQFVDEYDPTIEDSYRKQVVTCLLDILDTAGQEEYSAMRDQYMRTGEGFLCVFAINNTKSFEIHHYREQIKRVKVPMVLVGNKCDLPSRTVDTKQAQELARSYGIPFIETSAKTRQGVDDAFYTLVREIRKHKEKMS
MTEYKLVVVGAGGVGKSALTIQLIQFVDEYDPTIEDSYRKQVVTCLLDILDTAGQEEYSAMRDQYMRTGEGFLCVFAINNTKSFEIHHYREQIKRVKVPMVLVGNKCDLPSRTVDTKQAQDLARSYGIPFIETSAKTRQRVEDAFYTLVREIRQYRLKKI
MTEYKLVVVGAGGVGKSALTIQLIQFVDEYDPTIEDSYRKQVVTCLLDILDTAGQEEYSAMRDQYMRTGEGFLCVFAINNTKSFEIHHYREQIKRVKVPMVLVGNKCDLPSRSVDTKQAQDLARSYGIPFIETSAKTRQRVEDAFYTLVREIRQYRLRKL
MTEYKLVVVGAGGVGKSALTIQLIQFVDEYDPTIEDSYRKQVVTCLLDILDTAGQEEYSAMRDQYMRTGEGFLCVFAINNTKSFEIHHYREQIKRVKVPMVLVGNKCDLPSRTVDTKQAQELARSYGIPFIETSAKTRQRVEDAFYTLVREIRQYRLKKI
MTEYKLVVVGASGVGKSALTIQLIQFVDEYDPTIQDSYRKQVVTCLLDILDTTGQEEYSAMRDQYMRTGEGFLCVFAINNTKSFEIHHYREQLKRVKVPMVLVGNKCDLPSRTVDTKQAQELARSYGIPFIETSAKTRQRVEDAFYTLVREIRQYRLKKI
TREYKLVVVGGGGVGKSCLTIQLIQFLDEYDPTIEDSYRKQCTVALLDILDTAGQEEYSAMREQYMRTGEGFLLVFAINSRESFEIRIYQQQILRVKFPMIIVGNKYDLRGEVVSEQEGQALAAEFGTKYIETSAKTQHNVENAFYDLVREIRKEDKKLG
LREYKIVIVGGGGVGKSALTIQFIQFVDEYDPTIEDSYRKQCVTALLDVLDTAGQEEYSAMREQYMRNGEGFVLVYSITSRLSFEVNTFYQQIRRVKFPMVLVGNKCDLEGDQVSSQEGRDLAKSFGCPFSETSAKQRIRVDDTFYEVVREIRRMNKEQE
VREYKLVMVGGGGVGKSALTIQFIQFVDEYDPTIEDSYRKQCVTALLDVLDTAGQEEYSAMREQYMRNGEGFLLVYSITSRLSFEITTFYQQICRVKFPMVLVGNKCDLEGDQVSSQEGRDLAKNFGCQFIETSAKQRINVDEAFFEVVRDIRRYNKEQE
LREYKLVVVGGGGVGKSALTIQFIQFVDEYDPTIEDSYRKQCVVALLDVLDTAGQEEYGAMREQYMRTGEGFLLVYSITSRNSFEISTFHQQILRVKFPVVVVANKCDLEYEQVGMNEGRDLARHFGCKFVETSAKVRINVDQAFQDLVREIRKYNKEQQ
LREYKLVVVGGGGVGKSALTIQFIQFVDEYDPTIEDSYRKQCIVALLDVLDTAGQEEYGAMREQYMRTGEGFLLVYSITSRNSFEISIFHQQILRVKFPVIVVANKCDLEYEQVGMNEGRDLAKHFGCKFIETSAKQRINVDEAFSNLVREIRKYNREQQ
LREYKLVVVGGGGVGKSCLTIQLIQFVDEYDPTIEDSYRKQCVVALLDVLDTAGQEEYSAMREQYMRTGEGFLLVYSITSRQSFEITTFQQQILRVKFPMVVVGNKCDLEGEEVTRQEGEALAKSFGCKFIETSAKSRINVDKAFYDIVREIRRYNREMQ
LREYKLVVVGDGGVGKSALTIQLIQFVDEYDPTIEDSYRKKCEGALLDVLDTAGQEEYSAMREQYMRTGEGFLLVYNITSRSSFDISTFYQQILRVKFPVVLVANKCDLEAEVVSRAEGEQLAKSMHCLYVETSAKLRLNVEEAFYSLVRTIRRYNKSEE
IREYKIVVVGGGGVGKSALTIQFIQFVDEYDPTIEDSYRKQVVVSILDILDTAGQEEYSAMREQYMRTGEGFLLVYSVTSRNSFDLLSYYQQIQRVKIPVVVVGNKLDLENEQVSYEDGLRLAKQLNAPFLETSAKQAINVDEAFYSLIRLVRDDGGKYN
IREYKLVVVGGGGVGKSALTIQLTQFVDEYDPTIEDSYRKQVVVSILDILDTAGQEEYSAMREQYMRNGEGFLLVYSITSKSSLDLMTYYQQILRVKVPIVVVGNKSDLENEQVSYQDGLNMAKQMNAPFLETSAKQAINVEEAFYTLARLVRDEGGKYN
LKEYKIVMVGDGGVGKSAMTIQFIQFVDEYDPTIEDSYRKQCLCAMLDILDTAGQEEYSAMRERFMRNGEGFVLIYSITSYHTFEVQKLHEQIARVKFPMVLVGNKCDLEQDQVPTSAGRDLAKQYNCQFFEASAKQNVRIQDAFHGLVREIRRSQQEKC
MQTYKLVVVGGGGVGKSAITIQFIQFVTDYDPTIEDSYTKQCNPAKLDILDTAGQEEFSAMREQYMRSGEGFLLVFALNDHSSFDIPKFQRQILRVKFPMLMVGNKCDLKHQQVSLEEAQNTSRNLMIPYIECSAKLRVNVDQAFHELVRIVRKFQIAER
QEKYRLVVVGGGGVGKSALTIQFIQFVTDYDPTIEDSYTKQCVAARLDILDTAGQEEFGAMREQYMRTGEGFLLVFSVTDRGSFEIYKFQRQILRVKFPMILIGNKADLDHQQVTQEEGQQLARQLKVTYMEASAKIRMNVDQAFHELVRVIRKFQEQEC
SETHKLVVVGGGGVGKSALTIQFIQFVSDYDPTIEDSYTKICSPARLDILDTAGQEEFGAMREQYMRAGHGFLLVFAINDRQSFNVGKLFTQILRVKFPVVLVGNKADLESQQVPRSEASAFGASHHVAYFEASAKLRLNVDEAFEQLVRAVRKYQEQEL
GETHKLVVVGGGGVGKSALTIQFIQFVSDYDPTIEDSYTKICTPARLDILDTAGQEEFGAMREQYMRAGNGFLLVFAINDRQSFNVGKLFTQILRVKFPIVLVGNKADLENQQVLRSEASSFSASHHMTYFEASAKLRLNVDEAFEQLVRAVRKYQEQEL
DRQYKLVVVGGGGVGKSALTIQFIQFVQDYDPTIEDSYRKQCVVAHLDILDTAGQEEFSAMRDEYMRTGEGFLLVFSVTDRSSFDIPRFHTQILRVKFPMILVGNKSDLENETVSTAEAQELGRKLKVSYLESSAKQRINVDAAFHDLVRAIRNANKASV
LPTYKLVVVGDGGVGKSALTIQFFQFVPDYDPTIEDSYLKHTEWAILDVLDTAGQEEFSAMREQYMRTGDGFLIVYSVTDKASFEVDRFHQLILRVKFPMILVANKVDLMHLKVTRDQGKEMATKYNIPYIETSAKDPLNVDKTFHDLVRVIRQQVPEKN
MRDYKVVVLGAGGVGKSSITVQFVQYVESYDPTIEDSYRKQIEACDLEILDTAGVAQFTAMRELYIKSGKGFLLVYSVTDENSLKLLALREQVLRIKVPMVLVGNKCDLEDDVLSIEDGVKVSQDWGVPFYETSAMY.TNVDEAFIDVVRQIMRKEAAIS
MRDYKLVVLGAGGVGKSCLTVQFVQYLDTYDPTIEDSYRKTIEVFDLEILDTAGIAQFTAMRELYIKSGMGFLLVYSVTDRQSLELMELREQVLRIKVPMVLIGNKADLIN.EISVEEGIEVSSKWGVPFYETSALLRSNVDEVFVDLVRQIIRNEMESV
MREYKIVVLGSGGVGKSALTVQFVQFVEKYDPTIEDSYRKQVEQCMLEILDTAGTEQFTAMRDLYMKNGQGFVLVYSITAQSTFNLQDLREQILRVKVPMVLVGNKCDLEEEVVGKELGKNLATQFNCAFMETSAKAKVNVNDIFYDLVRQINKKSPEKK
LALHKVIMVGSGGVGKSALTLQFMYFVEDYEPTKADSYRKKVVEVQIDILDTAGQEDYAAIRDNYFRSGEGFLCVFSITEMESFATADFREQILRVKVPFLLVGNKSDLEDKQVSVEEAKNRAEQWNVNYVETSAKTRANVDKVFFDLMREIRARKMEDS
LALHKVIMVGSGGVGKSALTLQFMYFVEDYEPTKADSYRKKVVEVQIDILDTAGQEDYAAIRDNYFRSGEGFLCVFSITEMESFATADFREQILRVKVPFLLVGNKSDLEDKQVSVEEAKNRADQWNVNYVETSAKTRANVDKVFFDLMREIRARKMEDS
LALHKVIMVGSGGVGKSALTLQFM.FVEDYEPTKADSYRKKVVEVQIDILDTAGQEDYAAIRDNYFRSGEGFLLVFSITEHESFTTAEFREQILRVKIPLLVVGNKSDLEERQVPVEEARSKAEEWGVQYVETSAKTRANVDKVFFDLMREIRTKKMSEN
LVLHKVIMVGSGGVGKSALTLQFM.FVEDYEPTKADSYRKKVVEVQIDILDTAGQEDYAAIRDNYFRSGEGFLLVFSITEHESFTTAEFREQILRVKIPLLVVGNKSDLEERQVPVEEARGKAEEWGVQYVETSAKTRANVDKVFFDLMREIRAKKMSEN
LALHKVIMVGSGGVGKSALTLQFMYFVEDYEPTKADSYRKKVVEVQIDILDTAGQEDYAAIRDNYFRSGEGFLCVFSITEQESFTTVEFREQILRVKIPLLLVGNKSDLEDRQVSIEEARSKAEEWGVQYVETSAKTRANVDKVFFDLMREVRAKKMSEN
PALHKVIMVGSGGVGKSALTLQFMYFVEDYEPTKADSYRKKVVEVQIDILDTAGQEDYAAIRDNYFRSGEGFLCVFSITDDESFQTQEFREQILRVKIPFLLVGNKCDLNDKKVPLSEFHLRAQQWAVPYVETSAKTRENVDKVFFDLMREIRSRKTEDS
QVLYKLVVLGDGGVGKTALTIQLCLFVETYDPTIEDSYRKQVVACMLEVLDTAGQEEYTALRDQRIRDGEGFVLVYSISSRSSFAIKKFHHQIQRVKVPIMLVGNKSDRVTEEVSTQEGHALARELGCEFTEASAKTRTNVEKAFYDVVKQLRKQRQQGQ
SNEYKLVVMGGGGVGKSALTIQFIQFIEEYDPTIEDSYRRQCQTCLLDILDTAGQDDYSAMRDQYMRTGQGFLCVYDVTSRTSFEINVVREQIIRVKVPIVLVGNKCDLENLEVTEGEGSELAKSFSVPFLETSAKKRLNVDECFFEVVREIKKSLKEPG
MFNFKLVLVGPGGVGKSCLTIQFIAFVDEYDPTLEDSYRKQTTECLLDIYDTAGQEDFSAVRDQYMRTGEGFLCVYSITYLQSFKIHRLHNHLLKVKVPFVLVGNKCDLNEYEVSTAEGEELAKKLNCKFLETSAKERINVSESFYELVREVKKARQSNQ
SKLLKLVIVGDGGVGKSALTIQLTQFIAEYDPTIENSYRKQVNVYMLDILDTAGQEEYSAMRDQYIRSGRGFLIVYSIISRASFEVTTFREQILRVKYPIVIIGNKADLPDKKVPPMEGKELAKSFGAPFLETSAKSRVNVEEAFFTLVREIKRWNQNPQ
MTEYKLVIVGGGGVGKSALTIQLIQFIDEYDPTIEDSYRKQVSTCLLDILDTAGQEEYSAMRDQYMRTGQGFLCVYSITSRSSYDIASFREQILRVKVPLILVGNKADLDHEQVSVNEGQELAKGFNCPFMESSAKSRINVEEAFYSLVREIRKELKGDQ
MTEYKIVIVGGGLVGKSALTLQLVQYIDEYDPTVEDS.RREVSTCLLNILDTAGQQHSNAQSMDAHWS.TVFVCLFNYFNITSYDIASFREQILRVKVPLILIINKADLDHEQGSGNEGQLAKDSLS..FHQSSAKSRINLEEIPYSLVRELRKELKLDQ
VAEFKLVLVGDGGVGKTTFVTRHQTFEKRYIATQVNVSNMVLYPIRFNIWDTAGQEKLGGLREGYYIGANAAIMMFDVTSRITYKIPKWHKDLTRICIPIVLVGNKVDSKDRKVKARQI.TFHRKRSLQYYDVSAKSNYQYEKPFLWILRKLTGDPTLNL
VAEFKLVLVGDGGVGKTTFVTRHQTFEKRYIATQVNVSNMILHAIRFNIWDTAGQEKLGGLREGYYIGADAAIMMFDVTSRITYKIPKWHKDLTRICVPIVLVGNKVDSKDSKVKARQI.TFHRKRSLQYYDVSAKSNYQYEKPFLWILRKLTGDPNLNL
KEQIKLVLVGDGGVGKTTFVQRHLTFEPRYIPTLVSVHPLIFYKIHFNVWDTAGQEKFGGLRDGYYIQGNCAIIMFDVTSRISYKVPNWHSDLTRVCIPIVLCGNKVDVKDRKVKPSQI.VFHRRYNLSYYDVSAKSNYNFEKPFVWLTSKLLGNKAVTL
IPQYKLILVGDGGVGKTTFVKRHLTFEKKYIPTLVEVHPLKFQKTQFNVWDTAGQEKFGGLRDGYYIKSDCAIIMFDVSSRITYKVPNWYRDITRVCIPMVLVGNKVDVKDRQVKSRQI.QFHRKRNLQYYDLSARSNYNFEKPFLWLARRLSNQPNLVF
QVQFKLVLVGDGGTGKTTFVKRHLTFEKKYVATLVEVHPLVFHPIKFNVWDTAGQEKFGGLRDGYYIQAQCAIIMFDVTSRVTYKVPNWHRDLVRVCIPIVLCGNKVDIKDRKVKAKSI.VFHRKKNLQYYDISAKSNYNFEKPFLWLARKLIGDPNLEF
QVQFKLVLVGDGGTGKTTFVKRHLTFEKKYVATLVEVHPLVFHPIKFNVWDTAGQEKFGGLRDGYYIQAQCAIIMFDVTSRVTYKVPNWHRDLVRVCIPIVLCGNKVDIKDRKVKAKSI.VFHRKKNLQYYDISAKSNYNFEKPFLWLARKLIGDPNLEF
QVQFKLVLVGDGGTGKTTFVKRHLTFEKKYVATLVEVHPLVFHPIKFNVWDTAGQEKFGGLRDGYYIQAQCAIIMFDVTSRVTYKVPNWHRDLVRVCIPIVLCGNKVDIKDSKVKAKSI.VFHRKKNLQYYDISAKSNYNFEFGNFSIQVPGMQMGQPVP
QVQFKLVLVGDGGTGKTTFVKRHLTFEKKYVATLVEVHPLVFHAIKYNVWDTAGQEKFGGLRDGYYIQAQCAIIMFDVTSRVTYKVPNWHRDLVRVCIPIVLCGNKVDIKDRKVKAKSI.VFHRKKNLQYYDISAKSNYNFEKPFLWLARKLIGDPNLEF
QVQFKVVLVGDGGTGKTTFMKRHLTFEKEYVATLVEVHTLVFHPIKFNVWDTAGQEKFGGLRDGYYIQAQCAIIMFDVTSRVTYKVPSWHKDLVRVCIPIVLCGNKVDVKDMKVKAKPI.LFHRKKNLQYYDISARSNYNFEKPFFWLARKLIGDPNLEF
IPTFKLVLVGDGGTGKTTFVKRHLTFEKKYVATLVEVHPLIFHQIRFNVWDTAGQEKFGGLRDGYYIQGQCAFNMFDVTARVTYKVPNWHRDLVRVCIPIVLCGNKVDVKDRKVKAKTI.TFHRKKNLQYYDISAKSNYNFEKPSLWLARKLLGDPNLEF
IPTFKLVLVGDGGTGKTTFVKRHLTPEKKYVATLVEVHPLIFHQIRFNVWDTAGQEKFGGLRDGYYIQGQCAIIMFDVTARVTYKVPNWHRDLARVCIPIVLCGNFVDVKDRKVKAKTI.TFHRKKNLQYYDISAKSNYNFEKPSLWLVRKLLGDPNLEF
VPTFKLVLVGDGGTGKTTFVKRHLTFEKKYIATIVEVHPLSFYEIKFDVWDTAGQEKFGGLRDGYYINAQCAIIMFDVTSRITYKVPNWHRDLVRVCIPIVLCGNKVDVKERKVKAKTI.TFHRKKNLQYYDISAKSNYNFEKPFLWLARKLAGNPQLEF
VPTFKLVLVGDGGTGKTTFVKRHLTFEKKYIATLVEVHPLHFHEICFNVWDTAGQEKLGGLRDGYYIQGQCGIIMFDVTSRITYKVPHWWRDLVRVCIPIVLCGNKVDVKERKVKAKAI.TFHRKKNLQYYDISAKSNYNFEKPFLWLARKLVGNPNLEF
YPSFKLVIVGDGGTGKTTFVKRHLTFEKKYEPTIVEVHPLDFFKIRFYCWDTAGQEKFGGLRDGYYIHGQCAIIMFDVTARLTYKVPTWHRDLCRVCIPIVLCGNKVDVKNRQVKAKQV.TFHRKKNLQYYEISAKSNYNFEKPFLYLARKLAGDGNLHF
..NFKLVIVGDGGTGKTTFVKRHLTFEKKYEPTIVEVHPLDFFKIRFYCWDTAGQEKFGGLRDGYYIHGQCAIIMFDVTARLTYKVPTWHRDLCRVCIPIVLCGNKVDVKNRQVKAKQV.TFHRKKNLQYYEISAKSNYNFEKPFLYLARKLAGDPNLHF
YPSFKLVIVGDGGTGKTTFVKRHLTFEKKYEPTIVEVHPLDFFKIRFYCWDTAGQEKFGGLRDGYYIHGQCAIIMFDVTARLTYKVPTWHRDLCRVCIPIVLCGNKVDVKNRQVKAKQV.TFHRKKNLQYYEISAKSNYNFEKPFLYLARKLAGDQNLHF
YPSFKLVIVGDGGTGKTTFVKRHLTFEKKYEPTIVEVHPLDFFKIRFYCWDTAGQEKFGGLRDGYYIHGQCAIIMFDVTARLTYKVPTWHRDLCRVCIPIVLCGNKVDVKNRQVKAKQV.TFHRKKNLQYYEISAKSNYNFEKPFLYLARKLAGDANLHF
YPSFKLVIVGDGGTGKTTFVKRHLTFEKKYEPTIVEVHPLDFFKIRFYCWDTAGQEKFGGLRDGYYIHGQCAIIMFDVTARLTYKVPTWHRDLCRVCIPIVLCGNKVDVKNRQVKAKQV.TFHRKKNLQYYEISAKSNYNFEKPFLYLARKLAGDQNLHF
YPSFKLVIVGDGGTGKTTFVKRHLTFEKKYEPTIVEVHPLDFFKIRFYCWDTAGQEKFGGLRDGYYIHGQCAIIMFDVTARLTYKVPTWHRDLCRVCIPIVLCGNKVDVKNRQVKAKQV.TFHRKKNLQYYEISAKSNYNFEKPFLYLARKLAGDANLHF
YPSFKLVIVGDGGTGKTTFVKRHLTFEKKYEPTIVEVHPLDFFKIRFYCWDTAGQEKFGGLRDGYYIHGQCAIIMFDVTARLTYKVPTWHRDLCRVCIPIVLCGNKVDVKNRQVKAKQV.TFHRKKNLQYYEISAKSNYNFEKPFLYLARKLAGDPNLHF
..NFKLVIVGDGGTGKTTFVKRHLTFEKKYEPTIVEVHPLDFFKIRFYCWDTAGQEKFGGLRDGYYIHGQCAIIMFDVTARLTYKVPTWHRDLCRVCIPIVLCGNKVDVKNRQVKAKQV.TFHRKKNLQYYEISAKSNYNFEKPFLYLARKLAGDPNLHF
YPSFKLVIVGDGGTGKTTFVKRHLTFEKKYEPTIVEVHPLDFFKIRFYCWDTAGQEKFGGLRDGYYIHGQCAIIMFDVTARLTYKVPTWHRDLCRVCIPIVLCGNKVDVKNRQVKAKQV.TFHRKKNLQYYEISAKSNYNFEKPFLYLARKLAGDGNLHF
PISFKVILVGDGATGKTTFVTRHITFRKQYISTIVEIRQLPFYEVLLNVHDTAGQEKFGGLRDGYYVDSDACLLFFDVTNRVTYKVESWYRDVFRICLAIVLVGNKCDVKDREIRTQTV.KFHRSKNIPYVEISAKDNFNYELPILSILRTLLNDPTIQF
MQAIKCVVVGDGAVGKTCLLISYTTFPGEYIPTVFDNYSANVMPVNLGLWDTAGQEDYDRLRPLSYPQTDVFLICFSLVSPASFEVRKWYPEVRHHCTPIILVGTKLDLRDDPITYPQGLAMAKEIGVKYLECSALTQRGLKTVFDEAIRAVLCPPPVKK
MQAIKCVVVGDGAVGKTCLLISYTTFPGEYIPTVFDNYSANVMPVNLGLWDTAGQEDYDRLRPLSYPQTDVFLICFSLVSPASFEVRKWYPEVRHHCTPILLVGTKLDLRDDPITYPQGLAMAREIGVKYLECSALTQRGLKTVFDEAIRAVLCPPPVKK
MQAIKCVVVGDGAVGKTCLLISYTTFPGEYIPTVFDNYSANVMPVNLGLWDTAGQEDYDRLRPLSYPQTDVFLICFSLVSPASYEVRKWFPEVRHHCTPIILVGTKLDLRDDPITYPQGLALAKEIDVKYLECSALTQRGLKTVFDEAIRAVLCPQPTRQ
MQAIKCVVVGDGAVGKTCLLISYTTFPGEYIPTVFDNYSANVMPVNLGLWDTAGQEDYDRLRPLSYPQTDVFLICFSLVSPASYEVRKWFPEVRHHCTPIILVGTKLDLRDDPITYPQGLALAKDIDVKYLECSALTQRGLKTVFDEAIRAVLCPQPTRQ
MQAIKCVVVGDGAVGKTCLLISYTTFPGEYIPTVFDNYSANVMPINLGLWDTAGQEDYDRLRPLSYPQTDVFLICFSLVNPASFEVRKWYPEVRHHCTPIILVGTKLDLRDDPITYPQGLAMAKEIGVKYLECSALTQKGLKTVFDEAIRSVLCPVLQPK
MQAIKCVVVGDGAVGKTCLLISYTTFPGEYIPTVFDNYSANVMPINLGLWDTAGQEDYDRLRPLSYPQTDVFLICFSLVNPASFEVRKWFPEVRHHCVPIILVGTKLDLRDDPITYPQGLAMAKEIAVKYLECSALTQKGLKTVFDEAIRSVLCPVVRGP
MQAIKCVVVGDGAVGKTCLLISYTTFPGEYIPTVFDNYSANVMPINLGLWDTAGQEDYDRLRPLSYPQTDVFLVCFALNNPASFEVRKWYPEVSHHCTPIILVGTKADLREDPVSQTQGYVMAKEIKVKYLECSALTQRGLKQVFDEAIRAVVTPPQRAK
MQAIKCVVVGDGAVGKTCLLLSYTTFPGEYILTVFDTYSTNVMPINLSLWDTAGQDDYDQFRHLSFPQTDVFLVCFALNNPASFEVRKWYPEVSHHCTPIILVGTKADLREDPVSHTQGYVMAKEIKVKYLECSALTQIGLKQVFDEAIRTGLTPPQTPQ
MQAIKCVVVGDGAVGKTCLLISYTTFPGEYIPTVFDNYSANVMPINLGLWDTAGQEDYDRLRPLSYPQTDVFLICFSIISPSSFEVNKWHPEICHHAVPIILVGTKLDMREDPISYEQGLAKMKEINVKYLECSALTEKGLKTVFDEAIRAVINPPLSKK
MQAIKCVVVGDGAVGKTCLLISYTTFPGEYIPTVFDNYSANVMPINLGLWDTAGQEDYDRLRPLSYPQTDVFLICFSIVSPASFEVNKWHPEICHHAVRIILVGTKLDMREDPVSYEQGLSKMKEINVKYLECSALTQKGLKTVFDEAIRSVINPTLKKK
MQSIKLVVVGDGAVGKTCLLISYTSFPTEYVPTVFDNYSANVMTVSLGLWDTAGQEDYDRLRPLSYPQTDVFLICFAIISQTSYTVKKWWPEVTHHCCTIILVGTKCDLREDPLTFQQGEQMAKEIKFCYMECSALTQKGLKQVFDEAIKAVIFPDRDKA
MQSIKCVVVGDGAVGKTCLLICYTTFPKEYIPTVFDNYSAQSATVNLNLWDTAGQEEYDRLRTLSYPQTNVFVICFSIASPPSYEVRKWHPEVCHHCVPILLVGTKKDLRAQPITPQQGQALAKQIHVRYLECSALQQDGVKEVFAEAVRAVLNPTPIKR
MQAVKCVIVGDGAVGKTCLLISYTTFPNEYIPTVFDNYSATVMPINLGLWDTAGQEDYDRLRPLSYPQTDVFLICFSVVSPPSFDVSKWQPEVSHHCTPCLLVGTKLDMREDPITTEQGEAKCKDIGVKYIECSALTQKNLRLVFDEAVRAVISPAGGAK
MQTIKCVVVGDGAVGKTCLLISYTTFPSEYVPTVFDNYAVTVMPYTLGLFDTAGQEDYDRLRPLSYPQTDVFLVCFSVVSPSSFEVKKWVPEITHHCTPFLLVGTQIDLRDDPITPETAEKLARDLKVKYVECSALTQKGLKNVFDEAILAALEPPEPKK
MQTIKCVVVGDGAVGKTCLLISYTTFPSEYVPTVFDNYAVTVMPYTLGLFDTAGQEDYDRLRPLSYPQTDVFLVCFSVVSPSSFEVKKWVPEITHHCTPFLLVGTQIDLRDDPITPETAEKLARDLKVKYVECSALTQKGLKNVFDEAILAALEPPEPKK
MQTIKCVVVGDGAVGKTCLLISYTTFPSEYVPTVFDNYAVTVMPYTLGLFDTAGQEDYDRLRPLSYPQTDVFLVCFSVVSPSSFEVKKWVPEITHHCTPFLLVGTQIDLRDDPITPETAEKLARDLKVKYVECSALTQRGLKNVFDEAILAALEPPETQP
MQTIKCVVVGDGAVGKTCLLISYTTFPSEYVPTVFDNYAVTVMPYTLGLFDTAGQEDYDRLRPLSYPQTDVFLVCFSVVSPSSFEVKKWVPEITHHCTPFLLVGTQIDLRDEPITMEQGEKLAKELKVKYVECSALTQKGLKNVFDEAILAALEPPEPTK
...IKCVVVGDGAVGKTCLLISYTTFPSEYVPTVFDNYAVTVMPYTLGLFDTAGQEDYDRLRPLSYPQTDVFLVCFSVVAPASFEVRKWVPEISHHCTPFLLVGTQVDLRDDPVSTDVGEKLAKELKVKYVECSALTQKGLKNVFDEAILAALDPPQQEK
MQTLKCVVVGDGAVGKTCLLISYTTFPADYVPTVFDNYAVTVMPYTLGLFDTAGQEDYDRLRPLSYPSTDVFLVCFSVISPPSFEVKKWFPEVHHHCVPCLVVGTQIDLRDDPITSEQGSRLARELKVKYVECSALTQRGLKNVFDEAIVAALEPPVIKK
MPTIKCVVVGDGAVGKTCLLISYTTFPSDYVPTVFDNYAVTVMPYTLGLFDTAGQEDYDRLRPLSYPQTDVFLVCFSVTSPASFEVKKWFPEVHHHCVPCLIVGTQIDLRDDPLTHEQGERLARELGVKYVECSALTQKGLKNVFDEAIVAALDPPVPHK
MQTIKCVVVGDGAVGKTCLLISYTTFPADYVPTVFDNYAVTVMPFTLGLFDTAGQEDYDRLRPLSYPSTDVFLVCFSVISPASFEVKKWFPEVHHHCVPIIIVGTQTDLRNDPITQEQGEKLAKELRVKYVECSALTQRGLKTVFDEAIVAALEPPVIKK
..TVKVVVVGDGAVGKTSLLILYTTFPKDYVPTVFDNFNCLEMPVNLVLWDTAGQEDYDNLRPLSYPQTDVFIICYSVVKRDSLDIKKWLPEINQTNTPIILVGTKTDLREDPVSRDEGVALAKEIGVQFFECSALTGNGVNDIFAAAIKAAFNKPAVTS
AEVIKLVVIGDGAVGKTCLLISYANFPEDYIPTVFDNYVVNLTNIELGLWDTAGQEEYDKLRPLSYANANVFLICFSITNPVSFEVYKWYPEVMHFCVPQILVGTKLDTRDDPITTEQGNDLARRIKIKYMECSAKTSQNLKQVFDEAIKSVLFIKKKKS
PTSIKLVVVGDGAVGKTCLLICYTTFPKDYIPTVFDNYVVSLTQIQLALWDTAGQEEYDQLRPLSYSSASIFLICFSVTSSVSYDVIKWHPEVIHFAVPIILVGTKLDTRNDVINTAKGEELKNRIKVKYIECSAKTSENLKTVFDEAVKTVLMNKPQQR
AKSVKLVVVGDGSVGKTCLLICYTTFPKDYVPTVFDNYMAPMTPINLGLWDTAGQEDSEQLRPLSYPNTDLFLLCFSVISRTSFNISKWLPEIKHYECKMMVVGTNTDCRNDPITTEEGEKLAKDIKICYMECSALTRSGLNQVFDEAIHIVLNKNQSSK
SRFIKCVTVGDGAVGKTCLLISYTSFPTDYVPTVFDNFSANVVTVNLGLWDTAGQEDYNRLRPLSYRGADVFILAFSLISKASYEVSKWIPELKHYAVPIVLVGTKLDLRDDPITTAQGEELKKLIGPAYIECSSKTQENVKGVFDAAIRVVLQPPKQKK
SRFIKCVTVGDGAVGKTCLLISYTSFPTDYVPTVFDNFSANVVTVNLGLWDTAGQEDYNRLRPLSYRGADVFILAFSLISKASYEVSKWIPELKHYAVPIVLVGTKLDLRDDPITTAQGEELRKLIGPAYIECSSKTQQNVKAVFDAAIKVVLQPPKTKK
SRFIKCVTVGDGAVGKTCLLISYTSFPTDYVPTVFDNFSANVVTVNLGLWDTAGQEDYNRLRPLSYRGADVFILAFSLISKASYEVSKWIPELKHYAVPIILVGTKLDLRDDPITTAQGEELRKLINPAYIECSSKSQQNVKAVFDAAIRVVLQPPKQKK
SRFIKCVTVGDGAVGKTCMLISYTSFPTDYVPTVFDNFSANVVTVNLGLWDTAGQEDYNRLRPLSYRGADVFILAFSLISKASYEIAKWIPELRHYAVPIILVGTKLDLRDDPITTNQGEELKKLIGAVYIECSSKTQQNVKAVFDAAIKVVLQPPKQKK
SRFIKCVTVGDGAVGKTCMLISYTSFPTDYVPTVFDNFSANVVTVNLGLWDTAGQEDYNRLRPLSYRGADVFILAFSLISKASYEVAKWIPELRHYAVPIILVGTKLDLRDDPITTNQGEELKKLIGPIYIECSSKTQQNVKAVFDAAIKVVLQPPKQKK
SRFIKCVTVGDGAVGKTCLLISYTSFPTDYVPTVFDNFSANVITINLGLWDTAGQEDYNRLRPLSYRGADVFLLAFSLVSKASYEVSKWVPELRHYAVPIILVGTKLDLRDDPISTAQGEELKKLIGPAYIECSAKTQQNVKAVFDAAIKVVLQPPKNKK
SRFIKCVTVGDGAVGKTCMLISYTSFPTDYVPTVFDNFSANVVTVNLGLWDTAGQEDYNRLRPLSYRGADVFLLAFSLISRASYEVHKWIPELRHYAVPIVLVGTKLDLRDDSITTSQGEELKKMIGVTYIECSSKTQQNVKAVFDVAIKIALRPPKPKR
ARFIKCVTVGDGAVGKTCMLISYTSFPTDYVPTVFDNFSANVVTVNLGLWDTAGQEDYNRLRPLSYRGADVFLLAFSLISKASYEIYKWIPELRHYAVPVVLVGTKLDLRDDPISTSQGEELKKMIGVTYIECSSKTQQNVKAVFDAAIKVALRPPKPKR
ARFIKCVTVGDGAVGKTCMLISYTSFPTDYVPTVFDNFSANVVTVNLGLWDTAGQEDYNRLRPLSYRGADVFLLAFSLISKASYEIHKWLPELKHYAIPIVLVGTKLDLRDDSITTAQGEELRKMIGVRYLECSSKTQQNVKAVFDTAIRVALRPPKAKK
ARFIKCVTVGDGAVGKTCMLISYTSFPTDYVPTVFDNFSANVVTVNLGLWDTAGQEDYNRLRPLSYRGADVFLLAFSLLSRASYEISKWIPELRHYAVPIVLVGTKLDLREDPITTAQGEELKKAIGAVYLECSSKTQQNVKAVFDAAIKVVLQPPKPKK
MREYKLVVLGSGGVGKSALTVQFVQFVEKYDPTIEDSYRKQVEQCMLEILDTAGTEQFTAMRDLYMKNGQGFALVYSITAQSTFNLQDLREQILRVKVPMILVGNKCDLEERVVGKEQGQNLARQWNCAFLESSAKSKINVNEIFYDLVRQINRKTPPKK
MREYKLVVLGSGGVGKSALTVQFVQFVEKYDPTIEDSYRKQVEQCMLEILDTAGTEQFTAMRDLYMKNGQGFALVYSITAQSTFNLQDLREQILRVKVPMILVGNKCDLEERVVGKEQGQNLARQWNCAFLESSAKSKINVNEIFYDLVRQINRKTPRKK
MREYKLVVLGSGGVGKSALTVQFVQFVEKYDPTIEDSYRKQVEPCMLEILDTAGTEQFTAMRDLYMKNGQGFALVYSITAQSTFNLQDLREQILRVKVPMILVGNKCDLEERVVGKEQGQNLARQWNCAFLESSAKSKINVNEIFYDLVRQINRKAPKKK
LREFKIVVLGSGGVGKSALTVQFVQFVEKYDPTIEDSYRKQVEQCMLEILDTAGTEQFTAMRDLYMKNGQGFVLVYSIISNSTFNLPDLREQILRVKVPMVLVGNKCDLHQRVISTEQGEELARKFDCYFLEASAKNKVNVEQIFYNLIRQINRKNPKAK
ERELRLLMLGLDNAGKTTILKKFNG...DIDTISPTLGFNIKTGFKLNIWDVGGQKSLRSYWRNYFESTDGLIWVVDSADRQRMQCQRELQSLLVEEATLLIFANKQDLPGA.LSSNAIREELDSIHWCIQGCSAVTGENLLPGIDWLLDDISSRIFTAD
ERDVRLLMLGLDNAGKTTILKKFNG...DVDTISPTLGFNIKTGFKLNIWDVGGQKSLRSYWRNYFESTDGLIWVVDSADRQRMQCQRELQSLLVEEATLLIFANKQDLPGA.LSCNAIQEELDSIHWRIQGCSAVTGEDLLPGIDWLLDDISSRVFTAD
EREMRILLLGLDNAGKTTILKRFNG...PIDTISPTLGFNIKTGYTLNMWDVGGQKSLRSYWRNYFESTDGLVWVVDSADRMRLECGQELQVLLQEEATLLVLCNKQDLPGA.LSSNEIKEHLEDIHWLVAGVSAVTGEKLLSSMDWLIADIAKRIFTLD
EREMRILILGLDNAGKTTLMKKFLD...PTDTIEPTLGFDIKTDFQLNLWDVGGQKSLRSYWKNYFESTDALIWVVDSSDRERLLCSEELKKLLGEEASLLVLANKSDLPGA.IDVNSIAQQMSSVHWKIFSCCALSGDRLVQAMTWLCDDVGSRLFILD
EREVRVLLLGLDNAGKTTILKCLLN...DVNEVSPTFGFQIRTGLRFTIWDIGGQKTLRNFWKNYFESTEAIIWVVDSLDDLRLECRNTLQELLVEETSILVLANKSDVSGA.LSSEEISKNISKYHWRIFSVSALTGLNIKDAISWLANDLKEIKLGTI
DQEVRILLLGLDNAGKTTLLKQLAS...DISHITPTQGFNIKSGFKLNVWDIGGQRKIRPYWRSYFENTDILIYVIDSADRKRFETGQELTELLEEEVPVLVFANKQDLLTA.APAAEIAENLHTIVWQIQSCSALTGEGVQDGMNWVCKNVNAKKK...
DQEVRILLLGLDNAGKTTLLKQLAS...DISHITPTQGFNIKSGFKLNVWDIGGQRKIRPYWKNYFENTDILIYVIDSADRKRFETGQELAELLEEEVPVLIFANKQDLLTA.APASEIAENLHTIVWQIQSCSALTGEGVQDGMNWVCKNVNAKKK...
HQEHKVIIVGLDNAGKTTILYQFSM...EVVHTSPTIGSNVEENTRFLMWDIGGQESLRSSWNTYYTNTEFVIVVVDSTDRERISTREELYKMLAHEAGLLIFANKQDVKEC.MTVAEISQKLTSIQWHIQACCALTGEGLCQGLEWMMSRLKIR.....
NKEARILVLGLDNAGKTTILYRLQM...EVVSTIPTIGFNVETNIKFQVWDLGGQTSIRPYWRCYFPNTQAVIYVVDSSDTDRIGAKEEFHAILEEDAVVLIFANKQDLPGA.LDDAAVTEELHKIQWAIFKTCAVKGEGLFEGLDWLSNTLKSGSG...
NKEARILVLGLDNAGKTTILYRLQM...EVVSTIPTIGFNVETNIKFQVWDLGGQTSIRPYWRCYFPNTQAVIYVVDSSDTDRIGAKEEFHAILEEEAVVLIFANKQDLPGA.LDDAAVTEELHKIQWAIFKTCAVKGEGLFEGLDWLSNTLKSGSG...
TREMRILILGLDGAGKTTILYRLQV...EVVTTIPTIGFNVETNLKFQVWDLGGQTSIRPYWRCYYSNTDAVIYVVDSCDRDRIGSKSELVAMLEEEAILVVFANKQDMEQA.MTSSEMANGLPALKWQIFKTSATKGTGLDEAMEWLVETLKSRQ....
TREMRILILGLDGAGKTTILYRLQV...EVVTTIPTIGFNVETNLKFQVWDLGGQTSIRPYWRCYYSNTDAVIYVVDSCDRDRIGSKSELVAMLEEEAILVVFANKQDMEQA.MTPSEMANGLPALKWQIFKTSATKGTGLDEAMEWLVETLKSRQAAAA
AREMRILILGLDGAGKTTILYRLQV...EVVTTIPTIGFNVEQNLKFQVWDLGGQTSIRPYWRCYYANTDAIIYVVDSADRDRVGSRQELATMLQEDAVLAVLANKQDIAGC.LTETEVYKGLDALTIQIFKTSASKGEGLDPAMDWLANQLQQKK....
SREMRILILGLDGAGKTTILYRLQV...EVVTTIPTIGFNVEQNLKFQVWDLGGQTSIRPYWRCYYSNTDAIIYVVDSADRDRIGSKDELLYMLREEAILVVLANKQDMDGC.MTVAEVHHGLENLTFQIFKTSATKGEGLDQAMDWLSNTLQSRK....
NKELRILILGLDGAGKTTILYRLQI...EVVTTKPTIGFNVETNLKLNVWDLGGQTSIRPYWRCYYADTAAVIFVVDSTDKDRMSASKELHLMLQEEAALLVFANKQDQPGA.LSASEVSKNLVELSWSIVASSAIKGEGITEGLDWLIDVIKEEQL...
KKDVRILMVGLDAAGKTTILYKVKL...EVVTTIPTIGFNVETNISFTVWDVGGQDKIRPLWRHYYSNTDGLIFVVDSNDRERIDAREELHRMINEEAIILVFANKQDLPNA.MSAAEVTEHLNTINWFIQSTCATRGDGLYEGFDWLTTHLNNAK....
KKDVRILMVGLDAAGKTTILYKVKL...EVVTTIPTIGFNVETNISFTVWDVGGQDKIRPLWRHYYSNTDGLIFVVDSNDRERIDAREGLHRMINEEAIILVFANKQDLPNA.MSAAEVTEHLNTINWFIQSTCATRGDGLYEGFDWLTTHLNNAK....
NKEMRILMVGLDGAGKTTVLYKLKL...EVITTIPTIGFNVETNISFTVWDVGGQDRIRSLWRHYYRNTEGVIFVVDSNDRSRIGAREVMQRMLNEDAAWLVFANKQDLPEA.MSAAEITEGLHSIPWFIQATCATSGEGLYEGLEWLSNSLKNST....
NKEMRILMVGLDGAGKTTVLYKLKL...EVITTIPTIGFNVETNISFTVWDVGGQDRIRSLWRHYYRNTEGVIFVIDSNDRSRIGAREVMQRMLNEDAVWLVFANKQDLPEA.MSAAEITEGLHSIPWFIQSTCATSGEGLYEGLEWLSNNLKNQS....
KKEMRILMVGLDAAGKTTILYKLKL...EIVTTIPTIGFNVETNIQFTVWDVGGQDKIRPLWRHYFQNTQGIIFVVDSNDRDRVVAREELQRMLNEDALLLVFANKQDLPNA.MSPAEITQGLQSLAWYIQSTCATTGDGLYEGLEWLANALKKAGHE..
KKQMRILMVGLDAAGKTTILYKLKL...EIVTTIPTIGFNVETNICFTVWDVGGQDRIRPLWKHYFQNTQGLIFVVDSNDRERIQVADELQKMLLVDAVLLLFANKQDLPNA.MAISEMTDGLQSLTWYVQATCATQGTGLYEGLDWLSNELSKR.....
KKQMRILMVGLDAAGKTTILYKLKL...EIVTTIPTIGFNVETNICFTVWDVGGQDKIRPLWRHYFQNTQGLIFVVDSNDRERIQGAAVLQKMLLEDAVLLLFANKQDLPNA.MAISEMTDGLQSLTWYVQATCATQGTGLYEGLDWLSNELSKR.....
KKQMRILMVGLDAAGKTTILYKLKL...EIVTTIPTIGFNVETNICFTVWDVGGQDKIRPLWRHYFQNTQGLIFVVDSNDRERIQAAEELQKMLQEDAVLLVFANKQDLPNA.MAISEMTDTLQTLTWYVQATCATQGTGLYEGLDWLSNELSKR.....
KKQMRILMVGLDAAGKTTILYKLKL...EIVTTIPTIGFNVETNICFTVWDVGGQDKIRPLWRHYFQNTQGLIFVVDSNDRERVQSAEELQKMLQEDAVLLVFANKQDMPNA.MVVSELTDGLQALTWYVQATCATQGTGLYDGLDWLSHELSKR.....
KKQMRILMVGLDAAGKTTILYKLKL...EIVTTIPTIGFNVETNICFTVWDVGGQDKIRPLWRHYFQNTQGLIFVVDSNDRERVQSADELQKMLQEDAVLLVFANKQDMPNA.MPVSELTDGLQHLTWYVQATCATQGTGLYDGLDWLSHELSKR.....
KKQMRILMVGLDAAGKTTILYKLKL...EIVTTIPTIGFNVETNICFTVWDVGGQDKIRPLWRHYFQNTQGLIFVVDSNDRDRITAERELQNMLQEDAVLLVFANKQDLPNA.MTAAELTDRLNQLHWFIQSTCATQGHGLYEGLDWLSAELAKK.....
KKDMRILMVGLDAAGKTTILYKLKL...EIVTTIPTIGFNVETNINFTVWDVGGQDKIRPLWRHYFQNTQGLIFVVDSNDRERIQACDELTKMLNEDAVLLVFCNKQDLPNA.MSVAEVTDNLHSLKWYIQSTCATSGDGLYEGLDWLSNTLTSSSK...
KREMRILMVGLDAAGKTTILYKLKL...EIVTTIPTIGFNVETNISFTVWDVGGQDKIRPLWRHYFQNTQGIIFVVDSNDRERISAHEELQRMLNEDALLLVFANKQDLPNA.MNAAEITDGLHSLQWYIQATCATSGDGLYEGLEWLSTNLKNQ.....
KKEMRILMVGLDAAGKTTILYKLKL...EIVTTIPTIGFNVETNISFTVWDVGGQDKIRPLWRHYFQNTQGIIFVVDSNDRERITAREELQRMLSEDALLLVFANKQDLPNA.MNAAEITDGLHSLSWYIQAACATSGDGLYEGLEWLSANLKRKSP...
KKEMRILMVGLDAAGKTTILYKLKL...EIVTTIPTIGFNVETNISFTVWDVGGQDKIRPLWRHYFQNTQGLIFVVDSNDRDRVVARDELHRMLNEDAVLLVFANKQDLPNA.MNAAEITDGLHSLHWYIQSTCATSGEGLYEGLDWLSNNIASKA....
KKEMRILMVGLDAAGKTTILYKLKL...EIVTTIPTIGFNVETNISFTVWDVGGQDKIRPLWRHYFQNTQGLIFVVDSNDRDRVVARDELHRMLNEDAVLLVFANKQDLPNA.MNAAEIIDGLHSLHWYIQSTCATSGEGLYEGLDWLSNNIASKS....
KKEMRILMVGLDAAGKTTILYQLKL...EIVTTIPTIGFNVETYISFTVWDVGGQDKIRPLWRHYFQNTQGLIFVVDSNDRDRVVARDELHRMLNEDAVLLVFANKQDLPNA.MNAAEITDGLHSLHWYIQSTCATSGEGLYEGLDWLSNNIANKA....
KKEMRILMVGLDAAGKTTILYKLKL...EIVTTIPTIGFNVETNISFTVWDVGGQDKIRPLWRHYFQNTQGLIFVVDSNDRDRVVARDELHRMLNEDAVLLVFANKQDLPNA.MNAAEITDGLNSLHWYIQSTCATTGEGLYEGLDWLSSNIATKS....
KKEMRILMVGLDAAGKTTILYKLKL...EIVTTIPTIGFNVETNISFTVWDVGGQDKIRPLWRHYFQNTQGLIFVVDSNDRERVVARDELHRMLNEDAVLLVFANKQDLPNA.MNAAEITDGLHSLHWYIQSTCATSGEGLYEGLDWLSNNIANKA....
KKEMRILMVGLDAAGKTTILYKLKL...EIVTTIPTIGFNVETNISFTVWDVGGQDKIRPLWRHYFQNTQGLIFVVDSNDRERVVARDELHRMLNEDAVLLVFANKQDLPNA.MNAAEITDGLHSLHWYIQSTCATSGEGLYEGLDWLSNNLANKT....
KKEMRILMVGLDAAGKTTILYKLKL...EIVTTIPTIGFNVETNISFTVWDVGGQDKIRPLWRHYFQNTQGLIFVVDSNDRDRVNAREELMRMLAEDAVLLVFANKQDLPNA.MNAAEITDGLHSLHWYIQSTCATSGEGLYEGLDWLSNQIRNQKANCN
KREMRILMVGLDAAGKTTILYKLKL...EIVTTIPTIGFNVETNISFTVWDVGGQDKIRPLWRHYFQNTQGLIFVVDSNDRERVGAREELMRMLAEDAVLLVFANKQDLPQA.MNAAEVTDGLHSLSWYIQATCATSGDGLYEGLDWLSNQLKNRSWYIQ
KKEMRILMVGLDAAGKTTILYKLKL...EIVTTIPTIGFNVETNISFTVWDVGGQDKIRPLWRHYFQNTQGLIFVVDSNDRERVNAREELMRMLNEDAVLLVFANKQDLPNA.MNPAEITDGLHSLSWYIQATCATSGDGLYEGLDWLSTTLKNRSKK..
KKEMRILMVGLDAAGKTTILYKLKL...EIVTTIPTIGFNVETNISFTVWDVGGQDKIRPLWRHYFQNTQGLIFVVDSNDRERIGAREELMRMLAEDAVLLIFANKQDLPNA.MNAAEITDGLHSLNWYIQATCATSGDGLYEGLDWLSNQLKNANR...
KKEMRILMVGLDAAGKTTILYKLKL...EIVTTIPTIGFNVETNISFTVWDVGGQDKIRPLWRHYFQNTQGLIFVVDSNDRERVNAREELMRMLAEDAVLLVFANKQDLPNA.MNAAEITDGLHSLNWYIQATCATSGDGLYEGLDWLSNQLRNQKSFMF
KKEMRILMVGLDAAGKTTILYKLKL...EIVTTIPTIGFNVETNISFTVWDVGGQDKIRPLWRHYFQNTQGLIFVVDSNDRERVNAREELMRMLAEDAVLLVFANKQDLPNA.MNAAEITDGLHSLNWYIQATCATSGDGLYEGLDWLSNQLRNQK....
KKEMRILMVGLDAAGKTTILYKLKL...EIVTTIPTIGFNVETNISFTVWDVGGQDKIRPLWRHYFQNTQGLIFVVDSNDRERVNAREELMRMLAEDAVLLVFANKQDLPNA.MNAAEITDGLHSLNWYIQATCATSGDGLYEGLDWLANQLKNKK....
KKEMRILMVGLDAAGKTTILYKLKL...EIVTTIPTIGFNVETNISFTVWDVGGQDKIRPLWRHYFQNTQGLIFVVDSNDRERVNAREELTRMLAEDAVLLVFVNKQDLPNA.MNAAEITDGLHSLNWYIQATCATSGDGLYEGLDWLSNQLKNQK....
KKEVRILMVGLDAAGKTTILYKLML...EVVTTVPTIGFNVETNINFTVWDVGGQDSIRPLWRHYYQNTDALIYVIDSADLERIEAKNELHTLLGEDAALLVFANKQDLPKA.MSTTDLTEGLQELDWYIQPTCARSGDGLYQGLDWLSDYIFDKKNKKK
KMEIRVVTLGLDGAGKTTILFKLKQ...EFMQPIPTIGFNVETNLKFTIWDVGGKHKLRPLWKHYYLNTQAVVFVVDSSHRDRISAHSELAKLLTEKALLLIFANKQDVAGA.LSVEEITESLHKLSWYIQGCDARSGMGLYEGLDWLSRQLVAAGVLDV
KMEIRVVTLGLDGAGKTTILFKLKQ...EFMQPIPTIGFNVETNLKFTIWDVGEKHKLRPLWKHYYLNTQAVVFVVDSSHRDRISAHSELAKLLTEKALLLIFANKQDVAGA.LSVEEITESLHKLSWYIQGCDARSGMGLYEGLDWLSRQLVAAGVLDV
SKEMKILMLGLDKAGKTTILYKLKL...KIKTSTPTVGFNVETNVKFNMWDVGGQQRLRPLWRHYFPATTALIFVIDSSARNRMEAKEELYSIIGEKVVLLVWANKQDLKDA.MKPQEVSDELEKNPWCVIGSNALSGQGLVEGLSWISNNTNVPKK...
FQSFHIVILGLDCAGKTTVLYRLQF...EFVNTVPTKGFKVTLTVTFHFWDVGGQEKLRPLWKSYTRCTDGIVFVVDSVDVERMEAKTELHKITRISVPVLIVANKQDLRNS.LSLSEIEKAMGELPWHLQPTCAIIGDGLKEGLEKLHDMIIKRRKMLR
FQSFHIVILGLDCAGKTTVLYRLQF...EFVNTVPTKGFKVTLTVTFHFWDVGGQEKLRPLWKSYTRCTDGIVFVVDSVDVE.MEAKTELHKITRISVPVLIVANKQDLRNS.LSLSEIEKAMGELPWHLQPTCAIIGDGLKEGLEKLHDMIIKRRKMLR
FQSLHIVMLGLDSAGKTTVLYRLKF...EFVNTVPTIGFKLSNGISCHFWDVGGQEKLRPLWKSYSRCTDGIIYVVDSVDVDRLEAKTELHKVTKFATPLLVIANKQDLPKS.LPVAEIEKALHELTYHVQPACAIIGEGLTEGMDKLYEMILKRRKSLK
FQALHVVVIGLDSAGKTSLLYRLKF...EFVQSVPTKGFRVPLGITFQVWDVGGQEKLRPLWRSYNRRTDGLVFVVDAAEAERLEAKVELHRISRASVPVLVLANKQDQPGA.LSAAEVEKAVRELLTHVQGCSAVDGLGLQQGLERLYEMILKRKKAAR
KDEYCILILGLDNAGKTTFLEQSKT...FNKNYKGMSLSNIGTKARLMFWDLGGQEELQSLWDKYYAECHGVIYVIDSTDEERLSSKEAFEKVVSSEVPILVLANKQDVETC.LSIPDIKTSDCTCDCLTQACSALTGKGVREGIEWMVKCVVRNVPVLG
DYHLKIVVVGDGAVGKTCLLISYVQFPTDYIPTIFENYVTNIEIIELALWDTAGQEEYSRLRPLSYTNADVLMVCYSVGSKTSLKVELWFPEVKHFCTPIMLVGLKSDLYEALVEPSSAESLAKRLGFAHIQCSARLKENIDEVFETAIHTLLSDSLYAP
KKALKIVVVGDGAVGKTCLLLAFSKIPTAYVPTVFENFSHVMKEFILDLWDTAGQEEYDRLRPLSYADSDVVLLCFAVNNRTSFDISKWEPEIKHLY..LILQRLKVDLRK.DVTKQEGDDLCQKLGVAYIEASSVAKIGLNEVFEKSVDCIFSNKPVPK
PRPLKITIVGDGMVGKTCMLITYTRFPEEYIPTVFDNHACNIADYNLTLWDTAGQEDYERLRPLSYPSTNCFLLCYSISSRTSFEVKKWWPEIRHFSVPVVLVGTKLDLRIPFVTTQEGKKMRKEIHFNLVECSAKKKQNLQQVFEEAVRAVERKPKTTS
AIRKKLVIVGDGACGKTCLLIVFSKFPEVYVPTVFENYVADIEQVELALWDTAGQEDYDRLRPLSYPDTDVILMCFSIDSPDSLEIPKWTPEVKHFCVPIILVGNKKDLRNDPVKPEEGRDMANRIGFGYMECSAKTKDGVREVFEMATRAALQARRGKK
AIRKKLVIVGDGACGKTCLLIVFSKFPEVYVPTVFENYVADIEQVELALWDTAGQEDYDRLRPLSYPDTDVILMCFSIDSPDSLEIPKWTPEVKHFCVPIILVGNKKDLRNDPVKPTEGRDMANRIGFGYMECSAKTKDGVREVFEMATRAALQARRGKK
AIRKKLVIVGDGACGKTCLLIVFSKFPEVYVPTVFENYIADIEQVELALWDTAGQEDYDRLRPLSYPDTDVILMCFSIDSPDSLEIPKWTPEVKHFCVPIILVGNKKDLRQDPVRSEEGRDMANRISFGYLECSAKTKEGVREVFEMATRAGLQVRKNKR
AIRKKLVIVGDGACGKTCLLIVFSKFPEVYVPTVFENYIADIEQVELALWDTAGQEDYDRLRPLSYPDTDVILMCFSIDSPDSLEIPKWTPQVKHFCVPIILVGNKKDLRQDPVRSEEGRDMANRISFGYLECSAKTKEGVREVFEMATRAGLQVRKNKR
AIRKKLVIVGDGACGKTCLLIVFSKFPEVYVPTVFENYVADIEQVELALWDTAGQEDYDRLRPLSYPDTDVILMCFSIDSPDSLEIPKWTPEVKHFCIPIILVGNKK.TAGDPVKPDDAKEMGSRIKFGYLECSAKTKEGVREVFELASRAALQAKKTKS
AIRKKLVIVGDGACGKTCLLIVFSKFPEVYVPTVFENYVADIEQVELALWDTAGQEDYDRLRPLSYPDTDVILMCFSIDSPDSLEIPKWTPEVRHFCVPIILVGNKKDLRNDPVRPEDGRAMAEKINYSYLECSAKTKEGVRDVFETATRAALQVKKKKK
TIRKKLVIVGDGACGKTCLLIVFSKFPEVYVPTVFENYVADIEQVELALWDTAGQEDYDRLRPLSYPDTDVILMCFSVDSPDSLEIPKWTPEVKHFCVPIILVGNKKDLRNDPVKPQEGRAMAEKINFAYLECSAKSKEGVRDVFETATRAALQVKKRKK
AIRKKLVIVGDGACGKTCLLIVFSKFPDVYVPTVFENYVADIEQVELALWDTAGQEDYDRLRPLSYPDTDVILMCFSIDSPDSLEIPKWTPEVRHFCVPIILVGNKRDLRSDPVKPEQGRAIAEQIGFAYLECSAKTKDGIREVFEKATQAALQQKKKKK
AIRKKLVVVGDGACGKTCLLIVFSKFPEVYVPTVFENYVADIEQVELALWDTAGQEDYDRLRPLSYPDTDVILMCFSVDSPDSLEIPKWVPEVKHFCVPIILVANKKDLRSDPVRTDDGRAMAVRIQYDYLECSAKTKEGVREVFETATRAALQKRYGSQ
ELRRKLVIVGDGACGKTCLLIVFSKFPEVYVPTVFENYVADVEKVELALWDTAGQEDYDRLRPLSYPDSNVILICFSVDSPDSLDVLKWISEVLHFCVPIILVGCKSDLRDDPVSTSEGQQVAQRIGADYLECSAKTGRGVREVFEAATRASLRVKEKKE
SIRRKLVIVGDGACGKTCLLIVFSKFPEVYVPTVFENYVADVERVELALWDTAGQEDYDRLRPLSYPDSNVVLICFSIDLPDSLEVQKWIAEVLHFCVPIILVGCKVDLRNDPVTSQEGQSVADQIGTGYYECSAKTGYGVREVFEAATRASLMGKSKTN
ELRRKLVIVGDGACGKTCLLIVFSKFPEVYVPTVFENYVADVEHVELALWDTAGQEDYDRLRPLSYPDSHVILICFAVDSPDSLDVQKWISEVLHFCLPILLVACKADLRNDPVTTEEGQAVAQKIGYKYLECSAKTNEGVREVFESATRAAMLKHKPKV
PIRRKLVVVGDGACGKTSLLSVFTLFPTEYVPTVFENYVSDCRSVQLALWDTAGQEEYERLRPMSYAKAHIILVGFAIDSPDSLEVSKWIEEINTLCVPFILVGMKADLRSDFVKSQQAELVAQRIGRKYMECSSLTGDGVDDVFEAATRAALTVRDSEN
AVRRKLVIIGDGACGKTSLLYVFTLFPEQYHPTVFENYVTDCRKVSLTLWDTAGQEEYERLRPFSYSKADIILIGFAVDNFESLIARKWADEALRYCAPIVLVGLKKDLRQEMVPIEDAKQVARAIGKKYMECSALTGEGVDDVFEVATRTSLLMKKEPG
PIERKIVILGDGACGKTSLLNVFTRFPEVYEPTVFENYIHDIFHITLSLWDTAGQEEFDRLRSLSYSDTQCIMLCFSIDSRDSLEVQKWVGEITDHCVKLVLVALKCDLRNNLISYEEGLAMAKKIGLRYLECSAKLNKGVNEAFTEAARVALTAGPVAT
GHSVKVVLVGDGGCGKTSLMMVFAKFPESYSPTVFERYNATLQPVHLQIWDTAGQDDYDRLRPLFYPDANVLLLCFDVTNPNSFDVSRWYPEVTHFCVPIIVVGCKIDLRKDPVTYHRGHDMARSVGVAYLECSARLHDNVEAVFQEAAEVALSSRRHNF
VRSVKVVLVGDGGCGKTSLLMVFADFPESYTPTVFERYMVNLQPVHLHIWDTAGQDDYDRLRPLFYPDASVLLLCFDVTSPNSFDIFRWYPEVNHFCVPIIVVGCKTDLRKDPVTYHRGQEMARSVGVAYLECSARLHDNVHAVFQEAAEVALSSRGRNF
NVKCKIVVVGDSQCGKTALLHVFAKFPENYVPTVFENYTASFERIELSLWDTSGSPYYDNVRPLSYPDSDAVLICFDISRPETLDVLKWKGEIQEFCTKMLLVGCKSDLRTDPVSYDQGANMAKQIGATYIECSALQSESVRLSSKSIMDPNQNVKCKIV
SGRCKIVVVGDAECGKTALLQVFAKYPGSYVPTVFENYTASFERIELNMWDTSGSSYYDNVRPLAYPDSDAVLICFDISRPETLDVLKWQGETQEFCAKVVLVGCKLDMRTDPVTHEQGTVLAKQVGVSYVECSSRSSESVRIVVVGDAECGKTALLQVF
VARCKLVLVGDVQCGKTAMLQVLAKYPETYVPTVFENYTACLERVELSLWDTSGSPYYDNVRPLCYSDSDAVLLCFDISRPETVDALKWRTEILDYCTRVLLIGCKTDLRTDPISYEQGCAIAKQLGEIYLEGSAFTSESIHVVARCKLVLVGDVQCGKT
LSSIKCVLVGDSAVGKTSLLVRFTSFPEAYKPTVYENTGVDVFQISLGLWDTAGNDAFRSIRPLSYQQADVVLMCYSVANHNSFLLKKWIGEIRSNLTPVLVVATQTDQREMCVNAMEGKKLAQDVRKGYLECSALSNRGVQQVFECAVRTAVNQARRRN
DYMFKILIIGNSSVGKTSFLFRYADFTPAFVSTVIDFKVKTIYRIKLQIWDTAGQERYRTITTAYYRGAMGFILMYDITNEESFNVQDWSTQIKTYSAQVLLVGNKCDMEERVVSSERGRQLADHLGFEFFEASAKDNINVKQTFERLVDVICEKMSESL
DYMFKILIIGNSSVGKTSFLFRYADFTPAFVSTVIDFKVKTIYRIKLQIWDTAGQERYRTITTAYYRGAMGFILMYDITNEESFNVQDWSTQIKTYSAQVLLVGNKCDMEERVVSSERGRQLADHLGFEFFEASAKDNINVKQTFERLVDVICEKMSESL
DYMFKILIIGNSSVGKTSFLFRYADFTPAFVSTVIDFKVKTIYRIKLQIWDTAGQERYRTITTAYYRGAMGFILMYDITNEESFNVQDWSTQIKTYSAQVLLVGNKCDMEERVVSSERGRQLADHLGFEFFEASAKDNINVKQTFERLVDVICEKMSESL
DYMFKLLIIGNSSVGKTSFLFRYADFTSAFVSTVIDFKVKTVFRIKLQIWDTAGQERYRTITTAYYRGAMGFILMYDITNEESFNVQDWSLNQT.YSAQVILVGNKCDMEERVISSEEGQHLGEHLGFEFFETSAKDNINVKQTFERLVDIICDKMSESL
DYMFKLLIIGNSSVGKTSFLFRYADFTSAFVSTVIDFKVKTVFRVKLQIWDTAGQERYRTITTAYYRGAMGFILMYDVTNEDSFNVQDWVTQIKTYSAQVILVGNKCDMEQRVISFERGRQLADQLGVEFFETSAKENVNVKAVFERLVDIICDKMSESL
DYMFKLLIIGNSSVGKTSFLFRYADFTPAFVSTVIDFKVKTVYRVKLQIWDTAGQERYRTITTAYYRGAMGFILMYDITNEESFNVQDWATQIKTYSAQVILVGNKCDMEERVVPTEKGRLLAEQLGFDFFEASAKENISVRQAFERLVDAICDKMSDTL
DYMFKLLIIGNSSVGKTSFLLRYADFTPAFVSTVIDFKVKTVYRVKLQIWDTAGQERYRTITTAYYRGAMGFILMYDITNEESFNVQDWATQIKTYSAQVILVGNKCDMEERVVPTEKGQLLAEQLGFDFFEASAKENISVRQAFERLVDAICDKMSDSL
..MFKLLLIGNSSVGKTSFLFRYADFTPAFVSTVIDFKVKTVYRIKLQIWDTAGQERYRTITTAYYRGAMGFLLMYDIANQESFTVQDWATQIKTYSAQVILVGNKCDLEERVVSAEDGQRLAGDLGFEFFEASAKENINVKQVFERLVDIICDKMNESL
DYMFKLLLIGNSSVGKTSFLFRYADFTPAFVSTVIDFKVKTVYRIKLQIWDTAGQERYRTITTAYYRGAMGFLLMYDIANQESFTVQDWATQIKTYSAQVILVGNKCDLEERVVPAEDGRRLADDLGFEFFEASAKENINVKQVFERLVDIICDKMNESL
DYLIKLLLIGDSGVGKSCLLLRFSEFTPSFITTIIDFKIRTIERIKLQIWDTAGQERFRTITTAYYRGAMGILLLYDVTDKKSFDVRTWFSNVEQHAVYKILIGNKCDCEQRQVSFEQGQALADELGVKFLEASAKTNVNVDEAFFTLAREIKKQKIDAE
DMIMKLLLVGDSGVGKSCLLLRFVEFNPSFITTIIDFKIRTIERIKLQVWDTAGQERFRTITTAYYRGAMGIVLIYDVTDSRSFEVENWFQTVTQHAAQIFLVGNKCDDENRQVSKEQGQELAAKLNVPFLEASAKSNENVDSIFYELASIIQEKHVEEN
DLLIKLLLIGDSGVGKSCLLLRFCEFTPSFITTIIDFKIRTIDRVKLQVWDTAGQERFRTITTAYYRGAMGILLVYDVTDEKSFNIENWYQNVQSYAVELILVGNKCDLDKRVVSTEQGQALADKFGIPFLEASSKTNINVEECFYSVATRIRDTVAKTK
DYLIKLLLIGDSGVGKSCLLLRFSEFTPSFITTIIDFKIRTIERIKLQIWDTAGQERFRTITTAYYRGAMGILLVYDVTDEKSFGIRNWIRNIEQHAVNKMLIGNKCDMAKKVVDSSRGKSLADEYGIKFLETSAKNSINVEEAFISLAKDIKKRMIDTP
DFLVKLLLIGDSGVGKSCLLLRFSDFTPSFIATIIDFKIRTIERIKLQIWDTAGQERFRTITTAYYRGAMGILLVYDVTDEKSFGIRNWIRNIEQHAVNKMLIGNKCDMTKKVVDSSRGKSLADEYGIKFLETSAKNSVNVEEAFIGLAKDIKKRMIDTP
DYLIKLLLIGDSGVGKSCLLLRFSDFTTSFITTIIDFKIRTIERIKLQIWDTAGQERFRTITTAYYRGAMGILLVYDVTDESSFNIRNWIRNIEQHAVNKILVGNKADMDKRAVPTAKGQALADEYGIKFFETSAKTNLNVEEVFFSIARDIKQRLADSD
DYLIKLLLIGDSGVGKSCLLLRFSDFTTSFITTIIDFKIRTIERIKLQIWDTAGQERFRTITTAYYRGAMGILLVYDVTDESSFNIRNWIRNIEQHAVNKILVGNKADMDKRAVPTAKGQALADEYGIKFFETSAKTNLNVEEVFFSIGRDIKQRLSDTD
DALIKLLLVGDSGVGKSCLLLRFTDFTSSFITTIIDFKIKKVDLVKLQIWDTAGQERFRTITSAYYRGAQGIILVYDITDEASFNVRNWMRNIEQHAVNKILVGNKLDLAKRVVSIARGQALADEFGFRFYETSAKDNVHVEEAFIAVAKDVLARMEGEH
DSIMKILLIGDSGVGKSCLLVRFVEFNPSFITTIIDFKIKTVDKVKLQLWDTAGQERFRTITTAYYRGAMGIILVYDVTDERTFTIKQWFKTVNEHAAQLLLVGNKSDMETRVVTADQGEALAKELGIPFIESSAKNDDNVNEIFFTLAKLIQEKIDSNK
DYLFKLLLIGDSGVGKTCLLFRFSEFNTTFISTIIDFKIRTIEKIKLQIWDTAGQERFRTITTAYYRGAMGIMLVYDITNEKSFDIKNWIRNIEEHAVERMILGNKCDMNKRQVSKERGEKLAIDYGIKFLETSAKSSTNVEEAFFTLARDIMTKLNRKM
DYLFKLLLIGDSGVGKTCLLFRFSEFNTTFISTIIDFKIRTVEKIKLQIWDTAGQERFRTITTAYYRGAMGIMKVYDITNEKSFDIKNWIRNIEEHAVERMILGNKCDMNKRQVSKERGEKLAIDYGIKFLETSAKSSINVEEAFITLARDIMTKLNKKM
DYLFKLLLIGDSGVGKTCVLFRFSEFNSTFISTIIDFKIRTIERIKLQIWDTAGQERFRTITTAYYRGAMGIMLVYDITNEKSFDIRNWIRNIEEHAVEKMILGNKCDVNKRQVSKERGEKLALDYGIKFMETSAKANINVENAFFTLARDIKAKMDKKL
DYLFKLLLIGDSGVGKTCVLFRFSEFNSTFISTIIDFKIRTIERIKLQIWDTAGQERFRTITTAYYRGAMGIMLVYDITNEKSFDIRNWIRNIEEHAVEKMILGNKCDVNKRQVSKERGEKLALDYGIKFMETSAKANINVENAFFTLARDIKAKMDKNW
DLLFKLLLIGDSGVGKTCVLFRFSDFNTTFISTIIDFKIKTVEKIKLQIWDTAGQERFHTITTSYYRGAMGIMLVYDITNGKSFEISKWLRNIDEHAVERMLLGNKCDMDKRVVPKGKGEQIAREHGIRFFETSAKVNINIEKAFLTLAEDILRKTPVKE
DLLFKLLLIGDSGVGKTCVLFRFSDFNTTFISTIIDFKIKTVEKIKLQIWDTAGQERFHTITTSYYRGAMGIMLVYDITNGKSFEISKWLRNIDQHAVERMLLRNKCDMDKRVVPKGKGEQIAREHRIRFFETSAKANINIEKAFLTLPEDILRKTPVKE
DLLFKLLLIGDSGVGKTCVLFRFSDFNTTFISTIIDFKIKTVEKIKLQIWDTAGQERFHTITTSYYRGAMGIMLVYDITNAKSFEISKWLRNIDEHAVERMLLGNKCDMEKRVVLKSKGEQIAREHAIRFFETSAKANINIEKAFLTLAEDILQKTPVKE
DHLFKLLLIGDSGVGKTCLIIRFAEFNNTYISTIIDFKIRTVDKIKLQVWDTAGQERFKTITTAYYRGAMGIILVYDITDEKSFEIQNWMKSIKENAVERLLLGNKCDMEKRKVQKEQADKLAREHGIRFFETSAKSSMNVDEAFSSLARDILLKSGGRR
DFKLQVIIIGSRGVGKTSLMERFTDFCEACKSTVVDFKIKTVEKIRLQIWDTAGQERFNSITSAYYRSAKGIILVYDITKKETFDLPKWMKMIDKYAAELLLVGNKLDCETREITRQQGEKFAHEIGMRFCEASAKDNFNVDEIFLKLVDDILKKMPLDI
........IGSRGVGKTSLMERFTDFCEACKSTVVDFKIKTVEKIRLQIWDTAGQERFNSITSAYYRSAKGIILVYDITKKETFDLPKWMKMIDKYAAELLLAGNKLDCETREISRQQGEKFAQQIGMRLSEPSAKDNFNVDEIFLKLVDDILKKMPLDV
DVLFRLLLIGDSGVGKTCLLCRFTDFHSSHISTIVDFKMKTIEKVRIQIWDTAGQERYQTITKQYYRRAQGIFLVYDISSERSYQIMKWVSDVDEYAVQKILIGNKADEEKRQVGREQGQQLAKEYGMDFYETSACTNLNIKESFTRLTELVLQAHRKEL
......MLVGDSGVGKTCLLVRFKDFLATFISTVIDFRNKVLDKVKLQIWDTAGQERFRSVTHAYYRDAHALLLLYDITNKDSFDIQAWLTEIQEYAVVLMLLGNKVDSTERVVKREDGEKLAKEYGLPFMETSAKSGLNVDLAFTAIAKELKQRSTKAP
DYLFKLLLIGDSGVGKSCLLLRFADYTESYISTIVDFKIRTIETIKLQIWDTAGQERFRTITSSYYRGAHGIIVVYDVTDQESFNVKQWLQEIDRYAVNKLLVGNKCDLTKKVVDYTTAKEFADSLGIPFLETSAKNATNVEQAFMTMAAEIKKRMGPGA
DYLFKLLLIGDSGVGKSCLLLRFADYTESYISTIVDFKIRTIETIKLQIWDTAGQERFRTITSSYYRGAHGIIVVYDVTDQESFNVKQWLQEIDRYAVNKLLVGNKCDLTKKVVDYTTAKEFADSLGIPFLETSAKNATNVENSIPAVRNQVEVQVGLVG
DYLFKLLLIGDSGVGKSCLLLRFADYTESYISTIVDFKIRTIETIKLQIWDTAGQERFRTITSSYYRGAHGIIVVYDVTDQESFNVKQWLQEIDRYAVNKLLVGNKCDLTKKVVDYTTAKEFADSLGIPFLETSAKNEKNVEQSFMTMAAEIKKRMGPGA
DYLFKLLLIGDSGVGKSCLLLRFADYTESYISTIVDFKIRTIETIKLQIWDTAGQERFRTITSSYYRGAHGIIVVYDVTDQESFNVKQWLQEIDRYAVNKLLVGNKSDLTKKVVDFTTAKEYADQLGIPFLETSAKNATNVEQAFMTMAAEIKNRMGPIT
DYLFKLLLIGDSGVGKSCLLLRFADYTESYISTIVDFKIRTIETIKLQIWDTAGQERFRTVTSSYYRGAHGIIVVYDVTDQESYAVKQWLQEIDRYAVNKLLVGNKSDLTKKVVDNTTAKEFADSLGVPFLETSAKNATNVEQAFMTMAAEIKKRMGPGA
DYLFKLLLIGDSGVGKSCLLLRFADYTESYISTIVDFKIRTVEVIKLQIWDTAGQERFRTITSSYYRGAHGIIVVYDVTDQESFNVKQWLAEIDRYAVNKLLVGNKSDLTKKVVDYQAAKAFADEIGIPFLETSAKNATNVEQAFMTMAAEIKNRMASQP
DYLFKLLLIGDSGVGKSCLLLRFADYTESYISTIVDFKIRTVEVIKLQIWDTAGQERFRTITSSYYRGAHGIIVVYDVTDQESFNVKQWLNEIDRYAVNKLLVGNKSDLTKKVVEYSVAKAFADEIGIPFLETSAKNATNVEQAFMTMAAEIKNRMASQP
DYLFKLLLIGDSGVGKSCLLLRFADYTESYISTIVDFKIRTIETIKLQIWDTAGQERFRTITSSYYRGAHGIIVVYDVTDQESFNVKQWLHEIDRYAVNKLLVGNKSDLTKRVVSTDAAKEFAESLGIEFLETSAKNAANVEKAFMMMAAQIKKRMANAP
DYLFKLLLIGDSGVGKSCLLLRFADYTESYISTIVDFKIRTIETVKLQIWDTAGQERFRTITSSYYRGAHGICVVYDVTDMDSFNVKQWLQEIDRYAVNKLLVGNKSDMTKKVVEYTVAKEFADSLGIPFLETSAKNASNVEQAFLTMARQIKERMGSSI
DYLFKLLLIGDSGVGKSCLLLRFADYTESYISTIVDFKIRTFETVKLQIWDTAGQERFRTITSSYYRGAHGIIIVYDVTDQDSFNVKQWLQEIDRYAVNRLLVGNKSDMVKKVVEYSVAKEFADSLNIPFLETSAKDSTNVEQAFLTMSRQIKERMGNNT
.YLFKLLLIGDSGVGKSCLLLRFADYTESYISTIVDFKIRTINIIKLQIWDTAG.ERFRTITSSYYRGAHGIIVVYDVTDHVSFNVKQWMQEIQRYAVTRLLVGNKCDLIKKIVDTSTAREYADSVGIPFKETSAKSSANVEQAFMIMASEIKKLQGGIQ
...FKLLLIGDSGVGKSCLLLRFSDYVESYISTIVDFKIRTVETIKLQIWDTAGQERFRTITSSYYRGAHGIIIVYDVTDEESFNVKQWLSEIDRYAVNKLLVGNKSDLTNRAIPYETAKAFADEIGIPFMETSAKDATNVEQAFMAMSASIKERMASQP
DYLFKLLLIGDSGVGKSCLLLRFADYLDSYISTIVDFKIRTVETIKLQIWDTAGQERFRTITSSYYRGAHGIIIVYDVTDQESFNVKQWLNEIDRYAVNKLLVGNKSDLTNKVVATETAKAFADEMGIPFMETSAKNATNVQQAFMAMAASIKDRMASQP
DYLFKLLLIGDSGVGKSCLLLRFADYLESYISTIVDFKIRTVETIKLQIWDTAGQERFRTITSSYYRGAHGIIVVYDVTDQESFNVKQWLNEIDRYAVNKLLVGNKCDLANRVVSYEAGKALADEIGIPFLETSAKDATNVEKAFMTMAGEIKNRMASQG
DYLFKLLLIGDSSVGKSCFLLRFADYVDSYISTIVDFKIRTVETVKLQIWDTAGQERFRTITSSYYRGAHGIIIVYDITDMESFNVKQWLDEIDRYAVRKLLVGNKCDLANRAVDTSVAQAYAQEVGIPFLETSAKESINVEEAFLAMSAAIKKSKAGSQ
DYLFKLLLIGNSGVGKSCLLLRFSDYTNDYISTIVDFKIKTVETVKLQIWDTAGQERFRTITSSYYRGSHGIIIVYDVTDQESFNVKMWLQEIDRYAVLKLLVGNKCDLKKRVVEYDVAKEFADANKMPFLETSALDSTNVEDAFLTMARQIKESMSQQN
DHLFKLLIIGDSGVGKSSLLLRFADFSGSYITTIVDFKIRTVEKVKLQIWDTAGQERFRTITSTYYRGTHGVIVVYDVTSAESFVVKRWLHEIN.QNVCRILVGNKNDDPRKVVETEDAYKFAGQMGIQLFETSAKENVNVEEMFNCITELVLRAKKDNL
EHLFKFIFVGDSGVGKSSILLRFTEFTESYISTIVDFKIKTVYAIKLQIWDTAGQERFRVHNNSQYRGCHAVMVVYDVTDQRSFEVAKWIQEIERYAVIKMIIGNKSDMIQKVVDPFLAQEFADSLDITFKETSAKQAINIEDAFISLVKLCIDRIEEFK
EILYKIILVGESGVGKSSILVRFTDFSQHFAPTLVDFNVKTIRTVKLQLWDTAGQERFKSITQTFYRGSHGVIVVYDVTDPKSFELKNWVEDINQYTMIIILVGNKSDMVQRKVTFEQGQEMAEQLKTKFLEVSAKENNGVTQVFDLLVQDIEATMKNSK
LTTLKILIIGESGVGKSSLLLRFTDFDPELAATIVDFKVKTISKAKLAIWDTAGQERFRTLTPSYYRGAQGVILVYDVTRRDTFVLDNWLNELETCTIVNMLVGNKIDKENREVDRNEGLKFARKHSMLFIEASAKTCDGVQCAFEELVEKIIQTPGLWE
ITTLKILIIGESGVGKSSLLLRFTEFDPEQAATIVDFKVKTLTKTKLAIWDTAGQERFRTLTPSYYRGAQGVILVYDVSSKQSFNLDAWLNELETSTMVKMLVGNKIDRANHEVTKDEGLKFARKHHMLFIEASAKTNDGVQCAFEELVEKIIQTPGLWE
DYTFKVLLVGDSGVGKSCILTRFTSFEETT.STIVDFKVKYLTRCKLTIWDTAGQERFRTLTSSYYRGAQGIIFVYDVTRRDTFELENWMREFDS.TAIKMVVANKVDLSQRQVSSEEGHDFARRHGCLFVETSARANLAVGQAFEELLLKILDTPLLLE
DYLIKFLALGDSGVGKTSVLYQYTDFNSKFITTVIDFREKRVVRIHLQLWDTAGQERFRSLTTAFFRDAMGFLLLFDLTNEQSFLVRNWISQLQMAYPDIVLCGNKSDLEQRAVKEEEARELAEKYGIPYFETSAANGTNISQAIEMLLDLIMKRMERCV
DYLIKFLALGDSGVGKTSVLYQYTDFNSKFITTVIDFREKRVVRIHLQLWDTAGQERFRSLTTAFFRDAMGFLLLCDLTNEQSFLVRNWISQLQMAYPDIVLCGNKSDLEQRVVKEEEAIALAEKYGIPYFETSAANGTNISQAIEMLLDLIMKRMERCV
DYLIKLLALGDSGVGKTTFLYRYTDFNPKFITTVIDFREKRVVKVHLQLWDTAGQERFRSLTTAFFRDAMGFLLMFDLTSQQSFLVRNWMSQLQAAYPDIVLIGNKADLPQREVNERQARELADKYGIPYFETSAATGQNVEKAVETLLDLIMKRMEQCV
KVLLKVIILGDSGVGKTSLMNQYVNFSNQYKATIADFLTKEVMLVTMQIWDTAGQERFQSLGVAFYRGADCCVLVFDVTAPNTFKLDSWRDEFLIRDFPFVVLGNKIDLENRQVATKRAQAWCYSKNNPYFETSAKEAINVEQAFQTIARNALKQETEVE
KVLLKVIILGDSGVGKTSLMNQYVNFSNQYKATIADFLTKEVMLVTMQIWDTAGQERFQSLGVAFYRGADCCVLVFDVTAPNTFKLDSWRDEFLIRDFPFVVLGNKIDLENRQVATKRAQAWCYSKNNPYFETSAKEAINVEQAFQTIARNALKQETEVE
KVLLKVIILGDSGVGKTSLMNQYVNFSNQYKATIADFLTKEVMLVTMQIWDTAGQERFQSLGVAFYRGADCCVLVFDVTAPNTFKLDSWRDEFLIRDFPFVVLGNKIDLENRQVATKRAQAWCYSKNNPYFETSAKEAINVEQAFQTIARNALKQETEVE
KVLLKVIILGDSGVGKTSLMNQYVNFSNQYKATIADFLTKEVMLVTMQIWDTAGQERFQSLGVAFYRGADCCVLVFDVTAPNTFKLDSWRDEFLIRDFPFVVLGNKIDLENRQVATKRAQAWCYRKNNPYFETSAKEAINVEQAFQTIARNALKQETEVE
KVLLKVIILGDSGVGKTSLMNQYVNFSNQYKATIADFLTKELMVVTMQIWDTAGQERFQSLGVAFYRGADCCVLCYDVNVAKTFELDSWRDEFLIRDFPFVVLGNKIDLENRVVSQKRAASWCQSKGNPYFETSAKEAINVEQAFQTIARNAIKLEDGLV
RRLLKVIILGDSGVGKTSLMNQYVQFTKEYKATIADFLTKEIEKVTMQIWDTAGQERFQSLGSAFYRGADCCVLVFDVNNAKSFDLDNWRDEFIIPDFPFMVLGNKIDENGRQVSEKKAKAWCASKGSPYFETSAKEDINVEAAFTCITRNALRNEKEEE
RRVLKIIILGDSGVGKTSLMNQYVQFTKEYKATIADFLTKEIEKVTMQIWDTAGQERFQSLGSAFYRGADCCMLVFDVNNAKSFDLDNWRDEFIISDFPFVVLGNKIDEVGRQVTEKKAKAWCASKGSPYFETSAKEDINVEAAFTCITRNALRNEKEEE
RTLLKVIILGDSGVGKTSLMNQYVNFSNQYKATIADFLTKEVQLFTLQIWDTAGQERFQSLGVAFYRGADCCVLVYDVNSMKSFDLNNWREEFLISDFPFVLLGNKVDVDNRVVSEKKAKAWCASKGNPYFETSAKEGTNVEDAFQCIVKNALKNEPEEE
RMLLKVIILGDSGVGKTSLMNQYVNFSNQYKATIADFLTKEVQLFTLQIWDTAGQERFQSLGVAFYRGADCCVLVYDVNVMKSFELNNWREEFLISDFPFVVLGNKIDVDGRVVSEKKAKAWCASKGNPYFETSAKEGFNVDDAFQCIAKNALNNEPEEE
RTLLKVIILGDSGVGKTSLMNQYVNFSNQYKATIADFLTKEVQLFTLQIWDTAGQERFQSLGVAFYRGADCCVLVYDVNSVKSFDLNNWREEFLISDFPFVVIGNKIDIDNRVVSEKKARAWCAAKGNPYFETSAKEGINVEEAFQTIAKDALKSGEEEE
RKLLKIIILGDSGVGKTSLMNQFVNFSNQYKATIADFLTKELQLFTLQIWDTAGQERFQSLGVAFYRGADCCVLTYDVNVMKSFELNRWREEFLIADFPFVLLGNKIDVDGRVVSEKKAKAWCMSKGNPYFETSAKDGTNVEEAFQCIAKNAIQNEPEEE
RTLLKVIVLGDSGVGKTSLMNQYVHFSQQYKATIADFVTKELQLVTLQIWDTAGQERFQSLGVAFYRGADCCVLVYDVNVMKSFDLENWHEEFLKPDFPFILLGNKIDIDNRVVSEKKAKDWCAAKGNPYFETSAKEDYNVDAAFLCIAKAALANEHEQD
RTLLKVIVLGDTGVGKTSLMNQYVHFSQQYKATIADFVTKELQLVTLQIWDTAGQERFQSLGVAFYRGADCCVLAYDVNVMKSFDLDNWHEEFLKPDFPFILLGNKIDIDGRVVSEKKAKDWCASKGNPYFETSAKEDFNVDAAFLCIAKAALANEHEQD
RTLLKVIILGDSGVGKTSLMNQYVNFSQQYKATIADFVTKELQLVTLQIWDTAGQERFQSLGVAFYRGADCCVLVYDVNHLKSFELDNWHNEFLTRDFPFILLGNKVDIDGRVVSEKKAREWCAEKGNVYFETSAKEDYNVDDSFLCITKLALANERDQD
KNILKVIILGDSGVGKTSLMHRYVNYSQQYKATIADFLTKEVTVATMQVWDTAGQERFQSLGVAFYRGADCCVLVYDVTNASSFEIKSWRDEFLVNSFPFVILGNKIDAEEKIVSEKSAQELAKSLGDPLFLTSAKNAINVDTAFEEIARSALQQNQADT
SSLFKVILLGDGGVGKSSLMNRYVTFDTQLFHTIVEFLNKDLEFVTMQIWDTAGQERFRSLRTPFYRGSDCCLLTFSVDDSQSFQLSNWKKEFIYKEFPFVILGNKIDISERQVSTEEAQAWCRDNGDPYFETSAKDATNVAAAFEEAVRRVLATEDRSD
SSLFKVILLGDGGVGKSSLMNRYVTFDTQLFHTIVEFLNKDLEFVTMQIWDTAGQERFRSLRTPFYRGSDCCLLTFSVDDSQSFQLSNWKKEFIYKEFPFVILGNKIDISERQVSTEEAQAWCRDNGDPYFETSAKDATNVAAAFEEAVRRVLATEDRSD
SMDAKIVLLGAQGVGKTCFVTRYVNFQAGQASTIASFSRKRVVTVRLQIWDTAGQERFRSMAPIYYRSATCGILCYDVTSRASFDMHLWLLELKQNLIIIHIVGTKVDLVEREVPFEQCVEYASEWLQCCHEISAKDDEGVEEVFEVIITKLLDKREADE
LRKFKLVFLGEQSVGKTSLITRFMYFDNTYQATIIDFLSKTMYTVRLQLWDTAGQERFRSLIPSYIRDSTVAVVVYDITNVNSFQTTKWIDDVRT.RVIIMLVGNKTDLAKRQVSIEEGERKAKELNVMFIETSAKAGYNVKQLFRRVAAALPGMESTQD
LKKFKLVFLGEQSVGKTSIITRFMYFDNTYQATIIDFLSKTMYTIRLQLWDTAGQERFRSLIPSYIRDSSVAVVVYDITNANSFHTTKWVDDVRNERVIIVLVGNKTDLAKRQVSTEDGEKKARDLNVMFIETSAKAGYNVKQLFRKIATALPGIVQEET
LRKFKLVFLGEQSVGKTSLITRFMYFDNTYQATIIDFLSKTMYTVRLQLWDTAGQERFRSLIPSYIRDSSVAIIVYDITNHNSFVTEKWIEDVRA.RVIIVLVGNKTDLAKRQVTQEEGEKKAKELKIMHMETSAKAGHNVKLLFRKIAQMLPGMENVET
LTKYKIVFLGEQGVGKTSLITRFMYFDDHYQATIIDFLSKTMYTIRLQLWDTAGQERFRSLIPSYIRDSRVAIIVYDITKRKSFEIDKWIEDVKN.RVILCIVGNKSDLSERQISTEEGEKKAKLLGAIFMETSTKAGYNVKALFKKIAKSLPEFQNSES
EVAIKMVVVGNGAVGKSSMIQRYCKFTKDYKKTIVDFLERQIQDVRLMLWDTAGQEEFDAITKAYYRGAQACVLVFSTTDRESFEISSWREKVVAEVIPTALVQNKIDLLDSCIKNEEAEGLAKRLKLRFYRTSVKEDLNVSEVFKYLAEKHLQKLKQQI
EHLFKVLVIGELGVGKTSIIKRYVHFSQHYRATIVDFALKVLNLVRLQLWDIAGQERFGNMTRVYYKEAVGAFVVFDISRSSTFEVLKWKSDLDSPNIPAVLLANKCDQNKSSQSPSQVDQFCKEHGFGWFETSAKDNINIEEAARFLVEKILVNHQSFP
ICQFKLVLLGESAVGKSSLVLRFVKFHEFQESTIAAFLTQTVCTVKFEIWDTAGQERYHSLAPMYYRGAQAAIVVYDITNEESFAAKNWVKELQRQAIVIALSGNKADLAKRAVDFQEAQSYADDNSLLFMETSAKTSMNVNEIFMAIAKKLPKNEPQNP
ICQFKLVLLGESAVGKSSLVLRFVKFHEFQESTIAAFLTQTVCTVKFEIWDTAGQERYHSLAPMYYRGAQAAIVVYDITNEESFAAKNWVKELQRQAIVIALSGNKADLAKRAVDFQEAQSYADDNSLLFMETSAKTSMNVNEIFMAIAKKLPKNEPQNP
ICQFKLVLLGESAVGKSSLVLRFVKFHEYQESTIAAFLTQTVCTVKFEIWDTAGQERYHSLAPMYYRGAQAAIVVYDITNTDTFAAKNWVKELQRQAIVIALAGNKADLAKRAVEFQEAQAYADDNSLLFMETSAKTAMNVNEIFMAIAKKLPKNEPQNA
ICQFKLVLLGESAVGKSSLVLRFVKFHEYQESTIAAFLTQTVCTVKFEIWDTAGQERYHSLAPMYYRGAQAAIVVYDITNTDTFAAKNWVKELQRQAIVIALAGNKADLAKRAVEFQEAQAYADDNSLLFMETSAKTAMNVNEIFMAIAKKLPKNEPQNA
ICQFKLVLLGESAVGKSSLVLRFVKFHEYQESTIAAFLTQSVCTVKFEIWDTAGQERYHSLAPMYYRGAQAAIVVYDITNQETFAAKTWVKELQRQAIVIALAGNKADLAKRMVEYEEAQAYADDNSLLFMETSAKTAMNVNDLFLAIAKKLPKSEPQNL
NLNAKLVLLGDMGAGKSSLVIRFVKFLEFQESTIAAFFSSTLATVKFEIWDTAGQERYHSLAPMYYRGAAAAIIVYDITSSDSFAAKKWVQELQKQGMVMALAGNKADLERRKVTAEEARLYAEENGLFFMETSAKTAVNVNAIFYEIAKRLPRAQPAQN
NLNAKLVLLGDMGAGKSSLVIRFVKFLEFQESTIAAFFSSTVSTVKFEIWDTAGQERYHSLAPMYYRGAAAAIIVYDITSTESLAAKKWVQELQKQGMVMALAGNKADLEKRKVTAEEARLYAEENGLFFMETSAKTATNVNDIFYEIAKRLPRAQPAQN
NINAKLVLLGDVGAGKSSLVLRFVKFVEFQESTIAAFFSQTLATVKFEIWDTAGQERYHSLAPMYYRGAAAAIIVFDITNQASFEAKKWVQELQAQGMVMALAGNKADLLARKVSAEEAEIYAQENSLFFMETSAKTATNVKDIFYEIAKRLPRVQPAEN
TINQKLVLLGDSAVGKSSLVLRFVKFDDYRESTIAAFLTQTLPSVKLEIWDTAGQERYKSLAPMYYRNANCAIVVYDITQAASLEAKSWIKELQRQAIVIALAGNKLDLARRAVEKADAEAYAAEANLLFFETSAKTAENVNELFTAIAKKLPLEDKLNQ
MLQFKLVLLGDSSVGKSSIVHRFVKFDELRESTIAAFLSQSITVIKFEIWDTAGQERYKSLAPMYYRNANAALVVYDITQEDSLQARNWVDELKNVGLVIYLLGNKVDLCVRAISTEEAKQYAQEQGLLFREVSAKTGEGVKEIFQDIGEKLYDLKKDEI
TLTIKVVLLGESAVGKSSIVLRFVSFKESKEPTIAAFLTKRITVIKFEIWDTAGQERFAPLAPMYYRNAQAALVVFDVTNEGSFYAQNWVEELHE.VIVIALVGNKMDLLNRAMKAPAVQNLCERENLLYFEASAKTGENIYQIFQTLGEKVPCPEQNTR
LRELKVCLLGDTGVGKSSIVWRFVEFDPNINPTIASFMTKTVQLHKFLIWDTAGQEAFRALAPMYYRGSAAAIIVYDITKEETFSLKNWVKELRQHGIVVAIAGNKCDLIDREVMERDAKDYADSIHAIFVETSAKNAININELFIEISRRIPSADANPP
IRELKVCLLGDTGVGKSSIVCRFVQFDHNISPTIASFMTKTVPLHKFLIWDTAGQERFHSLAPMYYRGSAAAVIVYDITKQDSFYLKKWVKELKEHGIVMAIAGNKCDLSDREVPLKDAKEYAESIGAIVVETSAKNAINIEELFQGISRQIPPLDPHEN
AYSFKVVLLGEGCVGKTSLVLRYCEFNDKHITTLASFLTKKLNRVNLAIWDTAGQERFHALGPIYYRDSNGAILVYDITDEDSFQVKNWVKELRKMLICLCIVGNKIDLEERHVSIQEAESYAESVGAKHYHTSAKQNKGIEELFLDLCKRMIETAQVDE
EKSFKVVLLGEGCVGKTSIVFRYIDFNDKHLMTQAGFFQKHINRICLTIWDTAGQERFHALGPIYYRGSQGALVVYDITDNDSFIAKNWIKELKTMLISLCIIGNKCDLEKRVIPLADAEAYAKSVGAIHYSTSAKLNKGIEELFLDLTRRMILNSSGVV
PYVSKLVLLGSSSVGKTSLALRYMKFSN.VLPTVCAFFTKVLDSLKLEIWDTAGQEKYQSVCHLYFRGANAALLVYDITRKDSFHAQQWLEDLEKFQVVVMLVGNKTDLGEREVTFQEGKEFAESKSLLFMETSAKLNYQVSEIFNTVAQELLQRAGDTG
DYLFKIVLIGDSGVGKSNILSRFTRFCLSK.STIVEFATRTLQTVKAQIWDTAGQERYRAITSAYYRGAVGALLVYDITKRQTFDVQRWLRELRDHAIVIMMAGNKSDLKLRAVSEEDGQALAEKEGLSFLETSALEAVNIEKAFQTILTEIYHIISKKA
DYLFKIVLIGDSGVGKSNILSRFTRFCLSK.STIVEFATRTLQTVKAQIWDTAGQERYRAITSAYYRGAVGALLVYDITKRQTFDVQRWLRELRDHAIVIMMAGNKSDLNLRAVSEDDGGALSEKEGLSFLETSALEATNIEKAFQTILTEIYHIVSKKA
DYLFKIVLIGDSGVGKSNILSRFTRFCLSK.STIVEFATRTTQTIKAQIWDTAGQERYRAITSAYYRGAVGALLVYDITKRQTFDVLRWLRELRDHAIVIMMAGNKSDLNLRSVAEEDGQSLAEKEGLSFLETSALEATNVEKAFQTILGEIYHIISKKA
DYLFKMVLIGDSGVGKSNILSRFTRFCLSK.STIVEFATRTLQTVKAQIWDTAGQERYRAITSAYYRGAVGALLFYDITKRQTFDVQRWLRELRDHRIVIILAGNKSDLKLRAVSEQDDQALVKKEGLSFLETSALEALNVDKAFQTILTDIYHIISKKA
SYLFKMVLIGDTGVGKSNILSRFTRFSLSK.STIVEFATKSLQTIKAQIWDTAGQERYRAITSAYYRGAVGALLVYDITKRQSFDVHRWLRELRDHAIVIMMVGNKSDLILRAVSEDEGKALAEKEGLFFLETSAMEAVNVEEAFQTIITEVYGIVNRKA
DYLFKVVLIGDSGVGKSNLLSRFTRFNLSK.STIVEFATRSIQTIKAQIWDTAGQERYRAITSAYYRGAVGALLVYDIAKHLTYEVERWLKELRDHAIVIMLVGNKSDLRLRAVPTDEARAFAEKNNLSFIETSALDSTNVEEAFKNILTEIYRIVSQKQ
DYLFKVVLIGDSGVGKSNLLSRFTRFNLSK.STIVEFATRSIQTIKAQIWDTAGQERYRRITSAYYRGAVGALLVYDIAKHLTYEVERWLKELRDHAIVIMLVGNKSDLRLRAVPTDEARAFAEKNNLSFIETSALDSTNVEEAFKNILTEIYRIVSQKQ
DYLFKVVLIGDSGVGKSNLLSRFTRFNLSK.STIVEFATRSIQTIKAQIWDTAGQERYRAITSAYYRGAVGALLVYDIAKHLTYEVERWLKELRDHAIVIMLVGNKSDLRLRAVPTDEARAFAEKNNLSFIETSALDSTNVEEAFKNILTEIYRIVSQKQ
DYLFKVVLIGDSGVGKSNLLSRFTRFNLSK.STIVEFATRSIQTIKAQIWDTAGQERYRAITSAYYRGAVGALLVYDIAKHLTYEVERWLKELRDHAIVIMLVGNKSDLRLRAVPTDEARAFAEKNGLSFIETSALDSTNVEAAFQTILTEIYRIVSQKQ
DYLFKVVLIGDSGVGKSNLLSRFTRFSLSK.STIVEFATRSIQTIKAQIWDTAGQERYRAITSAYYRGAVGALLVYDITKSVTFEVERWLKELRDHAIVIMLVGNKSDLKLRDVQTEVAQAFCEREGLSFIETSALESTNVEKAFQQILTEIYHIVSKKV
DYLFKVVLIGDSGVGKSNLLSRFTRFCLSK.STIVEFATRTLQTVKAQIWDTAGQERYRAITSAYYRGALGALLVYDVTKPTTFEVSRWLKELRDHAIVIMLIGNKTDLKLRAVATEDAQSYAEKEGLSFIETSALEALNVEKAFQTILSEVYRIISKKS
DYLFKLVLIGDSGVGKSNLLSRFTRFNLSK.STIVEFATKSLNVIKAQIWDTAGQERYRAITSAYYRGAVGALLVYDVTRSTTFEAGRWLKELRDHTIVVMLIGNKSDLRLVTVSTEDGKAFAEKESLYFMETSALEATNVENAFSEVLTQIYRIVSKRA
DYLFKLVLIGDSGVGKSNLLSRFTKFNLSK.STIVEFATKTLNVVKAQIWDTAGQERYRAITSAYYRGAVGALLVYDVTRRATFEAARWLKELRDHTIVVMLIGNKSDLRLVAVPTEDGKSFAERESLYFMETSALEATNVENAFTEVLTQIYRIVSKRA
DYLFKLVLIGDSGVGKSNLLSRFTKFNLSK.STIVEFATKSLNVIKAQIWDTAGQERYRAITSAYYRGAVGALLVYDVTRHVTYEVTRWLKELRDHTIVVMLIGNKSDLRLVAVSTDEAKGLAEREGLYFMETSALEATNVENAFTEALTQIYRIVSKKA
DYLFKVVLIGDSGVGKSNLLSRFTRFSLSK.STIVEFATRSLQVVKAQIWDTAGQERYRAITSAYYRGAVGALLVYDVTRHSTFEVERWLKELRDHTIVVMLVGNKSDLRLVAVQTDEGKAFAERESLYFMETSALESTNVENAFAEVLTQIYRIVSKRS
DYLFKLVLIGDSGVGKSNLLSRFTKFNLSK.STIVEFATKTTKVVKAQIWDTAGQERYRAITSAYYRGAVGALLIYDVTRHATFEAARWLRELRGHTIVVMLIGNKCDLRLVAVKTEEAKAFAERESLYFMETSALDATNVENAFTEVLTQIHKIVSKRS
DYLFKVVLIGDSGVGKSNLLSRFTKFNLSK.STIVEFATRTLKVVKAQIWDTAGQERYRAITSAYYRGAVGALLVYDVTRRATFEVDRWLKELKNHTIVVMLVGNKSDLRLLAVPTEDGKSYAEQESLCFMETSALEATNVEDAFAEVLTQIYRITSKKQ
DYLFKLVLIGDSGVGKSNLLSRFSRFNLSK.STIVEFATRSIRIVKAQIWDTAGQERYRAITSAYYRGAVGALVVYDITRHVTFEVERWLKELRDHTIVIMLVGNKADLRLRAVSTEDAKAFAERENTFFMETSALESLNVENAFTEVLTEIYKVVCRKA
DYLYKIVLIGDSGVGKSNLLSRFTRFSLTK.STIVEFATRTIQTIKAQVWDTAGQERYRAITSAYYRGAVGALLVYDIAKQATYKVERWILELRENAIEIMLVGNKSDLRLREVSTDEAKEFSEKHKLTFIETSALDSSNVELAFQNILTQIYHIMSRPS
DYLFKTVLIGDSGVGKSNLLMRFTRFNISK.STIVEFATRNIVKIKAQIWDTAGQERYRAITSAYYRGAVGALIVYDITKQSSFDVGRWLKELREHAIVIMLVGNKTDLLLRAVSTEEAQAFAAENNLSFIETSAMDASNVEEAFQTVLTEIFRIVSNRS
DYLFKIVLIGDSGVGKSNLLSRFTTFNISK.STIVEFATRTIEKIKAQIWDTAGQERYRAITSAYYRGAVGALIVYDISKSSSYECNHWLTELRENAVAVGLIGNKSDLALRAVPTDEAKNFAMENQMLFTETSALNSDNVDKAFRELIVAIFQMVSKHQ
DLLFKIVLIGDSGVGKSNLLSRFTKFNMSK.STIVEFATRTLERIKAQIWDTAGQERYRAITSAYYRGAVGALIVYDISKSSSYECNHWLSELRENAVAVGLIGNKSDLALRAVPTEESKTFAQENQLLFTETSALNSENVDKAFEELINTIYQKVSKHQ
DYVFKVVLIGDSAVGKSQILARFARFSLSK.ATIVEFQTRTLASVKAQIWDTAGQERYRAVTSAYYRGAVGAMLVYDITKRQTFDIPRWLEELRAHAIVIMLIGNKTDLEQRAVPTEDAKEFAQKEGLFFLETSAMEATNLEDAFLTVLTEIFNIVNKKN
DYVFKVVLIGDSAVGKTQILARFARFSLSK.ATIVEFQTRTLVSVKAQIWDTAGQERYRAVTSAYYRGAVGAMLVYDITKRQTFDIPRWLEELRAHAIVIMLTGNKTDLEQRAVPTEDAKEFAQKEGLFFLETSAMEATKLEDAFLTVLTEIFNIVNKKN
DYVFKVVLIGDSAVGKSQILARFARFSLSK.STIVEFQTRTLVTVKAQIWDTAGQERYRAVTSAYYRGAVGAMLVYDITKRQTFDIPRWLEELRNHAIVIILIGNKCDLVQRDVPTEDAKEFAEKEGLFFLETSALEATNVESAFTTVLTEIYNIVNKKS
DYVFKVVLIGDSAVGKSQLLAGFARFNLSK.ATIVEFQTRTLHTVKAQTRDTAGQERYRAVTSAYYRGAVGAMLVYDITKRQSFDVARWLEELRGHAIVIMLIGNKSDLGLRVVPTEDAKEFAERENLFFMETSALESTNLENAFMTVLTEIYRIVSKKN
NFVFKVVLIGESGVGKTNLLSRFTRFSHSR.TTIVEFSTRTVLAVKAQIWDTAGLERYRAITSAYYRGAVGALLVFDLTKHQTYAVERWLKELYDHAIVVMLVGNKSDLSAREVPTEEARMFAENNGLLFLETSALDSTNVELAFETVLKEIFAKVSKQI
EYLFKIVIIGDSAVGKSNLLTRYARFNPSK.ATIVEFQTQSMLEVKAQIWDTAGQERFRAVTSAYYRGAVGALVVYDITRSSTFEVGRWLDELNTHSVAKMLIGNKCDLEIRAVSVEEGKSLAESEGLFFMETSALDSTNVKTAFEMVIREIYSNISRKQ
EYLFKIVVIGDSAVGKSNLLSRYARFSASK.ATIVEFQTQSMEEVKAQIWDTAGQERFRAVTSAYYRGAVGALVVYDITRRTTFEVGRWLDELKIHSVARMLVGNKCDLEIRAVSVEEGKALAEEEGLFFVETSALDSTNVKTAFEMVILDIYNNVSRKQ
AYLFKYIIIGDTGVGKSCLLLQFTDFQPVHDLTIVEFGARMINPIKLQIWDTAGQESFRSITRSYYRGAAGALLVYDITRRETFNLASWLEDARQHAMTIMLVGNKCDLSRRAVSYEEGEQFAKEHGLIFMEASAKTAQNVEEAFVKTAGAIYKKIQDGV
AYLFKYIIIGDTGVGKSCLLLQFTDFQPVHDLTIVEFGARMITPIKLQIWDTAGQESFRSITRSYYRGAAGALLVYDITRRETFNLASWLEDARQHAMTIMLVGNKCDLSRRAVSYEEGEQFAKEHGLIFMEASAKTAQNVEEAFVKTAGAIYKKIQDGV
AYLFKYIIIGDTGVGKSCLLLQFTDFQPVHDLTIVEFGARMINQIKLQIWDTAGQESFRSITRSYYRGAAGALLVYDITRRETFNLASWLEDARQHAMTIMLIGNKCDLTRRAVTTEEGEQFAKEHGLIFLETSARTAHNVEEAFINTAKEIYKKIQDGV
AYLFKYIIIGDTGVGKSCLLLQFTDFQPVHDLTIVEFGARMINQIKLQIWDTAGQESFRSITRSYYRGAAGALLVYDITRRETFNLASWLEDARQHAMTIMLIGNKCDLTRRAVTTEEGEQFAKEHGLIFLETSARTAHNVEEAFINTAKEIYKKIQDGV
AYLFKYIIIGDTGVGKSCLLLQFTDFQPVHDLTIVEFGARMITQIKLQIWDTAGQESFRSITRSYYRGAAGALLVYDITRRDTFNLTTWLEDARQHSMVIMLIGNKSDLERREVKKEEGEAFAREHGLIFMETSAKTASNVEEAFINTAKEIYEKIQEGV
AYLFKYIIIGDTGVGKSCLLLQFTDFQPVHDLTIVEFGARMITQIKLQIWDTAGQESFRSITRSYYRGAAGALLVYDITRRDTFNLTTWLEDARQHSMVIMLIGNKSDLERREVKKEEGEAFAREHGLIFMETSAKTASNVEEAFINTAKEIYEKIQEGV
AYLFKYIIIGDTGVGKSCLLLQFTDFQPVHDLTIVEFGARMITQIKLQIWDTAGQESFRSITRSYYRGAAGALLVYDITRRDTFNLTTWLEDARQHSMVIMLIGNKSDLERREVKKEEGEAFAREHGLIFMETSAKTASNVEEAFINTAKEIYEKIQEGV
AYLFKYIIIGDTGVGKSCLLLQFTDFQPVHDLTMVEFGARMITQIKLQIWDTAGQESFRSITRSYYRGAAGALLVYDITRRDTFNLTTWLEDARQHSMVIMLIGNKSDLERREVKKEEGEAFAREHGLIFMETSAKTASNVEEAFINTAKEIYEKIQEGV
AYLFKYIIIGDTGVGKSCLLLQFTDFQPVHDLTIVEFGARMITQIKLQIWDTAGQESFRSITRSYYRGAAGALLVYDITRRDTFNLTTWLEDARQHSMVIMLIGNKSDLERREVKKEEGEAFAREHGLIFMETSAKTAANVEEAFINTAKEIYQKIQDGV
......IIIGDTGVGKSCLLLQFTDFQPVHDLTIVEFGARMITAIKLQIWDTAGQESFRSITRSYYRGSAGALLVYDITRRDTFNLTCWLKDARSYAMTIILIGNKSDMEKRAVSYEEGRQFADENGLIFLETSAKTASNVEEAFVNTASKIYEKIQKGD
SYIFKYIIIGDMGVGKSCLLHQFTEFMACP.HTIVEFGTRIIEKIKLQIWDTAGQERFRAVTRSYYRGAAGALMVYDITRRSTYNLSSWLTDARNLTTVIILIGNKADLEQRDVTYEEAKQFAEENGLLFLEASAKTGENVEDAFLEAAKKIYQNIQDGS
EYIFKYIIIGDMGVGKSCLLHQFTEFVPSP.HTIVEFGTRIVDKIKLQIWDTAGQERFRAVTRSYYRGAAGALLVYDITRRITYNLTTWLTDARNLTTVIMLIGNKKDLEQRDVTYEEASAFAKQNGLIFVESSAKTGENVEEAFLRTAKLIFQSVQEGN
DFLFKFLVIGNAGTGKSCLLHQFIEFKDSN.HTIMEFGSKIINYVKLQIWDTAGQERFRSVTRSYYRGAAGALLVYDITSRETYNLTNWLTDARMLAIVLILCGNKKDLDDREVTFLEASRFAQENELMFLETSALTGENVEEAFMQCARKILNKIESGE
DFLFKFLVIGNAGTGKSCLLHQFIEFKDSN.HTIVEFGSKIINYVKLQIWDTAGQERFRSVTRSYYRGAAGALLVYDITSRETYNLTNWLTDARMLAIVIILCGNKKDLDDREVTFLEASRFAQENELMFLETSALTGEDVEEAFVQCARKILNKIESGE
DFLFKFLVIGNAGTGKSCLLHQFIEFKDSN.HTIVEFGQKIINYVKLQIWDTAGQERFRSVTTSYYRGAAGALLVYDITSRETYNLTNWLTDARMLAIVIILCGNKKDLDDREVTFLEASRFAQENELMFLETSALTGENVEEAFMQCARKILNKIESGE
DFLFKFLVIGSAGTGKSCLLHQFIEFKQSN.HTIVEFGSRVVNTVKLQIWDTAGQERFRSVTRSYYRGAAGALLVYDITSRETYNLAAWLTDARTLAIVVILCGNKKDLDEREVTFLEASRFAQENELMFLETSALTGENVEEAFLKCARTILNKIDSGE
DFLFKFLVIGSAGTGKSCLLHQFIEFKQSN.HTIVEFGSRVVNTVKLQIWDTAGQERFRSVTRSYYRGAAGALLVYDITSRETYNLAAWLTDARTLAIVVILCGNKKDLDEREVTFLEASRFAQENELMFLETSALTGENVEEAFLKCARTILNKIDSGE
DYLVKIVLAGPSGTGKSCLLQRFVKWDDQVSHTVIDFASRIISRIKLQIWDTAGQEKFRSVARNYYRGAAGAVLVYDVTNKDSFELSSWLSDIRAMAICVVLAGSKSDLQQRQVSTEEAAEFCSEKHISAHETSSYTGSNVEECFLSVVSTIITRIELGE
IRIFKIIVIGDSNVGKTCLTFRFCGFPDKTEATIVDFREKTVEKIKVQVWDTAGQERFRSMVEHYYRNVHAVVFVYDVTKMTSFTLKMWIQECNGAVVPKVLVGNKCDLREIQVPSNLALKFADAHNMLLFETSAKESQNVESLQPASAAGLASLELDSS
IRIFKIIVIGDSNVGKTCLTFRFCGFPDKTEATIVDFREKTVEKIKVQVWDTAGQERFRSMVEHYYRNVHAVVFVYDVTKMTSFTLKMWIQECNGAVVPKVLVGNKCDLREIQVPSNLALKFADAHNMLLFETSAKESQNVESLQPASAAGLASLELDSS
KRVFKIIVIGDSDVGKTCLTYRFCTFPEKTEATIVDFRERTLDQIKLQLWDTAGQERFRSMVPHYYRNVHAVVFTYDVTKGRSFQLPSWIEECERLNIPRILVGNKCDLKDAEVDTNSATRFADANSMPLFETSAKEMGNIETLPKRVFKIIVIGDSDVG
KRTFKVIIVGNAAVGKTCLSFRFCCFPEHTEATIVDFRERSCVLLRVQLWDTAGQERYRSIVAHYYRNVNAVVFVYDVTCRESFNLALWIKECEKVGVPRILIGNKCDVECNRVSTDEAQMFADRNNMALFETSAKEADHVEAPQFSTYATVIDPPKHVT
DFLFKIVLIGNAGVGKTCLVRRFTQFPPGQGATIVGFMIKTVEKVKLQIWDTAGQERFRSITQSYYRSANALILTYDITCEESFRLPEWLREIEQYAVITVLVGNKIDLARREVSQQRAEEFSEAQDMYYLETSAKESDNVEKLFLDLACRLISEARQNT
DYLFKVILIGDSNVGKTCVVQHFKSYSESQQNTIVDFTVRSLEKVKMQVWDTAGQERFRTITQSYYRSAHAAIIAYDLTRRSTFEVPHWIHEIEKYGLVIMLIGNKSDLWERHVLFEDACTLAEKHGLAVLETSAKESRNIDEVFVLMAKELIARNSLHL
AREVKLLLLGAGESGKSTIVKQMKIVLRTRVKTTIVETHFTFKDLHFKMFDVGGQRSERKKWIHCFEGVTAIIFCVALSDHESMKFDSICNNKWFTDTSIILFLNKKDLFEEKIAAAYIQCQFEDLNIYTHFTCATDTKNVQFVFDAVTDVIIKNNLKDC
AREVKLLLLGAGESGKSTIVKQMKIVLRTRVKTTIVETHFTFKDLHFKMFDVGGQRSERKKWIHCFEGVTAIIFCVALSDHESMKFDSICNNKWFTDTSIILFLNKKDLFEEKIAAAYIQCQFEDLNIYTHFTCATDTKNVQFVFDAVTDVIIKNNLKDC
AREVKLLLLGAGESGKSTIVKQMKIVLRTRVKTTIVETHFTFKDLHFKMFDVGGQRSERKKWIHCFEGVTAIIFCVALSDHESMKFDSICNNKWFTDTSIILFLNKKDLFEEKIAAAYIQCQFEDLNIYTHFTCATDTKNVQFVFDAVTDVIIKNNLKDC
AREVKLLLLGAGESGKSTIVKQMKIVLRTRVKTTIVETHFTFKDLHFKMFDVGGQRSERKKWIHCFEGVTAIIFCVALSDHESMKFDSICNNKWFTDTSIILFLNKKDLFEEKIAAAYIQCQFEDLNIYTHFTCATDTKNVQFVFDAVTDVIIKNNLKDC
AREVKLLLLGAGESGKSTIVKQMKIVLRTRVKTTIVETHFTFKDLHFKMFDVGGQRSERKKWIHCFEGVTAIIFCVALSDHESMKFDSICNNKWFTDTSIILFLNKKDLFEEKIAAAYIQCQFEDLNIYTHFTCATDTKNVQFVFDAVTDVIIKNNLKDC
AREVKLLLLGAGESGKSTIVKQMKIVLRTRVKTTIVETHFTFKDLHFKMFDVGGQRSERKKWIHCFEGVTAIIFCVALSDHESMKFDSICNNKWFTDTSIILFLNKKDLFEEKIAAAYVQCQFEDLNIYTHFTCATDTKNVQFVFDAVTDVIIKNNLKDC
AKEVKLLLLGAGESGKSTIVKQMKIVLRTRVKTTIVETHFTFKDLYFKMFDVGGQRSERKKWIHCFEGVTAIIFCVALSDHESMKFDSICNNKWFTETSIILFLNKKDLFEEKIAAAYIQCQFEDLNIYTHFTCATDTKNVQFVFDAVTDVIIKNNLKEC
AKEVKLLLLGAGESGKSTIVKQMKIVLRTRVKTTIVETHFTFKELYFKMFDVGGQRSERKKWIHCFEGVTAIIFCVALSDHESMKFDSICNNKWFTDTSIILFLNKKDLFEEKIAAAYIQCQFEDLNVYTHFTCATDTKNVQFVFDAVTDVIIKNNLKEC
AKEVKLLLLGAGESGKSTIVKQMKIVLRTRVKTTIVETHFTFKDLYFKMFDVGGQRSERKKWIHCFEGVTAIIFCVALSDHESMKFDSICNNKWFTDTSIILFLNKKDLFEEKIAAAYIQCQFEDLNIYTHFTCATDTKNVQFVFDAVTDVIIKNNLKEC
SKEVKLLLLGAGESGKSTIVKQMKIVLRTRVKTTIVETHFTFKDLYFKMFDVGGQRSERKKWIHCFEGVTAIIFCVALSDHESMKFDSICNNKWFIDTSIILFLNKKDLFEEKIAAAYIQCQFEDLNIYTHFTCATDTKNVQFVFDAVTDVIIKSNLMEC
AREVKLLLLGAGESGKSTIVKQMKIVLRTRVKTTIVETHFTFKDLHFKMFDVGGQRSERKKWIHCFEGVTAIIFCVALSAHESMKFDSICNNKWFTDTSIILFLNKKDLFEEKIAASYIQSKFEDLNIYTHFTCATDTKNVQFVFDAVTDVIIKNNLKDC
AREVKLLLLGAGESGKSTIVKQMKIVLRTRVKTTIVETHFTFKDLHFKMFDVGGQRSERKKWIHCFEGVTAIIFCVALSAHESMKFDSICNNKWFTDTSIILFLNKKDLFEEKIAASYIQSKFEDLNIYTHFTCATDTKNVQFVFDAVTDVIIKNNLKDC
AREVKLLLLGAGESGKSTIVKQMKIVLRTRVKTTIVETHFTFKDLHFKMFDVGGQRSERKKWIHCFEGVTAIIFCVALSAHESMKFDSICNNKWFTDTSIILFLNKKDLFEEKIAASYIQSKFEDLNIYTHFTCATDTKNVQFVFDAVTDVIIKNNLKDC
AREVKLLLLGAGESGKSTIVKQMKIVLRTRVKTTIVETHFTFKDLHFKMFDVGGQRSERKKWIHCFEGVTAIIFCVALSAHESMKFDSICNNKWFTDTSIILFLNKKDLFEEKIAASYIQSKFEDLNIYTHFTCATDTKNVQFVFDAVTDVIIKNNLKDC
AREVKLLLLGAGESGKSTIVKQMKIVLRTRVKTTIVETHFTFKDLHFKMFDVGGQRSERKKWIHCFEGVTAIIFCVALSAHESMKFDSICNNKWFTDTSIILFLNKKDLFEEKIAASYIQSKFEDLNIYTHFTCATDTKNVQFVFDAVTDVIIKNNLKDC
AREVKLLLLGAGESGKSTIVKQMKIVLRTRVKTTIVETHFTFKDLHFKMFDVGGQRSERKKWIHCFEGVTAIIFCVALSAHESMKFDSICNNKWFTDTSIILFLNKKDLFEEKIAAGYIQSKFEDLNIYTHFTCATDTKNVQFVFDAVTDVIIKNNLKDC
AREVKLLLLGAGESGKSTIVKQMKIVLRTRVKTTIVETHFTFKDLHFKMFDVGGQRSERKKWIHCFEGVTAIIFIVAMSEMESMKFDSICNNKWFTETSIILFLNKKDLFEEKIAAAYIQLQFENLNIYSHFTCATDTNNVQFVFDAVTDVIIKNNLKDC
AREVKLLLLGAGESGKSTIVKQMKIVLRTRVKTTIVETHFTFKDLHFKMFDVGGQRSERKKWIHCFEGVTAIIFIVAMSEMESMKFDSICNNKWFTETSIILFLNKKDLFEEKIAAAYIQLQFENLNIYSHFTCATDTNNVQFVFDAVTDVIIKNNLKDC
AREVKLLLLGAGESGKSTIVKQMKIVLRTRVKTTIVETHFTFKDLHFKMFDVGGQRSERKKWIHCFEGVTAIIFCVALSAHESMKFDSICNNKWFTETSIILFLNKKDLFEEKIAAAYIQMQFEDLNIYTHFTCATDTNNIQFVFDAVTDVIIKNNLKDC
AREVKLLLLGAGESGKSTIVKQMKIVLRTRVKTTIVETNFSFKNLNFKLFDVGGQRSERKKWIHCFEGVTAIIFVVALSGIESMKFDSICNNKWFVETSIILFLNKKDLFEQKISANYIRMKFENLNIYTHFTCATDTNNIQFVFDAVTDVIIKNNLKDC
ASEVKLLLLGAGESGKSTIVKQMKIVLRTRVKTTIIETHFSCKQLHFKLFDVGGQRSERKKWIHCFEGVTAIIFCVALSGIESLKFDSICNSKWFVETSIILFLNKKDLFEEKIAANYIRMKFENLNIYTHLTCATDTNNVKFVFDAVTDVIIKNNLKQI
AKDVKLLLLGAGESGKSTIVKQMKIILRTRVKTTIVETHFTFKNLHFRLFDVGGQRSERKKWIHCFEDVTAIIFCVALSGHESLKFDSICNNKWFTDTSIILFLNKKDIFEEKIAVAHIQGQYESKNVYSHVTCATDTNNIQFVFDAVTDVIIAKNLRGC
AKDVKLLLLGAGESGKSTIVKQMKIILRTRVKTTIVETHFTFKNLHFRLFDVGGQRSERKKWIHCFEDVTAIIFCVALSGHEFLKFDSICNNKWFTDTSIILFLNKKDIFEEKIAVAHIQGQYESKNVYSHVTCATDTNNIQFVFDAVTDVIIAKNLRGC
AKDVKLLLLGAGESGKSTIVKQMKIILRTRVKTTIVETHFTFKNLHFRLFDVGGQRSERKKWIHCFEDVTAIIFCVALSGHESLKFDSICNNKWFTDTSIILFLNKKDIFEEKIAVAHIQGQYESKNIYTHFTCATDTNNIQFVFDAVTDVIIAKNLRGC
AKDVKLLLLGAGESGKSTIVKQMKIILRTRVKTTIVETHFTFKNLHFRLFDVGGQRSERKKWIHCFEDVTAIIFCVALSGHESLKFDSICNNKWFTDTSIILFLNKKDIFEEKIAVAYIQAQYESKNIYSHVTCATDTNNIQFVFDAVTDVIIAKNLRGC
AKDVKLLLLGAGESGKSTIVKQMKIILRTRVKTTIVETHFTFKNLHFRLFDVGGQRSERKKWWHCFEDVTAIIFCVALTGHESLKFDSICNNKWFTDTSIILFLNKKDIFQEKIAVAHTQHQYESRNIYTHITCATDTQNIQFVFDAVTDVIIAYNLRGC
AKDVKLLLLGAGESGKSTIVKQMKIILRTRVKTTIVETHFTFKNLHFRLFDVGGQRSERKKWIHCFEDVTAIIFCVALSGHESLMFDSICNNKFFIDTSIILFLNKKDLFGEKIAAAYIQAQFESKNIYCHMTCATDTNNIQVVFDAVTDIIIANNLRGC
AKDVKLLLLGAGESGKSTIVKQMKIILRTRVKTTIVETHFTFKNLHFRLFDVGGQRSERKKWIHCFEDVTAIIFCVALSGHESLMFDSICNNKFFIDISIILFLNKKDLFGEKIAAAYIQAQFESKNIYCHMTCATDTNNIQVVFDAVTDIIIANNLRGC
AKDVKLLLLGAGESGKSTIVKQMKIILRTRVKTTIVETHFTFKNLHFRLFDVGGQRSERKKWIHCFEDVTAIIFCVALSGHESLMFDSICNNKFFIDTSIILFLNKKDLFGEKIAAAYIQTQFESKNIYCHMTCATDTNNIQVVFDAVTDIIIANNLRGC
AKDVKLLLLGAGESGKSTIVKQMKIILRTRVKTTIVETHFTFKNLHFRLFDVGGQRSERKKWIHCFEDVTAIIFCVALSGHESLMFDSICNNKFFIDTSIILFLNKKDLFGEKIAAAYIQTQFESKNIYCHMTCATDTNNIQVVFDAVTDIIIANNLRGC
AKDIKLLLLGAGESGKSTIVKQMKIILRTRVKTTIVEVHFSFKNLNFKLFDVGGQRSERKKWIHCFEDVTAIIFCVAMSEQESLKFDSICNNKWFTETSIILFLNKKDLFEEKIASAYIQAQFEAKNIYCHQTCATDTNNIQFVFDAVTDVIIANNLRGC
AKDIKLLLLGAGESGKSTIVKQMKIILRTRVKTTIVEVHFSFKNLNFKLFDVGGQRSERKKWIHCFEDVTAIIFCVAMSEQESLKFDSICNNKWFTETSIILFLNKKDLFEEKIASAYIQAQFEAKNIYCHQTCATDTNNIQFVFDAVTDVIIANNLRGC
AKDIKLLLLGAGESGKSTIVKQMKIILRTRVKTTIVEVHFSFKNLNFKLFDVGGQRSERKKWIHCFEDVTAIIFCVAMSEQESLKFDNICNNKWFTDTSIILFLNKKDLFEEKIAAAYIQAQFEAKNIYCHQTCATDTNNIQFVFDAVTDVIIANNLRGC
AKDIKLLLLGAGESGKSTIVKQMKIILRTRVKTTIVEVHFSFKNLNFKLFDVGGQRSERKKWIHCFEDVTAIIFCVAMSEQESLKFDSICNNKWFTDTSIILFLNKKDLFEEKIAAAYIQAQFEAKNIYCHMTCATDTNNIQFVFDAVTDVIIANNLRGC
AKDIKLLLLGAGESGKSTIVKQMKIILRTRVKTTIVEVHFSFKNLNFKLFDVGGQRSERKKWIHCFEDVTAIIFCVAMSEQESLKFDSICNNKWFTDTSIILFLNKKDLFEEKIAAAYIQAQFEAKNIYCHMTCATDTNNIQFVFDAVTDVIIANNLRGC
AKDIKLLLLGAGESGKSTIVKQMKIILRTRVKTTIVEVHFSFKNLNFKLFDVGGQRSERKKWIHCFEDVTAIIFCVAMSEQESLKFDSICNNKWFTDTSIILFLNKKDLFEEKIAAAYIQAQFEAKNIYCHMTCATDTNNIQFVFDAVTDVIIANNLRGC
AKDIKLLLLGAGESGKSTIVKQMKIILRTRVKTTIVEVHFSFKNLNFKLFDVGGQRSERKKWIHCFEDVTAIIFCVAMSEQESLKFDSICNNKWFTDTSIILFLNKKDLFEEKIAAAYIRSQFEAKNIYCHMT.ATDTNNNQFVFDAVTDVIIANNLRGC
AKDIKLLLLGAGESGKSTIVKQMKIILRTRVKTTIVEVHFTFKNLNFKLFDVGGQRSERKKWIHCFEDVTAIIFCVAMSEHESLKFDSICNNKWFTDTSIILFLNKKDLFEEKIASAYIQAQFEAKNIYCHMTCATDTTNIQFVFDAVTDVIIANNLRGC
RREIKLLLLGTSNSGKSTIVKQMKIILRSRDMTTIVENKFTFKELTFKMVDVGGQRSERKKWIHCFEGVTAIIFCVELSGAESLRFDSICNNNWFINTSLILFLNKKDLLSEKIAAVYIQRQFEDLNIYSHFTCATDTSNIQFVFDAVTDVIIQNNLKYI
RREIKLLLLGTSNSGKSTIVKQMKIILRSRDMTTIVENKFTFKELTFKMVDVGGQRSERKKWIHCFEGVTAIIFCVELSGAESLRFDSICNNNWFINTSLILFLNKKDLLAEKIAAVYIQRQFEDLNIYSHFTCATDTSNIQFVFDAVTDVIIQNNLKYI
AKTVKLLLLGAGESGKSTIVKQMKIVLRSRVKTTIIETKFSVKDLNFRMFDVGGQRSERKKWIHCFEGVTCIIFCAALSAHESLHFNSICNHKFFAATSIVLFLNKKDLFEEKIAGNYIKSQFLDLNIYSHMTCATDTQNVKFVFDAVTDIIIKENLKDC
AKTVKLLLLGAGESGKSTIVKQMKIVLRSRVKTTIIETKFSVKDLNFRMFDVGGQRSERKKWIHCFEGVTCIIFCAALSAHESLHFNSICNHKFFAATSIVLFLNKKDLFEEKIAGNYIKSQFLDLNIYSHMTCATDTQNVKFVFDAVTDIIIKENLKDC
AKTVKLLLLGAGESGKSTIVKQMKIVLRSRVKTTIIETKFSVKDLNFRMFDVGGQRSERKKWIHCFEGVTCIIFCAALSAHESLHFNSICNHKFFAATSIVLFLNKKDLFEEKIAGNYIKSQFLDLNIYSHMTCATDTQNVKFVFDAVTDIIIKENLKDC
ARTVKLLLLGAGESGKSTIVKQMKIVLRSRVKTTIIETQFSFKDLNFRMFDVGGQRSERKKWIHCFEGVTCIIFIAALSAHESLHFNSICNHRYFATTSIVLFLNKKDVFSEKIAGNYIKVQFLELNIYSHMTCATDTQNVKFVFDAVTDIIIKENLKDC
ARTVKLLLLGAGESGKSTIVKQMKIVLRSRVKTTIIETQFSFKDLNFRMFDVGGQRSERKKWIHCFEGVTCIIFIAALSAHESLHFNSICNHRYFATTSIVLFLNKKDVFSEKIAGNYIKVQFLELNIYSHMTCATDTQNVKFVFDAVTDIIIKENLKDC
ARTVKLLLLGAGESGKSTIVKQMKIVLRSRVKTTIIETQFSFKDLNFRMFDVGGQRSERKKWIHCFEGVTCIIFIAALSAHESLHFNSICNHRYFATTSIVLFLNKKDVFSEKIAGNYIKVQFLELNIYSHMTCATDTQNVKFVFDAVTDIIIKENLKDC
ARTVKLLLLGAGESGKSTIVKQMKIVLRSRVKTTIIETQFSFKDLNFRMFDVGGQRSERKKWIHCFEGVTCIIFIAALSAHESLHFNSICNHRYFATTSIVLFLNKKDVFFEKIAGNYIKVQFLELNIYSHMTCATDTQNVKFVFDAVTDIIIKENLKDC
ARTVKLLLLGAGESGKSTIVKQMKIVLRSRVKTTIIETQFGLKDLNFRMFDVGGQRSERKKWIHCFEGVTCIIFIAALSAHESLHFNSICNHRYFATTSIVLFLNKKDVFTEKIAGNYIKTQFLELNIYSHMTCATDTENVKFVFDAVTDIIIKENLKDC
ARTVKLLLLGAGESGKSTIVKQMKIVLHSRVKTTIIETQFSFKDLNFRMFDVGGQRSERKKWIHCFEGVTCIIFCAALSAHESLHFNSICNHKYFATTSIVLFLNKKDLFQEKVAGNYIKNQFLDLNIYSHMTCATDTQNVKFVFDAVTDIIIKENLKDC
EGEIKLLLLGAGESGKSTIAKQMKIVLRSRTKTTIIETVFEIQNSTFRMVDVGGQRSERKKWMHCFQEVTAVIFCVALSEQESLKFKEICNTKWFANTAMILFLNKRDIFSEKICSEFIKQQFINQNIYPHLTCATDTNNILVVFNAVKDIVLNLTLGEA
RKDVKLLLLGPGESGKSTIFKQMKIVLRCRVRTTIQESEFTFDKIRLKIVDVGGQRSQRRKWIHCFDCVTAVIFVAAMSDRESLAFKEIVNCDYFKETPIVLFLNKKDLFKEKLAAMFIQSQYLAQGIYTHATCAVDTENIKFVFRAVRQTILSQALEHF
KNETKLLLLGPGESGKSTIFKQMKIVLRSRVRTTIQEAHFKFINIEFRMLDVGGQRSERRKWIHCFDSVTAVIFCVALSEKESLMFDEIVNSHWFRNTAFIIFFNKVDLFREKISTQFIKKMFLDLSIFAHFTCAIDTANIQFVFHAVRETLLKNIFNTI
...VKLLLLGAGESGKSTVLKQLKLILKGRIKTTITETEFNIGSSKFKVLDAGGQRSERKKWIHCFEGITAVLFVLAMSEHESIMFDTLLNSKWFKDTPFILFLNKIDLFEEKVGLKYFEKIFLSLNIYVKRTCATDTQTMKFVLSAVTDLIIQQNLKKI
KKGVKLLLLGAGESGKSTVLKQLKLILKGRIKTTITETDFLIKSFQFKVLDAGGQRSVRKKWIHCFEDITAVLFVLAISEHESIVFDSLCNSKWFANTPFILFLNKIDIFENKIAIKFFETNFLKINIYVHRTCATDSKSMKFVLSAVTDMIVQQNLKKS
KHIQKLLLLGAGESGKSTIFKQIKLVLYARVRTTVVEIQFSPVGEVYRLFDVGGQRNERRKWIHLFEGVSAVIFCAAISEMETKEFEWVLKQPCFEKTSFMLFLNKFDIFEKKIAYEFVKKKFEESYFKIYRTTALDQKVVKKTFKLVDETLRRRNLFEA
KHIRKLLLLGAGESGKSTIFKQIKLVLLARVRTTVVEIQFSPVGEVYRLFDVGGQRNERRKWIHLFEGVSAVIFCVAISEMETKEFEWVLKQQCFEKTSFMLFLNKFDIFEKKIAYEFVKKKFEESYFKIYRTTALDQKVVKKTFKLVDETLRRRNLFEA
KHIQKLLLLGAGESGKSTIFKQIKLVLYARVRTTVVEIQFSPVGEVYRLFDVGGQRNERRKWIHLFEGVSAVIFCAAISEMETKEFEWILKQPCFEKTSFMLFLNKFDIFEKKIAYEFVKKKFEESYFKIYRTTALDQKVVKKTFKLVDETLRRRNLLEA
KHIQKLLLLGAGESGKSTIFKQIKLVLYARVRTTVVEIQFSPVGEVYRLFDVGGQRNERRKWIHLFEGVSAVIFCAAISETETKEFEWILKQPCFEKTSFMLFLNKFDIFEKKIAYEFVKKKFEELYFKVYRTTALDQKLIKKTFKLVDESLRRRNLFEA
KHIQKLLLLGAGESGKSTIFKQIKLVLYARVRTTVVEIQFSPVGEVYRLFDVGGQRNERRKWIHLFEGVTAVIFCAAISEMETKEFEWILKQPCFEKTSFMLFLNKFDIFEKKIAYEFVKKKFEELYFKIYRTTALDQKVVKKTFKLVDETLRRRNLFEA
KHIRKLLLLGAGESGKSTIFKQIKLVLYARVRTTVVEIQFSPVGEVYRLFDVGGQRNERRKWIHLFEGVTAVIFCAAISEMETKEFDWVLKQPCFEKTSFMLFLNKFDIFEKKVAYEFVKKKFEELYFKIYRTTALDQKLVKKTFKLVDETLRRRNLLEA
KHIQKLLLLGAGDSGKSTIFKQIKLVLFARIRTTVVEIQFSPVGEVYRLFDVGGQRNERRKWIHLFEGVTAVIFCAAISEMETKEFEWVLKQPCFEKTSFMLFLNKFDIFEQKVAYEFVKKKFEESYFKIYRTTALDQKLVKKTFKLVDETLRRRNLFEA
KHIQKLLLLGAGDSGKSTIFKQIKLVLFARIRTTVVEIQFSPVGEVYRLFDVGGQRNERRKWIHLFEGVTAVIFCAAISEMETKEFEWVLKQPCFEKTSFMLFLNKFDIFEQKVAYEFVKKKFEESYFKIYRTTALDQKLVKKTFKLVDETLRRRNLFEA
KHIQKLLLLGAGESGRSTIFKQIKLFLYARVRTTVVEIQFSPVGEVYRLFDVGGQRNERRKWIHLFEGVTAVIFCSAISEMETKEFEWVLRQPCFEKTSFMLFLNKFDIFEKKVAYEFVKKKFEELYFKIYQATAPDQKLVKKTFKLGDETLRRRNPLEA
QHIHKLLLLGAGESGKSTIFKQIKLVLYARVRTNVVQIQFSPVGEVYRLYDVGGQRNERRKWIHLFEGVNAVIFCAAISEMETKEFDWVLKQRCFEKTSFILFLNKFDIFEKKIAYEFVKKKFEELYFKIYRTTALDQKLVKKTFKLIDESMRRSREGT.
LLDFRILLLGAGESGKSTVVKQLKSCIMTRVRTTISVTEFDEGPVHFRVVDVGGQRNERKKWIHCFDDVKALLFVVNLAGQESLTFGQICNNPIFSETPTFLVLNKKDLFEQMIALEFIQMKYQQKILHTFHIAARYKKDIKYTWEEAKGILLEENKKVL
RNEIKMLLLGAGESGKSTILKQMKLVLRSRVKTTITETTFIIGDLTYRMFDVGGQRSERKKWIHCFENVTTILFLVAISEQEALTFDSICNSRWFIKTSIILFLNKIDRFKEKLACDYILNRFVSLNIYTHFTCATDTTQIRFVMAAVNDIIIQENLRLC
RNEIKMLLLGAGESGKSTILKQMKLVLRSRVKTTITETTFIIGDLTYRMFDVGGQRSERKKWIHCFENVTTILFLVAISEQEALTFDSICNSRWFIKTSIILFLNKIDRFKEKLACDYILNRFVSLNIYTHFTCATDTTQIRFVMAAVNDIIIQENLRLC
RNEIKMLLLGAGESGKSTILKQMKLVLRSRVKTTITETTFIIGDLTYRMFDVGGQRSERKKWIHCFENVTTILFLVAISEQEALTFDSICNSRWFIKTSITLFLNKIDRFKEKLACDYILNRFVSLNIYTHFTCATDTTQIRFVMAAVNDIIIQENLRLC
RNEIKMLLLGAGESGKSTILKQMKLVLRSRVKTTITETTFIIGDLTYRMFDVGGQRSERKKWIHCFENVTTILFLVAISEQEALTFDSICNSRWFIKTSIILFLNKIDRFKEKLACDYILNRFVSLNIYTHFTCATDTTQIRFVMAAVNDIIIQENLRLC
RNEIKMLLLGAGESGKSTILKQMKLVLRSRVKTTITETTFIIGDLTYRMFDVGGQRSERKKWIHCFENVTTILFLVAISEQEALTFDSICNSRWFVKTSIILFLNKIDRFKEKLACDYILNRFVSLNIYTHFTCATDTTQIRFVMAAVNDIIIQENLRLC
KNEIKMLLLGAGESGKSTILKQMKLVLRSRVKTTITETHFKIGELNYKLFDVGGQRSERKKWIHCFENVTAIIFLVAISEQEALTFDSICNSRWFVKTSIILFLNKIDLFKQKLASEYIVNRFVSLNIYTHFTCATDTSQIKFVMSAVNDIIIQVNLRDC
KNEIKMLLLGAGESGKSTVLKQMKLILRSRVKTTITETTFKVGELTYKLFDVGGQRSERKKWIHCFENVTALVFLVSLSEQEALTFDSICNSRWFVKTSIILFLNKIDLFAEKLACDYLLHRFVSLNIYAHYTCATDTQQIRDDEAKARNDEIENQLKRD
SREVKLLLLGAGESGKSTILKSMRIILRCRNKTTIIETTFPLQDHVYRIFDVGGQRSERKKWIHCFENVTAVLFCVALSGQEALMFDSICNSKWFARTSMILFLNKVDVFRQKIARSYFKARFCRLNIYPSFTNATDVSLLKIVMASVTDIILTNNLRDI
SKEVKLLLLGAGESGKSTILKQMKLLLRSRLRTTITETVFDLGQLTYRMFDVGGQRSERKKWIHCFENVNCLLFLVAISGNEALMWESIANSHWFTKSALILFLNKIDLFKEKLASKYFMDKFRALNIYGHFTNATDTNLLKITMGSVQDMIIQRNLKQL
GNDIKVLLLGAGDSGKTTIMKQMRLILHCRIKTTISEETFLLNRHHYRFFDVGGQRSERRKWIHCFENVTALLFLVSLAGQEALLWDSICNSSWFSESAMILFLNKLDLFKRKGGMYYFYLKFESLNCYCHFTTATDTSLLQRVMVSVQDTIMSNNLQSL
KKECKILLLGSGESGKSTIVKQMKIVLRARSKTTISETRFNMGQLSIHLFDVGGQRSERKKWIHCFEAVTSIIFCVALSEAESLVFESVVNSRWFLRTSVILFLNKIDIFKQKIAAKYILWRFTQTNIYPHLTQATDTSNIRLVFAAVKETILTNALKDS
KKECKILLLGSGESGKSTIVKQMKIVLRARSKTTISETRFNMGQLSIHLFDVGGQRSERKKWIHCFEAVTSIIFCVALSEAESLVFESVVNSRWFLRTSVILFLNKIDIFKQKIAAKYILWRFTQTNIYPHLTQATDTSNIRLVFAAVKETILTNALKDS
RKECKILLLGSGESGKSTIVKQMKIVLRARTKTTISETRFNMGQLSIHMFDVGGQRSERKKWIHCFEAVTSIIFCVALSEQESLVFESVINSRWFLRTSVILFLNKIDLFKQKLAAKYILWRFTQTNVYPHLTQATDTSNIRLVFAAVKETILQNALRDS
VNALKVLLLGSGESGKSTVLQQLKIVIRTRKKTSIFDTMIDLDKLKLHFFDVGGQRSERKKWIHCFDNVTLIIFCVSLSEEESLIFDSVVNSRWFARSSVVLFLNKIDIFAEKLAAKYILWRFVQLNIYPHVTQATDTSNIKLVFAAIKETILENSLKDS
DKELKVLLLGAGESGKSTVLQQLKIILRSRQMTSIFDTVIDMGSIKMHIYDVGGQRSERKKWIHCFDNVTLVIFCVSLSEQESLVFDNIVNSRWFARTSVVLFLNKIDLFAEKLAAKYILWRFVQLNIYPHVTQATDTSNIRLVFAAIKETILENTLKDS
KKIYKVLLLGASDSGKSTISKQIKIILRSRNSTLISEISFTLDHLQIRMFDVGGQRTERRKWIYCFENVNSIIFCVSLNDVESISFDSIINSQWFMHSSIILFLNKFDLFRKKLITRYILWLFVNPNIYPHITTAVDTSNIKVVFSAVKETILQHSLKEA
QKVVKLLLLGAGECGKSTVLKQMRIILLSRIKTTIVEVKFQMKSVDFRVLDVGGQRSERKKWIHCFEDVNAIIFIAAISEIESMRFESICNSRWFINTSMILFLNKKDLFAEKISCRYIEEKFDGLNIYMHQTCATDTDQVQMILDSVIDMIIQANLQGC
ERTVKLLLLGAGECGKSTVLKQMRLTLLLRTKTTIVEVGFEIKKLKFRVFDVGGQRSERKKWIHCFEDVNAIIFIAALSEIESMRFESICNSRWFHNTNIILFLNKKDLFEEKITVAFIKTKFEALSFYVHETCATDTNQVQKILDSVISMIIQSNLHKS
ENIIKLLLLGAGESGKSTVLKQMKIILHTRVPTMVIEVNFTIKGKFFRVFDVGGQRSQRKKWIHCFDDAKAMIYVASLSEHESIQFKQVINNKYFVNTSVILFLNKIDLFEEKIAVAFVEKKYRSMAIYCHHTCATDTQQVQYVLDAVLDTILSTKLKGC
HNEVKLLLLGAGESGKSTISKQMKIILHTRVMTRVHETNFEIGKIKFRLVDVGGQRSERKKWLSCFDDVTAVVFCVALSELESLRFSDVCNS.WFVNTPIILFLNKSDLFREKIASNYIKERFWQINIYSHITCATDTNNIRVVFEAVKDIIFTQCVMKA
DSELKLLLLGTGDSGKSTVVKQMKIILYTRVASTVSETRFSVRGIKFRMIDVAGQRGHRDKWIHHFSEVTAILFVISLCEIESIKFGDIINQRLFKDIPIILFLNKRDLFAEKISLVFLKKKILSANVYTNVTTATDTTNIGHVFEAVKDILTRQTMEEG
RRELKLLLLGTGESGKSTFIKQMRIVLRVRVPTTIIEYPFDLENIIFRMVDVGGQRSERRKWIHCFENVTSIMFLVALSEEESKAFRTIVTYPWFQNSSVILFLNKKDLLEDKIAREFILKMFVDLNIYSHFTCATDTENIRFVFAAVKDTILQLNLKEY
RRELKLLLLGTGESGKSTFIKQMRIVLRVRVPTTIIEYPFDLENIIFRMVDVGGQRSERRKWIHCFENVTSIMFLVALSEEESKAFRTIITYPWFQNSSVILFLNKKDLLEDKIAREFILKMFVDLNIYSHFTCATDTENIRFVFAAVKDTILQLNLKEY
RRELKLLLLGTGESGKSTFIKQMRIVLRVRVPTTIIEYPFDLENIIFRMVDVGGQRSERRKWIHCFENVTSIMFLVALSEEESKAFRTIITYPWFQNSSVILFLNKKDLLEDKIAREFILKMFVDLNIYSHFTCATDTENIRFVFAAVKDTILQLNLKEY
RRELKLLLLGTGESGKSTFIKQMRIVLRVRVPTTIIEYPFDLENIIFRMVDVGGQRSERRKWIHCFENVTSIMFLVALSEEESKAFRTIITYPWFQNSSVILFLNKKDLLEDKIAREFILKMFVDLNIYSHFTCATDTENIRFVFAAVKDTILQLNLKEY
RRELKLLLLGTGESGKSTFIKQMRIVLRVRVPTTIIEYPFDLENIIFRMVDVGGQRSERRKWIHCFENVTSIMFLVALSEEESKAFRTIITYPWFQNSSVILFLNKKDLLEDKIAREFILKMFVDLNIYSHFTCATDTENIRFVFAAVKDTILQHNLKEY
RRELKLLLLGTGESGKSTFIKQMRIVLRVRVPTTIIEYPFDLQSVIFRMVDVGGQRSERRKWIHCFENVTSIMFLVALSEEESKAFRTIITYPWFQNSSVILFLNKKDLLEEKIAREFILKMFVDLNIYSHFTCATDTENIRFVFAAVKDTILQLNLKEY
RRELKLLLLGTGESGKSTFIKQMRIVLRVRVPTTIIEYPFDLQSVIFRMVDVGGQRSERRKWIHCFENVTSIMFLVALSEEESKAFRTIITYPWFQNSSVILFLNKKDLLEEKIAREFILKMFVDLNIYSHFTCATDTENIRFVFAAVKDTILQLNLKEY
RRELKLLLLGTGESGKSTFIKQMRIVLRVRVPTTIIEYPFDLQSVIFRMVDVGGQRSERRKWIHCFENVTSIMFLVALSEEESKAFRTIITYPWFQNSSVILFLNKKDLLEEKIAREFILKMFVDLNIYSHFTCATDTENIRFVFAAVKDTILQLNLKEY
RRELKLLLLGTGESGKSTFIKQMRIVLRVRVPTTIIEYPFDLQSVIFRMVDVGGQRSERRKWIHCFENVTSIMFLVALSEEESKAFRTIITYPWFQNSSVILFLNKKDLLEEKIAREFILKMFVDLNIYSHFTCATDTENIRFVFAAVKDTILQLNLKEY
RRELKLLLLGTGESGKSTFIKQMRIVLRVRVPTTIIEYPFDLENIIFRMVDVGGQRSERRKWIHCFESVTSIIFLVALSEEESKAFKTIITYPWFLNSSVILFLNKKDLLEEKIARDFILKLYQDQNIYSHFTCATDTENIRFVFAAVKDTILQLNLREF
RRELKLLLLGTGESGKSTFIKQMRIVLRVRVPTTIIEYPFDLENIIFRMVDVGGQRSERRKWIHCFESVTSIIFLVALSEEESKAFRTIITYPWFLNSSVILFLNKKDLLEEKIARDFILKLYQDQNIYSHFTCATDTENIRFVFAAVKDTILQLNLREF
RRELKLLLLGTGESGKSTFIKQMRIILRVRVPTTIIEYPFDLEEIRFRMVDVGGQRSERRKWIHCFENVTSIIFLVALSEEESKAFRTIITYPWFQNSSVILFLNKKDLLEEKIAREFILRMFVDLNIYSHFTCATDTENIRFVFAAVKDTILQSNLKEY
RRELKLLLLGTGESGKSTFIKQMRIILRARVPTTILEYPFDLDGIVFRMVDVGGQRSERRKWIHCFENVTSIIFLVALSEEESKAFRTIITYPWFQNSSVILFLNKKDLLEEKIAKQFVLKKYLACNCYSHFTTATDTENIKLVFCAVKDTIMQNALKEF
RRELKLLLLGTGESGKSTFIKQMRIILRVRAPTTIIEYPFDLEEIRFRMVDVGGQRSERRKWIHCFENVTSIIFLVALSEEESKAFKTIITYPWFQHSSVILFLNKKDLLEEKIAREFILRMFVELNIYSHFTCATDTENIRFVFAAVKDTILQLNLKEY
RRELKLLLLGTGESGKSTFIKQMRIILRVRVPTTIIEYPFDLDSIIFRMVDVGGQRSERRKWIHCFENVTSIMFLVALSEEESKAFRTIITYPWFQNSSVILFLNKKDLLEEKIAREFILRMFVDLNIYSHFTCATDTENIRFVFAAVKDTILQLNLKEY
RRELKLLLLGTGESGKSTFIKQMRIILRVRVPTTIIEYPFDLDSIIFRMVDVGGQRSERRKWIHCFENVTSIMFLVALSEEESKAFRTIITYPWFQNSSVILFLNKKDLLEEKIAREFILKMFVELNIYSHFTCATDTENIRFVFAAVKDTILQLNLKEY
RRELKLLLLGTGESGKSTFIKQMRIILRVRVPTTIIEYPFDLYSIIFRMVDVGGQRSERRKWIHCFENVTSIMFLVALSEEESKAFRTIITYPWFQNSSVILFLNKKDLLEEKIAREFMMDSYMDLNLYYHYTCATDTENIRFVFAAVKDTILQLNLKEY
RGELKLLLLGPGESGKSTFIKQMRIVLRSRMPTTINEYCFSVQKTNLRIVDVGGQKSERKKWIHCFENVIALIYLASLSEKESLAFGTILELPWFKSTSVILFLNKTDILEEKIAKRFILDMYTRMYLFSHYTCATDTQNIRKVFKDVRDSVLARYLDEI
REELKLLLLGPGESGKSTFIKQMRIVLRSRMPTTINEYCFSVKKTKLRIVDVGGQRSERRKWIHCFENVIALIYLASLSEEESLAFSTILELPWFKSTSVILFLNKTDILEDKIAKSFILDMYARVYFFAHFTCATDTQSVRSVFKDVRDSVLARYLDEI
RRLVKILLLGAGESGKSTFLKQMRIILLARKATKIVEHDFVIKKIPFKMVDVGGQRSQRQKWFQCFDGITSILFMVSSSEVESMNFETIVNNKLFFNVSIILFLNKMDLLVEKVVQRYLVQCFDRKRLFHHFTTAIDTENVRFVFHAVKDTILQENLKDI
RRLVKILLLGAGESGKSTFLKQMRIILLARKATKIVEHDFVIKKIPFKMVDVGGQRSQRQKWFQCFDGITSILFMVSSSEVESMNFETIVNNKLFFNVSIILFLNKMDLLVEKVVQRYLVQCFDRKRLFHHFTTAIDTENIRFVFHAVKDTILQENLKDI
KRLVKILLLGAGESGKSTFLKQMRIILLARRPTKIHEYDFEIKNVPFKMLDVGGQRSERKRWFECFDSVTSILFLVSSSETESLNFETIVNNRVFSNVSIILFLNKTDLLEEKVVQKFLVECFRNKRLYHHFTTAINTENIRLVFRDVKDTILHDNLKQL
KRLVKILLLGAGESGKSTFLKQMRIILLARRPTKIHEYDFEIKNVPFKMVDVGGQRSERKRWFECFDSVTSILFLVSSSETESLNFETIVNNRVFSNVSIILFLNKTDLLEEKVVQKFLVECFRGKRLYHHFTTAINTENIRLVFRDVKDTILHDNLKQL
RRQVKLLLLGAGESGKSTFLKQMRIILHCRKATKVYEFCVKVQNIPFVFVDVGGQRTQRQKWTRCFDSVTSIIFLVSSSEEESKNFDTIVNNATFKGISIILFLNKTDLLEQKVVQNFILQMFMSVRIYHHFTTAIDTRNINVVFNSVKDTILQRNLNAL
RATHRLLLLGAGESGKSTIVKQMRIILRCRVLTLIFETRFQVDKVNFHMFDVGGQRDERRKWIQCFNDVTAIIFVTACSSRESLDFKSIWNNRWLRTISVILFLNKQDLLAEKIAKYFIRDEFLRISCYPHFTCAVDTENIRRVFNDCRDIIQRMHLRQY
RGTHRLLLLGAGESGKSTIVKQMRIILRCRVLTSIFETKFSVDKVNFHMFDVGGQRDERRKWIQCFNDVTAIIFVTACSGKESLDFKSIWNNRWLRTISVILFLNKQDLLAEKVAKYFIRDEFLRISCYPHFTCAVDTENIRRVFDDCRDIIQRMHLRQY
RATHRLLLLGAGESGKSTIVKQMRIILRCRVLTSIFETRFQVDKVNFHMFDVGGQRDERRKWIQCFNDVTAIIFVTACSSRESLDFKSIWNNRWLRTISIILFLNKQDLLAEKIAKYFIRDEFLRISCYPHFTCAVDTENIKRVFNDCRDIIQRMHLRQY
RATHRLLLLGAGESGKSTIVKQMRIILRCRVLTSIFETRFQVDKVNFHMFDVGGQRDERRKWIQCFNDVTAIIFVTACSSRESLDFKSIWNNRWLRTISIILFLNKQDLLAEKIAKYFIRDEFLRISCYPHFTCAVDTENIKRVFNDCRDIIQRMHLRQY
RATHRLLLLGAGESGKSTIVKQMRILLRCRVLTSIFETKFQVDKVNFHMFDVGGQRDERRKWIQCFNDVTAIIFVVASSSQEALNFKSIWNNRWLRTISVILFLNKQDLLAEKVAKYFIRDEFLRISCYPHFTCAVDTENIRRVFNDCRDIIQRMHLRQY
RATHRLLLLGAGESGKSTIVKQMRILLRCRVLTSIFETKFQVDKVNFHMFDVGGQRDERRKWIQCFNDVTAIIFVVASSSQEALNFKSIWNNRWLRTISVILFLNKQDLLAEKVAKYFIRDEFLRISCYPHFTCAVDTENIRRVFNDCRDIIQRMHLRQY
RATHRLLLLGAGESGKSTIVKQMRILLRCRVLTSIFETKFQVDKVNFHMFDVGGQRDERRKWIQCFNDVTAIIFVVASSSQEALNFKSIWNNRWLRTISVILFLNKQDLLAEKVAKYFIRDEFLRISCYPHFTCAVDTENIRRVFNDCRDIIQRMHLRQY
RATHRLLLLGAGESGKSTIVKQMRILLRCRVLTSIFETKFQVDKVNFHMFDVGGQRDERRKWIQCFNDVTAIIFVVASSSQEALNFKSIWNNRWLRTISVILFLNKQDLLAEKVAKYFIRDEFLRISCYPHFTCAVDTENIRRVFNDCRDIIQRMHLRQY
RATHRLLLLGAGESGKSSIVKQMRILLRCRVLTSIFETKFQVDKVNFHMFDVGGQRDERRKWIQCFNDVTAIIFVVASSSQEALNFKSIWNNRWLRTISVILFLNKQDLLAEKVAKYFIRDEFLRISCYPHFTCAVDTENIRRVFNDCRDIIQRMHLRQY
KATHRLLLLGAGESGKSTIVKQMRILLRCRVLTSIFETRFQVDKVNFHMFDVGGQRDERRKWIQCFNDVTAIIYVAACSSRESLDFESIWNNRWLRTISIILFLNKQDMLAEKVAKFFIRDLFLRISCYPHFTCAVDTENIRRVFNDCRDIIQRMHLKQY
KATHRLLLLGAGESGKSTIVKQMRILLRCRVLTSIFETRFQVDKVNFHMFDVGGQRDERRKWIQCFNDVTAIIYVAACSSRESLDFESIWNNRWLRTISIILFLNKQDMLAEKVAKFFIRDLFLRISCYPHFTCAVDTENIRRVFNDCRDIIQRMHLKQY
KSTHRLLLLGAGESGKSTIVKQMRIILRCRVLTSIFETKFSVDKVNFHMFDVGGQREERRKWIQCFNDVTAIIFVAACSSKESLELASIWNNRWLRNISVILFLNKQDLLTEKVARFFFRDEFLKVTCYPHLTCAVDTENIRRVFNDCRDIIQRMHLRQY
DTTVKILLLGTAESGKTTIIKQMRIILHSRKITTISQITFRVPIQQFQMYDVGGQRDQRNKWIQVFEGIQAVLFLISCSEQEALKFRAVWQNRFLASAGLIVFLNKYDIMERKITKMFIKQKLVDITCYYHFTVATDTRCIRDVFCDVQKMILSENVSSM
KRLRNIGIAAHIDAGKTTTTERILYGRIHKIGEVAAVTTCFWKDHRINIIDTPGHVDFTIEVERSMRVLDGAIVVFDSSQG.VEPSETVWRQAEKYKVPRIAFANKMDKTGADLWLVIRTMQERLGITPVFLGSALKNKGVQLLLDAVVDYLPSPLDIPP
...RNIGISAHIDAGKTTTTERILFGVNHKIGEVSAATTCFWKDHQINLIDTPGHVDFTIEVERSMRVLDGAVSVFCSVGG.VQPSETVWRQANKYGVPRIVFVNKMDRIGANFYNVENQIKLRLKLVPMLCGSSFKNKGVQTLLDAVIDYLPAPTEVVD
ARYRNIGISAHIDAGKTTTTERILFGVNHKIGEVSAATTAFWSPHRINIIDTPGHVDFTIEVERSMRVLDGAVMVYCAVGG.VQPSETVWRQANKYKVPRIAFVNKMDRMGANFLKVVNQIKTRLGIILVTCGSAFKNKGVQSRRDAGFKARKDALDIAS
ARYRNIGISAHIDAGKTTTTERILFGVSHKIGEVSAATTAFWSPHRINIIDTPGHVDFTIEVERSMRVLDGAVMVYCAVGG.VQPSETVWRQANKYKVPRIAFVNKMDRMGANFLKVVGQIKTRLGIILVTCGSAFKNKGVQAMLDAVIDYLPSPVDVPA
...RNIGIMAHIDAGKTTTTERILFGRIHKIGETSAATTAFWSQHRINVIDTPGHVDFTVEVERSMRVLDGAVMVYCAVGG.VQPSETVWRQANKYEVPRIAFVNKMDRTGANFLRVVEQLKTRLGIILVTCGSAFKNKGVQAMLDAVVEYLPAPTDIPA
...RNFGIMAHIDAGKTTTSERILFGRIHKIGETSAATTAQWK.YRVNIIDTPGHVDFTVEVERSLRVLDGAVAVLDAQSG.VEPTETVWRQATTYGVPRIVFVNKMDKIGADFLYSVGTLRDRLQFYPVLVGSAFKNKGVQLVLDAVLDYLPAPTDVAA
INFRNFGIMAHIDAGKTTTSERILFGRIHKIGETSAATSVSWK.CSLNLIDTPGHVDFTVEVERSLRVLDGAIAVLDAQMG.VEPTETVWRQASRYEVPRIIFVNKMDKTGANFERSVQSIQQRLGFFPVLCGSAFKNKGIKLLLDAVVDFLPSPVDVPQ
...RNIGIAAHIDAGKTTTTERILFGVVHKIGEVAAATSVSWK.CSLNLIDTPGHVDFTVEVERSLRVLDGAIAVLDAQMG.VEPTETVWRQASRYEVPRVIFVNKMDKTGANFERSVLSIQQRLGFFPVLCGSAFKNKGIKLLLDAVVDFLPSPVDVPP
ERIRNIGIAAHIDAGKTTTTERILFGVVHKMGEVAAAISTDWL.HHINIIDTPGHVDFTIEVERSMRVLDGVIAVFCSVGG.VQPSETVWRQAERYQVPRIAFVNKMDRTGANFFRVCQQIGDRLRMVPVLCGSAFKNKGVQLLLDAVVDYLPSPLEVPA
ERVRNIGIAAHIDAGKTTTTERILFGVVHKIGEVAAAISTSWL.HRINIIDTPGHVDFTIEVERSMRVLDGVIAVFCSVGG.VQPSETVWRQAERYQVPRIAFINKMDRTGADFFKVYGQIRDRLRIVPVICGSSFKNRGVQRLLDAVVDYLPAPTEVPP
...RNIGIMAHIDAGKTTTTERILYGISYKIGEVSAAISTSWK.YRVNIIDTPGHVDFTIEVERSMRVLDGVVAVFCSVGG.VQPSETVWRQADRYSVPRIVFVNKMDRTGADFFKVYGQIRDRVRLVPMLCGSAFKNKGVQLLLDAVVELLPSPQDIPP
...RNIGIMAHIDAGKTTTTERHLFGVNHKLGETSAATTCFWN.NQINIIDTPGHVDFTVEVERSLRVLDGAVAVFDGKEG.VEPSEQVWRQADKYEVPRICFVNKMDKIGADFYFSVRTMQERLGAYPVLCGSAFKNKGVQPMLDAVIDYLPSPLDVPA
...RNFGIMAHIDAGKTTTTERILYGKSHKIGEVTAAVTCFWN.HQINIIDNPGHVDFTVEVERSLRVLDGAVAVFDGKEG.VEPSETVWRQADKYDVPRICFVNKMDKLGADFYFTVDTIVKRLGAYPVFCGSAFKNRGVQPMLDAVVAYLPNPLDAGP
...RNIGICAHIDAGKTTTTERILYGKSHKIGEVSAATTTFWKMRRFNIIDTPGHVDFTIEVERSLRVLDGAIALLDANAG.VEPTETVWRQAEKYNVPRMIFCNKMDKTGADFYRSVEMIKTRLGFLPMFCGTAFKNKGVQPLLDAVVDYLPSPLDIPA
...RNIGIMAHIDAGKTTTTERILYGRNYKIGEVSAATTCRWQ.KVINIIDTPGHVDFTIEVERSLRVLDGAVAVFDGVAG.VEPSETVWRQADKYNVPRMCFVNKMDRMGADFYRCVEMIKDRLGFYPILCGSALKNKGVQPLLDAIVDFLPSPIDIGI
KDYRNIGIMAHIDAGKTTTTERILYGRKHFIGDVSAATTTFWN.HRINIIDTPGHVDFTLEVERALRVLDGAICLFDSVAG.VEPSETVWRQADKYGVPRICFVNKMDRLGANFYRTRDMIVTNLGFVPVMCGSAFKNKGVQPLLDAVVDYLPSPLDLPA
...RNIGIVAHIDAGKTTTTERIPTKDIQ.IGEVAATTTCFWK.YRINIIDTPGHVDFTAEVERALRVLDGAIRVFDATAG.VEPSETVWRQADKYNVPRIAFMNKMDKVGADFYMAVETLVTKLRAVPVLCGAAKANKGIQPLLDAVIDYLPSPLDLPP
...RNIGIFAHVDAGKTTTTERILKGRIHKLGEVSAATACYWTRYQINIIDTPGHVDFSVEVVRSMKVLDGIVFIFSAVEG.VQPSEANWRWADRFKVPRIAFINKMDRLGADFYRVFKEIEEKLTLVPVLCGSAFKNKGVQPLLDAVIVTYPLPIDLPP
...RNIGISAHIDSGKTTLTERILFNKIHAIHEVSAATSCFWK.HQLNVIDTPGHVDFTIEVYRSLKVLDGGIGVFCGSGG.VEPSETNWRYANDSKVARLIYINKLDRTGADFYRVVKQVETVLGFFPTYGGSSFKNKGVQLVLDAVVDYLPNPKEVPP
...RNIGISAHIDSGKTTFTERVLYKRIKAIHEVSAATHVEWK.FPINIIDTPGHVDFTIEVERSLRVLDGAILVLDSVAG.VQSSITVDRQLKRYSVPRLAFVNKCDKTGANPYNVKDQLRSKLDLCPVFMGSAYKNKGVQLLLDAVTRFLPSPHDIKN
...RNIGISAHIDSGKTTLTERVLYGRIATMHEVSAATYCSWDNYHFNLIDTPGHIDFTIEVERALRVLDGAVLVVCAVSG.VQSTVTVDRQMRRYNVPRVTFINKMDRMGSDPFRAIEQLNSKLKFTPVLMGSALANTGIQPVLDAIVDYLPNPSEVLN
...RNIGIIAHIDAGKTTTTERMLYGISKHIGDVSAATYTMWR.VNINIIDTPGHVDFTIEVERALRVLDGAVLVLCAVGG.VQCTMTVSRQMKRYNVPFLTFINKLDRMGSNPARALQQMRSKLNFTPVFLGSALKNKRVQPLLDAVLEFLPNPSEVQN
...INLGILAHIDAGKTSVTENLLFGATEKCGRVASTISFPWRTFAINLIDTPGHIDFTFEVIRALKVIDSCVVILDAVAG.VEATEKVWKQSKSK..PKICFINKMDRMGASFNHTVNDLINKFMIVPVLCGASFKNIGVQPLLDAIVNYLPSPIEAEL
MNIINLGILAHIDAGKTSVTENLLFGATEKCGCVASTTSIIWN.VKCNIIDTPGHMDFIAEVERTFKMLDGAVLILSAKEG.IQATKLLFNTLQKLQIPTIIFINKIDRDGVNLERLYLDIKTNLSVYPVLHGSAMFNIGINELLDAISSFILPPESVSN
...RTFAIISHPDAGKTTITEKVLLQAIQTAGTVTSVTSIIWN.VKCNIIDTPGHMDFIAEVERTFKMLDGAVLILSAKEG.IQATKLLFNTLQKLQIPTIIFINKIDRAGVNLERLYLDIKANLSVYPVLHGSAMFNIGINELLDAITSFILPPASVSN
AKRRTFAIISHPDAGKTTITEKVLLQAIQTAGTVTSVMQFPYH.CLVNLLDTPGHEDFSEDTYRTLTAVDCCLMVIDAAKG.VEDTRKLMEVTRLRDTPILTFMNKLDRDIRDPMELLDEVENELKITPVFFGTALGNFGVDHMLDGLVAWAPAPMPRQT
AKRRTFAIISHPDAGKTTITEKVLLNAIQTAGSVTSVMQFPYH.CLVNLLDTPGHEDFSEDTYRTLTAVDCCLMVIDAAKG.VEDTRKLMEVTRLRDTPILTFMNKLDRDIRDPMELLDEVENELKITPVFFGTALGNFGVDHMLDGLVEWAPAPMPRQT
...RNFAIISHPDAGKTTLTEKLLLGAIQEAGAVSTVMQFPYN.CLVNLLDTPGHEDFSEDTYRTLTAVDSCLMVIDSAKG.VEETIKLMEVTRLRDTPIITFMNKLDRDIRDPIELLDEVENVLKLTPVFFGTALGNFGVDHFLDGLTQWAPKPQSRQA
...RNMCVIAHVDHGKSTLTDSLVTGIIS..NE.STSLQFDYR.KILNLLDTPGHQDFSEDTYRTLAAADNAVMLIDAAKG.LETTRKLFEVCRLRHLPIFTFINKLDRPSLTPLELMDEIEQELGMTPVFFGSAMNNFGVELFLQAFLQYAAKPEAHDS
...RNMSVIAHVDHGKSTLTDSLVQGIIAKAGEASTAISMYYEGFLINLIDSPGHVDFSSEVTAALRVTDGALVVVDCVEG.VCVTETVLRQALTERVKPIVIINKVDRVILELKEEPEEAYQSFCKEGKELLKTVMKLWLPAGVTLLEMIVLHLPSPVV
...RNMSVIAHVDHGKSTLSDSLVQGIIAKAGDASTAISLYSESFLINLIDSPGHVDFSSEVTAALRVTDGALVVVDTIEG.VCVTETVLRQALGERIKPVVVINKVDRALLELQVSKEDLYQTFALEGKALLKVVMRKFLPAADALLEMIVLHLPSPVT
...RNMSVIAHVDHGKSTLTDSLVQGIIAKAGDASTAISLYASSFLVNLIDSPGHVDFSSEVTAALRVTDGALVVVDTVEG.VCVTETVLRQALGERIKPVVVINKVDRALLELQTTKEDLYQTFALEGKALLKVVMRKFLPAADALLEMIVLHLPSPVT
SNVRNMSVIAHVDHGKSTLTDSLVCGIIKAAGDASTGISLFAEDFLVNLIDSPGHVDFSSEVTAALRVTDGALVVVDTIEG.VCVTETVLRQALGERIRPVVVVNKVDRALLELQISQEELYQNFALEGKALLKVVMRKFLPAADALMEMIVLHLPSPKT
HNIRNMSVIAHVDHGKSTLTDSLVAGIIEQAGDQSTGISLFFEPFLINLIDSPGHVDFSSEVTAALRVTDGALVVVDAVDG.VCITETVLRQALNERIRPVLHVNKVDRALLELQWEAEDIYQNFTLVDKPLLKKVMQLWLSAGDTLLEMIVTHLPSPAA
...RNMSVIAHVDHGKTTLSDSLIQGIIKVSGDMSSSISLYYQDFLINLIDSPGHVDFSSEVTAALRITDGALVVVDCIEG.VCVTETVLRQALGERIRPVLTINKIDRCFLELMLDPEEAYLAYRLMGKPLMKRVMQTWLPAHEALLEMMIWHLPSPAK
...RNICIVAHVDHGKTSLSDSLLAGIIRLAGKISSAVSLHFEEFLINLIDSPGHVDFSSEVTAALRVTDGALVVIDCVEG.VCVTETVLRQAVAERIKPVLFVNKVDRFLLELQLNTEEAYLSFRIKGKQLVKAVMRKFLPAADAILSMIVTHLPSPLV
...RNFSIIAHIDHGKSTLADCLISNAINREMKSAQSISLYFREHLVNLIDSPGHIDFSSEVSAASRLCDGAVVLVDVVEG.VCSTVTVLRQCWTEKLKPILVLNKIDRLITELQLTPQEAYIHLSKDDKQLLRTIMGQWLPVSTAVLLTVIEKLPSPLE
...RNWAVIAHIDHGKSTLSDCILKGVI.EHNFRAQTVRLNYTDYVLNLIDTPGHVDFSYEVSRSLCSCEGALLVVDATQG.VEATIANTYIALDNHLEILPVINKIDLPNANVLEVKQDIEDTIG.SLECGEIGIVSLGLKSVTDIAVGDTLTDAKNPT
...HTICRQLHSLCQRRMLAQWRHMSAYHTAQLYKKENQISKK.LKPLNFSIPNYISVNKLANLLNCRVERLIKDLTALGF.ENITTYILSKEYVELLQEYNFALPNLSTSTNLDNVYDELKSPVNLMPQTLEAIKHAKNSGNEMIIAITKIDRIPQPKE
...HTIYRQLHSLCQRRALRQWRHGSAYWTAQLCKKEKRSQKS.LPSTKSKKEVEVWLGMTVEELARAMEKDIDCVYESLM.NTADIDSLETHSRLDVWIKEVIKKSGMKLKWSKLKQDKVRENKDVMKQTVESIQHAKDAHVPIVLAINKCDKAEADPE
...KDIGLELKTNSKMTPEQAGKLYIVDKEQIQAKEEEGPWKS.LSSTKSKKVVEVWIGMTIEELARAMEKNTDYVYEALL.NTDDIDSLEADSHLDVWIKEVITKAGMKLKWSKLKQDKVRKNKDVMKQTVESIQHAKDAQVPIILAVNKCDKAEADPE
...GEIKIEDLFKIGKEIVEKDELKRKLHTLGEIPFLTKSQPKEAPTPIAKKKGGIEIVNTFENQTPPTENTPKVVSHSQI.EKAQKLQEIQKSREAANNASNANNAKKEISEVKKQEQEIKRHENKNPWMNESGIKRQSKKKRAFRNDNSQKVIQSTTA
...CELYADGNDDDSEKEQQDRGLDFLLRSTEDVAPITNNGWIIKKGMYVAIPGNEDFEKFIEFINSKILTNELIVKVNEN.VELSTKIYKKQKNVFIEKISFSPRIHRCGKKLPKSLNEWKAIFYNLKNFKNIGFSIKYKEENLNKIIEKSRKSEKYPI
KPHVNVGTIGHVDHGKTTLTAALTYVAAAEGITITAHVEYETAKRHYSHVDCPGHADYIKNMITGAAQMDGAILVVSAADGPMPQTREHILLARQVGPYIVVFMNKVDMVDDPELLDLVEMEVRDLEVPVIRGSALLALKIWELLDLVEMEVRDLLNQYE
KPHVNVGTIGHVDHGKTTLTAALTYVAAAEGITITAHVEYETAKRHYSHVDCPGHADYIKNMITGAAQMDGAILVVSAADGPMPQTREHILLARQVGPYIVVFMNKVDMVDDPELLDLVEMEVRDLEVPVIRGSALLALKIWELLDLVEMEVRDLLNQYE
KPHVNVGTIGHVDHGKTTLTAAITFTAAASGITITAHVEYNTPTRHYSHVDCPGHADYVKNMITGAAQMDGAILVVSSADGPMPQTREHILLARQVGPYIVVFMNKVDMVDDEELLELVEMEVRELDLPVIKGSALQALRIWELLELVEMEVRELLSKYE
KPHVNVGTIGHVDHGKTTLTAAMTHVLSLKGITITAHVEYESDKRHYAHVDCPGHADYVKNMITGAAQMDGAILVVSAADGPMPQTREHILLARQVGPSIVVFMNKCDMVDDEELLELVELEIRDLDIPIIKGSALQALDYIPAPERDIDKPFLMPIEDV
KSHANIGTIGHVDHGKTTLTAAITTVLHKKGITITAHVEYETETRHYAHVDCPGHADYVKNMITGAAQMDGAILVVSAADGPMPQTREHILLSKNVGPYIVVFLNKCDMVDDEELLELVEMEVRDLDVPVVKGSALKALEYIPTPERDTEKPFMMPVEDV
KEHVNVGTIGHVDHGKSTLTSAITCVLAAGGITIITHVEYETAKRHYAHVDCPGHADYIKNMITGAAQMDGAILVVSAADGPMPQTREHVLLARQVNPYIVVFMNKCDMVDDEELLELVELEVRELEVPVIRGSALGALELLNAMDEYIPTPQREVDKPF
KEHVNVGTIGHVDHGKSTLTSAITCVLAAGGITIITHVEYETAKRHYAHVDCPGHADYIKNMITGAAQMDGAILVVSAADGPMPQTREHVLLARQVNPYIVVFMNKCDMVDDEELLELVELEVRELEVPVIRGSALGALELLNAMDEYIPTPEREVDKPF
KPHANIGTIGHVDHGKTTLTAAITTVLAKAGITITAHVEYETGNRHYAHVDCPGHADYVKNMITGAAQMDGAILVVSAADGPMPQTREHILLAKQVGPNIVVFLNKEDMVDDAELLELVELEVRELDIPIVAGSALQALKILKLMEEVDAYIPTPEREVD
KPHANIGTIGHVDHGKTTLTAAITTVLAKAGITITAHVEYETGNRHYAHVDCPGHADYVKNMITGAAQMDGAILVVSAADGPMPQTREHILLAKQVGPNIVVFLNKEDMVDDAELLELVELEVRELDIPIVAGSALQALKILKLMEEVDAYIPTPEREVD
KPHVNIGTIGHVDHGKTTLSAAISAVLATKGITITSHIEYETENRHYAHVDCPGHADYVKNMITGAAQMDGAILVVSAADGPMPQTREHILLSRQVGPYIVVFLNKEDMVDDAELLELVEMEVRELDTPIVAGSALKALKLMAEVDRYIPTPERDVDKPF
KPHVNIGTIGHVDHGKTTLTAAITTALASQGITITAHVEYETEKRHYAHVDCPGHADYVKNMITGAAQMDGAILVVSAADGPMPQTREHILLAKQVGPNMVVFLNKEDQIDDADLLELVELEVRELQIPFVSGSALLALKILALMDAVDEYIPTPERPID
KPHVNIGTIGHVDHGKTTLSAAISAVLSLKGITITSHIEYETENRHYAHVDCPGHADYVKNMITGAAQMDGAILVVSAADGPMPQTREHILLSRQVGPHIVVFLNKQDMVDDQELLELVEMEVRELDTPIVAGSALRALKLMAEVDAYIPTPERDTEKTF
KPHVNIGTIGHVDHGKTTLTAAISATLSTLGITITAHVEYETDNRHYAHVDCPGHADYVKNMITGAAQMDGAILVVSAADGPMPQTREHILLAKQVGPTLVVFLNKEDQVDDEELLELVELEGRELDIPFVAGSALLALKIFSLMEAVDTYIPTPERDVD
KPHVNIGTIGHVDHGKTTLTAAITSVLAKSGITITAHVEYQTDKRHYAHIDCPGHADYIKNMITGAAQMDGAILVVAGTDGPMPQTREHILLARQVNPALVVFLNKVD.IADPELLELVEMELRELDIPIIKGSALNALDYIPEPVRDVDKPFLMPVEDV
KPHVNIGTIGHVDHGKTTLTAALTMALASMGITITATVEYETENRHYAHVDCPGHADYVKNMITGAAQMDGAILVCSGADGPMPQTKEHILLAKQVGPNMVVFLNKQDQVDDEELLQLVELEVRELDIPIISGSALLALKIYELMDAVDSYIPIPVRQTE
KPHVNIGTIGHVDHGKTTLTAAITMTLAAAGITITAHVEYETEKRHYAHVDCPGHADYVKNMITGAAQMDGAILVVSGADGPMPQTKEHILLAKQVGPNVVVFLNKEDQVDDKELLELVELEVRETEIPVVPGSALLALKIYQLMDNVDSYIPTPQRETD
KPHVNVGTIGHIDHGKSTLTAAITKYLSLKGITIITHVEYETEKRHYAHIDCPGHADYIKNMITGAAQMDGAILVVAATDGPMPQTREHVLLARQVEPYMIVFINKTDMVDDPELIDLVEMEVRDLEVPVIRGSALKAVPIQELLDAMDNYIPDPQRDVD
KPHVNVGTIGHVDHGKTTLTAAISHVLAKTGITITSHIEYDTPSRHYAHVDCPGHADYVKNMITGAAQMDGAILVVASTDGPMPQTREHILLSRQVGPFIIVFMNKCDMVDDEELLELVEMEVRELDLPVIQGSALKALSYIPEPQRDIDKPFLLPIEDV
KPHVNVGTIGHVDHGKTTLTAAITTVLSSKGITITAHVEYETANRHYAHVDCPGHADYVKNMITGAAQMDGAILVVSAADGPMPQTREHILLARQVGPYIIVFLNKCDMVDDAELLELVEMEVRELDTPIIKGSAKLALTYIPTPERAVDGAFLMPVEDV
KPHVNIGTIGHVDHGKTTLTAAISATLSQYGITITAHVEYETDKWYYAHVDCPGHADYVKNMITGAAQMDGAILVCSAANGPMPQTREHILLAKQVGPYIVVFLNKADMVDDEELLELVQLEVQELEIPFVAGSALLALTIYQLMDKVDEYIPTPERETD
KPHVNIGTIGHVDHGKTTLTAAITTVLARRGITITAHVEYETEKRHYAHIDAPGHADYVKNMITGAAQMDGAILVVASTDGPMPQTREHILLSRQVGKHLIVFMNKIDLVDDEELLELVEMEIRDLDLPVIQGSALKALEYIPEPERDTEKPLLLPVEDV
KPHVNIGTIGHIDHGKTTLTAAITKVLHDKGITIIAHVEYQTEARHYAHVDCPGHADYIKNMITGAAQMDGAILVVAATDGPMPQTKEHVLLARQVGPYIVVALNKADMVDDEEILELVELEVRELDLPVVQVSALKALEAIPTPPRDTDKPFLMPVEDV
KPHVNVGTIGHVDHGKTTLTAALTTILAKKGITITSHVEYETETRHYAHVDCPGHADYVKNMITGAAQMDGAILVCSAADGPMPQTREHILLARQVGPYIIVFMNKCDMVDDAELFQLVEMEIRDLDCPIVQGSALKALRYIPTPERAVDKPFLLPIEDV
KPHVNIGTIGHIDHGKTTLTAAITKVLHDAGITIIAHVEYQTEARHYAHVDCPGHADYIKNMITGAAQMDGAILVVAATDGPMPQTKEHVLLARQVGPYIVVALNKADMVDDEEILELVELEVRELDVPVVKVSALKALEAIPEPERDVDKPFLMPIEDV
KDHVNIGTIGHVDHGKTTLTAAITMTLAELGITITAHVEYETDSRHYAHVDCPGHADYVKNMITGAAQMDGAILVVSAADGPMPQTREHILLAKQVGPKLVVFLNKKDMVDDEELLELVELEVRELDIPIVAGSALKAIDYIDTPEREVDKPFLMAVEDV
KPHVNIGTIGHVDHGKTTLTAAITMALAARGITITAHVEYETENRHYAHVDCPGHADYVKNMITGAAQMDGGILVVSGADGPMPQTKEHLLLAKQVGPNIVVFLNKEDQVDDAELLELLELEIRETEIPIISGSALLALKIYNLMDQVDSYIPTPERETE
KPHVNVGTIGHVDHGKTTLTAAITTVLAKTGITITSHVEYDTPTRHYAHVDCPGHADYVKNMITGAAQMDGAILVVAATDGPMPQTREHILLGRQVGPYIIVFLNKCDMVDDEELLELVEMEVRELDTPIVRGSALKALSYIPEPERAIDKPFLLPIEDV
KPHVNIGTIGHVDHGKTSLTAAITKVLAKTGITITAHVEYQTKNRHYAHVDCPGHADYVKNMITGAAQMDGAILVVSAADGPMPQTREHILLARQVGPYIVVFLNKVDMLDDPELRELVEMEVRDLSIPIIPGSALKALEYIPTPQRATDKPFLMPVEDV
KPHVNVGTIGHVDHGKTTLTAAITTVLTKKGITITAHVEYETANRHYAHVDCPGHADYVKNMITGAAQMDGAILVCSAADGPMPQTREHILLARQVGPYIIVFLNKCDSVDDAELLELVEMEVRELDTPIVKGSAKLALTYIPTPERAVDGAFLMPVEDV
KPHVNVGTIGHVDHGKTTLTAAITTVLAKTGITITSHVEYDTPTRHYAHVDCPGHADYVKNMITGAAQMDGAILVVAATDGPMPQTREHILLGRQVGPYIIVFLNKCDMVDDEELLELVEMEVRELDTPIVRGSALKALSYIPEPERAIDKPFLLPIEDV
KPHVNVGTIGHVDHGKTTLTAAITTVLAKHGITITSHVEYDTPTRHYAHVDCPGHADYVKNMITGAAQMDGAILVVAATDGPMPQTREHILLGRQVGPYIIVFLNKCDMVDDEELLELVEMEVRELDTPIVRGSALQALTYIPEPERAIDQPFLLPIEDV
KPHVNIGTIGHIDHGKTTLTAAITKVLHDAGITIIAHVEYQTEARHYAHVDCPGHADYIKNMITGAAQMDGAILVVAATDGPMPQTKEHVLLARQVGPYIVVALNKADMVDDEEIMELVELEVRELDLPVVRVSALKALESIPEPERDVDKPFLMPIEDV
KPHVNIGTIGHIDHGKTTLTAAITKVLHDAGITIIAHVEYQTETRHYAHVDCPGHADYIKNMITGAAQMDGAILVVAATDGPMPQTKEHVLLARQVGPYIVVALNKADMVDDEEILELVELEVRELDLPVVRVSALKALENIPEPERDVDKPFLMPIEDV
KPHVNIGTIGHIDHGKTTLTAAITKVLHDRGITIIAHVEYQTEARHYAHVDCPGHADYIKNMITGAAQMDGAILVVAATDGPMPQTKEHVLLARQVGPYIVVALNKTDMVDDEEILELVELEVRELDVPVVKVSALRALEFVPEPVRDVDRPFLMPIEDV
KPHVNIGTIGHVDHGKTTLTAALTMALASLGITITATVEYETENRHYAHVDCPGHADYVKNMITGAAQMDGAILVVSGADGPMPQTKEHILLAKQVGPNIVVFLNKQDQVDDEELLQLVELEVRELDVPIISGSALLSLKIYELMEAVDDYIPIPQRQTE
KPHVNIGTIGHVDHGKTTLTAALTMALASIGITITATVEYETENRHYAHVDCPGHADYVKNMITGAAQMDGAILVVSGADGPMPQTKEHILLAKQVGPDMVVFLNKEDQVDDAELLELVELEVRELDIPIISGSALLAVKIYELMDAVDDYIPIPQRQTE
KPHVNIGTIGHVDHGKTTLTAAITMTLAASGITITAHVEYETEQRHYAHVDCPGHADYVKNMITGAAQMDGAILVVSAADGPMPQTREHILLAKQVGPSIVVFLNKADMVDDEELLELVELEVRELDIPIVSGSALKALKIHALMDEVDAYIPTPERDID
KPHINIGTIGHVDHGKTTFTAAITATLANDGITITAHVEYQTRDRHYAHVDCPGHADYVKNMITGAAQMDGAILVVSAADGPMPQTREHILLAKQVGPHIVVFLNKQDQVDDDELLELVELEVRELDIPICPGSRLQAIKIYALMDAVDAYIPTPERDVE
KPHVNIGTIGHVDHGKTTLTAAITATLALDGITITAHVEYETENGHYAHVDCPGHADYVKNMITGAAQMDGAILVVSAADGPMPQTREHILLSKQVGPDIVVFLNKEDQVDDAELLELVELEVRELTFRFAPGSALQAIKIFALMDAVDEYIPTPERDIE
KPHINIGTIGHVDHGKTTLTAAITKTMALRGITIISHVEYETENRHYAHVDCPGHADYIKNMITGAAQMDGAILVVSAPDGPMPQTREHILLAGQVEPAMVVFLNKVDMMDDPELLELVEMELRELEIPIVRGSAKGALSIQELMQAVDDYIPTPERAID
KPHINIGTIGHVDHGKTTLTAAITMALAATGITITAHVEYETKNRHYAHVDCPGHADYVKNMITGAAQMDGAILVVSAADGPMPQTKEHILLAKQVGPNIVVFLNKEDQVDDSELLELVELEIRETDIPVIPGSALLSVKILNLMDQVDSYIPTPTRDTE
KPHVNIGTIGHVDHGKTSLTAAITKYFGEFGITITAHVEYETPARHYAHVDCPGHADYVKNMITGAAEMDGAILVCSAADGPMPQTREHILLARQVGPAIVVFLNKVDQVDDAELLELVELEVRELDIPIIKGSALAALAYIPTPERPIDQPFLMPIEDV
KPHVNIGTIGHVDHGKTTLTAALTMALAALGITITATVEYETENRHYAHVDCPGHADYVKNMITGAAQMDGAILVVSGADGPMPQTKEHIILAKQVGPNMVVFLNKQDQVDDEELLQLVEIEVRDLDTPIVSGSALLALKIFQLMDEVDNYIPIPQRQTD
KPHVNIGTIGHVDHGKTTLTAAITMTLAVNGITITAHVEYETALRHYAHVDCPGHADYIKNMITGAAQMDGAILVVSAADGPMPQTKEHILLAKQVGPSIVVFLNKEDQVDDEEILQLVDLEVRESKVPVVSGSALMALKIYELMDAVDSYIPTPKRDIE
KPHVNIGTIGHVDHGKTSLTAAITIILAKTGITITAHVEYETQNRHYAHVDCPGHADYVKNMITGAAQMDGAILVVSAADGPMPQTREHILLAKQVGPAMVVFLNKVDMVDDPDLLELVEMEVRELEIPIIKGSALQALTYIPQPIELQDKPFLMPIEDV
KPHINIGTIGHVDHGKTTLTAAITMALSVTGITITAHVEYETKNRHYAHVDCPGHADYIKNMITGAAQMDGAILVISATDGPMPQTKEHILLAKQVGPNLVVFLNKEDQIDDNELLELIELEIRETEIPIITGSALLAIKILDLMDKIDSYIPTPIRDTD
KPHVNIGTIGHVDHGKTTLTAAITKVLHDKGITIIAHVEYQTDKRHYAHVDAPGHADYIKNMITGAAQMDGAILVVAATDGPMPQTREHVLLARQVGPYILVALNKADAVDDEELLELVEMEVRELDAPVVRVSALKALESIPDPVRETDKPFLMPVEDV
KPHMNIGTIGHIDHGKTTLTAAITKVLHDRGITIIAHVEYQTEKRHYAHVDCPGHADYVKNMITGAAQMDGAILVVAATDGPMPQTKEHVLLARQVGPYIVVALNKADMVDDEEILELVELEVRELDLPVVRVSALKALENIPEPPRDTDKPFLMPIEDV
KPHVNIGTIGHVDHGKTTLTAAITTVLANKGITITAHVEYSTANRHYAHVDCPGHADYVKNMVTGAAQMDGAILVVAATDGPMPQTREHILLARQVGPQLVVFMNKVDMVDDPELLELVEMEIRELNIPVVQGSALGGLNWIPIPPRLTDQPFLMPVEDV
KPHVNIGTIGHVDHGKTTLTAAITKVLHDKGITIISHVEYQTEKRHYAHVDAPGHADYIKNMITGAAQMDGAILVVAATDGPMPQTREHVLLARQVGPYILVALNKSDAVDDEELLELVEMEVRELDAPVVRVSALKALESIPAPVRETDKPFLMPVEDV
KPHVNIGTIGHIDHGKTTLTAAICTVLSKAGITITAHVEYATQNRHYAHVDCPGHADYVKNMITGAAQMDGGILVVSATDGPMPQTREHILLARQVGPKMVVFLNKCDVADDPEMQELVEMEVRDLNTPVIRGSALGALEYIPTPDREVDKPFLLPIEDT
KPHVNIGTIGHVDHGKTTLTAAITKVLADQGITIVSHVEYQTEKRHYAHVDAPGHADYVKNMITGAAQMDGAILVVAATDGPMPQTREHVLLARQVGPYIVVALNKSDMVDDEELLELVEFEVRDLNAPVIPVSALKALDNVPEPERDVDKPFLMPVEDV
KPHVNIGTIGHVDHGKTTLTAAITKVLHDAGITIIAHVEYQTESRHYAHVDCPGHADYIKNMITGAAQMDGAILVVAATDGPMPQTKEHVLLARQSGPYIVVALNKADMVDDEEIMELVELEVRELNCPVVQVSALKALENIPQPERDVDKPFLMPIEDV
KPHVNIGTIGHVDHGKTTLTAAITTVLAKKGITITSHVEYETANRHYAHVDCPGHADYVKNMVTGAAQMDGAIIVVAATDGPMPQTREHILLARQVNPKLVVFMNKCDMVEDAEMLELVEMEMRELNTPIIQGSALGALTWIPLPPRDVDKPFLMPVEDV
KPHLNIGTIGHVDHGKTTLTAAITTVLANAGITITSHVEYSTANRHYAHVDCPGHADYVKNMVTGAAQMDGAILVVAATDGPMPQTREHILLGRQVGPRIVVFLNKVDMVDDEELLELVEMEVRELNGPVVSGSALGALNWIELPKRDVDKDFLMPVEDV
KPHVNIGTIGHVDHGKTTLTAAIATVLAKKGITITSHIEYQTEKRHYAHVDCPGHADYVKNMITGAAQMDGAILVVAATDGPMPQTREHILLARQVGPKIVVFLNKIDMFKDEEMVGLVEMDVRSLNAPIIAGSALKALTYIEEPKRETDKPFLMAVEDV
KPHINIGTIGHVDHGKTTLTAAITRALSGDGITIASHVEYETANRHYAHVDCPGHADYVKNMITGAAQMDGAILVVSATDGAMPQTKEHILLARQVGPYIVVFLNKIDMISEAELVDLVEMELAEL.CPIIRGSALKALDNIPTPEREIDKPFLMPIEDV
KPHVNIGTIGHVDHGKTTTTAAITKVLADTGITIISHVEYQTEKRHYAHVDAPGHADYIKNMITGAAQMDGAILVVAATDGPMPQTREHVLLARQVGPYILVALNKCDMVEDEEIIELVEMEVRELEAPIVHISALKALDNIPDPVRETDKPFLMPIEDI
KPHVNIGTIGHVDHGKTTLTAAITDILSKKGITITAHVEYETANRHYAHVDCPGHADYVKNMITGAAQMDGAILVVAASDGPMPQTKEHILLAAQVGPKMVVFLNKVDLVDDEELLELVEIEVREENTPIIKGSATGALSYIPLPPRPVDLPFLMSVEDV
KPHVNVGTIGHIDHGKTTLTAAICTVLAKEGITISAHVEYSSDKRHYAHVDCPGHADYIKNMITGAAQMDGAILVVSATDSVMPQTREHILLARQVGPRMVVFLNKCDIATDEEVQELVAEEVRDLNTPIIYGSALKALEWIPTPEREVDKPFLLAIEDT
KAHVNIGTIGHVDHGKTTLTAAISKVLYDKGITIISHVEYQTEKRHYAHVDAPGHADYIKNMITGAAQMDGAILVVAATDGPMAQTREHVLLARQVGPALLVALNKSDMVEDEELLERVEMEVRQLEAPVIRTSALKALEYIPDPVRDKDKPFLMPIEDV
KPHVNVGTIGHIDHGKTTLTAAICTVLAKEGITISAHVEYSSDKRHYAHVDCPGHADYIKNMITGAAQMDGAILVVSATDSVMPQTREHILLARQVGPKMVVFLNKCDIASDEEVQELVAEEVRDLNTPIIYGSALKALEWIPTPTREVDKPFLLAIEDT
KPHLNIGTIGHVDHGKTTLTAAITMALAVKGITITAHVEYETDVRHYAHVDCPGHADYVKNMITGAAQMDGAILVVSGADGPMPQTKEHILLAKQVGPAIVVFLNKADQVDDDELLELVELEIQETEIPIITGSAITALKIYDLMETVDEYIPTPKRDTE
KPHVNIGTIGHVDHGKTTLTAAISTVLAKKGITIASHVEYETKTRHYAHVDCPGHADYVKNMITGAAQMDGAILVIAASDGVMAQTKEHILLARQVGPKIVVFLNKCDFMTDPDMQDLVEMEVRELNTPVIRGSGLKALSWIPLPERSTDKPFLLAIEDV
KPHVNIGTIGHVDHGKTTLTAAITKTLAAKGITITAHVEYETAKRHYSHVDCPGHADYIKNMITGAAQMDGAIIVVAATDGQMPQTREHLLLARQVGQHIVVFVNKVDTIDDPEMLELVEMEMRELNAPIIMGSALCALEYIPTPERDLNKPFLMPVEDI
KTHVNVGTIGHVDHGKTTLTSAITAVSSAMRLTITSHVEYESDNRHYAHVDCPGHADYIKNMITGAAQMDGAILVVSAEDGVMPQTKEHVLLSRQVGNYIVVFLNKCDKLDDPEMAEIVEAEVIDVKTPIIRGSAIKAICILDLLNALDTYIPDPVREVD
KPHMNVGTIGHVDHGKTTLTAAISIYCSKLGITIARHIEYETANRHYAHVDCPGHADYIKNMITGAAQMDAAILLVAADSGAEPQTKEHLLLAQRMGKKIIVFLNKLDLADPELVELVEVEVLELVTPIIKGSAFGAMSNYFDLPERDIDKPFLLAVEDV
KPHINVGAIGHVDHGKTTLTAALTMYGAKKGITITRHVEYESAARHYAHVDCPGHADYVKNMITGAAQMDGAILLVAADSGPEPQTREHILLAKQVGANLVIFLNKMDLADPELVELVEMEVRDLLTPFIRGSAFAAMSKYFVIPERALDKPFLMPIEDV
KPHVNVGTIGHVDHGKTTLTAAITKILAEGGITIAAHVEYSTAARHYAHTDCPGHADYVKNMITGTAPLDGCILVVAANDGPMPQTREHLLLARQIGEHVVVYVNKADAVQDSEMVELVELEIRELETPIIVGSALCALTYIPVPTRDLEKPFLLPVESV
KPHVNVGTIGHVDHGKTTLTAAITKILAEGGITIAAHVEYSTAARHYAHTDCPGHADYVKNMITGTAPLDGCILVVAANDGPMPQTREHLLLARQIGEHVVVYVNKADAVQDSEMVELVELEIRELETPVIVGSALCALTYIPVPARDLEKPFLLPVEAV
KPHLNIGTMGHVDHGKTTLTAAITKVLAERGITIIAHVEYETDTRHYAHVDMPGHADYVKNMVTGAAQLDGAILVVSALDGIMPQTAEHVLLARQVGDHIVVALNKADAGDE.ELTDLVELEVRELAVPVVRVSGLKALTYVPMPERYLDAPFLLPVENV
KPHLNIGTMGHVDHGKTTLTAAITKVLAERGITIIAHVEYETDTRHYAHVDMPGHADYVKNMVTGAAQLDGAILVVSALDGIMPQTAEHVLLARQVGDHIVVALNKADAGDE.ELTDLVELEVRDLGAPVVRVSGLKALTYVPMPERYVDAPFLLPVENV
KIHLNVGTIGHFSHGKTTLTAAITAVLAGINMSIVHHVEYETAARHYSHLDCPGHVNYINNMITGVSQMDGAILVVSAVDGPMAQTKEHILLAKLLGSSILVFINKEDELDDQEVLPMLIQNMRQITSPILCGSALLALKISSLIDHLDLYLPTPRRKLN
KPHVNIVFIGHVDHGKSTTIGRLLYDTGNIGITIVAHTKFETPHRYITIIDAPGHRDFVKNMITGASQADAAVLVVAATDGVMPQTKEHAFLARTLGKHIIVAINKMDMVNYNQKRFEEVKAQVEK.DFPVIPISAWEGPTLIEALDQIPEPEKPVDKPL
KPHINIVFIGHVDHGKSTTIGRLLFDTANIGITIVAHTKFETPHRYITIIDAPGHRDFVKNMITGASQADAAVLVVAVTDGVMPQTKEHAFLARTLGNNILVAVNKMDMVNYDEKKFKAVAEQVKK..FPIIPISAWEGPTLIEALDQMPEPPKPTDKPL
KEHMNLAFIGHVDHGKSTLVGHLLLQAGAIGVTILAHAKFETDKYEFTIVDCPGHRDFVKNMITGASQADAAVLVVAVDDGVMPQTKEHVFLSRTLGNQLIVAINKMDLVNYDEEKFNALKDEVAASDVEFIPLSAFEGKTLVEALDDLEAPEKPVDLPL
EQHQNLAIIGHVDHGKSTLVGRLLYETGSVGVTIIAHQEFSTDTYDFTIVDCPGHRDFVKNMITGASQADNAVLVVAADDGVQPQTQEHVFLARTLGGELIVAVNKMDLVDYGESEYKQVVEEVKDENAKFIPVSAFEGEILLEALNELPAPEPPTDAPL
NRHQNLAVIGHVDHGKSTMVGRLLYETGSVGVTIIAHQEFTTDEYEFTIVDCPGHRDFVKNMITGASQADNAVLVVAADDGVAPQTREHVFLSRTLGDELIVAVNKMDVVDYDESKYNEVVSGVKDDDAKFIATSAFEGPTLLEALNGLPVPQPPTDADL
KPVLNVAFIGHVDAGKSTTVGRLLYDSGAIGVTIVAHKKFETQKYEVTIVDCPGHRDFIKNMITGASQADAAVLVVDVNDGIQPQTREHMFLARTLGKQIAVAINKMDTVNYSEEYEKMKKMLSEQDQIDFIPTASLKGPTLVEALDKFQPPEKPTNLPL
KPHLNLITIGHVDHGKSTLVGRLLYEHGEIGVTILAHRKFETDKYYFTLIDAPGHRDFVKNMITGTSQADAAILVISARDGVMEQTREHAFLARTLGPQMVVAINKMDATSPPEKRYNEVKADAEK.DISFVPISGYKGPTLLQALDAFKVPEKPINKPL
KPILNVAFIGHVDAGKSTTVGRLLLDGGAIGVTIVAHKKFPTAKYEVTIVDCPGHRDFIKNMITGASQADAAVLVVNVDDGIQPQTREHVFLIRTLGRQLAVAVNKMDTVNFSADYNELKKMIGDQEQINFVPVASLHGPTIAEVIDGFQPPEKPTNLPL
KPHLNLIVIGHVDHGKSTLVGRLLMDRGFIGVTILTFMRFETKKYFFTIIDAPGHRDFVKNMITGASQADAAILVVSAKKSVEGQTREHIILAKTMGDQLIVAVNKMDLTEPPEKRYKEIVDQVSKNKVRFVPVVAPSGTLEEYLDQLIVAVNKMDLTEP
KPHLNLIVIGHVDHGKSTLIGRLLMDRGFIGVTILSFMRFETRKYFFTVIDAPGHRDFVKNMITGASQADAAILVVSAKKSAEGQTREHIILSKTMGNQVIVAINKMDLADTPEKRFKEIVDTVSKNKVKFVPVVAPDGTLEELLDQLEIPPKPVDKPLR
KPHLNIVIIGHVDHGKSTMTGHILYRLGYFGVTILSYMKFETKKYFFTIIDAPGHRDFVKNMITGASQADAAILVVSARKSAEGQTREHAILARTMGNQLIVAINKMDATEPPEKRYNEIKEILGKSKIPFIPISAWTGPTLVEALDTLEVPPKPINKPL
KTHVNVVVIGHVDSGKSTTTGHLIYKCGGIGITIIALWKFETPKYHVTVIDAPGHRDFIKNMITGTSQADCAILIIAGGTSKDGQTREHALLAYTLGKQLIVAVNKMDSVKWDKNRFEEIIKETSNKTVPFVPISGWNGKETKSGKSTTTGHLIYKCGGI
KTHVNVVVIGHVDSGKSTTTGHLIYKCGGIGITIIALWKFETPKYHVTVIDAPGHRDFIKNMITGTSQADCAILIIAGGVSKDGQTREHALLAYTLGKQLIVAINKMDSVKWDESRYQEIVKETSNKTVPFVPISGWNGKETKAGAVKGKTLLEAIDAIE
KTHVNVVVIGHVDSGKSTTTGHLIYKCGGIGITIIALWKFETPKYNVTVIDAPGHRDFIKNMITGTSQADCAILIIAGGTSKDGQTREHALLAFTLGRQLIVAINKMDTTKWSQDRYNEIVKEVSGKSVPFVPISGWHGKETKAGSKTGKTLLEAIDAIE
KTHVNVVVIGHVDSGKSTTTGHLIYKCGGIGITIIALWKFETPKYNVTVIDAPGHRDFIKNMITGTSQADCAILIIAGGTSKDGQTREHALLAFTLGRQLIVAINKMDTTKWSQDRYNEIVKEVSGKSVPFVPISGWHGKETKAGSKTGKTLLEAIDAIE
KTHVNVVVIGHVDSGKSTTTGHLIYKCGGIGITIIALWKFETPKYNVTVIDAPGHRDFIKNMITGTSQADCAILIIAGGTSKDGQTREHALLAFTLGRQLIVAINKMDTTKWSQDRYNEIVKEVSGKSVPFVPISGWHGKETKAGSKTGKTLLEAIDAIE
KTHVNVVVIGHVDSGKSTTTGHLIYKCGGIGITIIALWKFETPKYHVTVIDAPGHRDFIKNMITGTSQADCGILIIAAGTSKDGQTREHALLAFTLGRQLIVAINKMDSTKWSEQRFNEIIKEVSGKSVPFVPISGWHGKETKAGAKSGKTLLDAIDAID
KTHINIVVIGHVDSGKSTTTGHLIYKCGGIGITIIALWKFETSKYYVTIIDAPGHRDFIKNMITGTSQADCAVLIVAAGTSKNGQTREHALLAFTLGKQLIVGVNKMDSTEPPEPRFEEIKKEVSSAAVAFVPISGWHGVERKEGKADGKSLIEALDAIL
KTHINLVVIGHVDSGKSTTTGHIIYKLGGIGITIIALWKFETPRYFFTVIDAPGHKDFIKNMITGTSQADVALLVVPADVSKEGQTKEHVLLAFTLGKQIVVGVNKMDTVKYSEDRYEEIKKEVKDDKVDFIPISGFEGRTLIEALDTMQPPKRPYDKPL
KIHINIVVIGHVDSGKSTTTGHLIYKCGGIGITIIALWKFETAKYYVTIIDAPGHRDFIKNMITGTSQADCAVLIVAAGISKNGQTREHALLAFTLGKQLIVGVNKMDMTDPPEARFEEIKKEVSSASVAFVPISGWHGWKVERKDGNADGKTLIEALDA
KTHINLVVIGHVDSGKSTTTGHLIYKCGGIGITIIALWKFETPKYSVTVIDAPGHRDFIKNMITGTSQADCAILIIAAGTSKDGQTREHALLAFTLGRQLIVAINKMDTTKWSESRFNEIIKEVSNKAVPFVPISGFEGKETASGKSTTTGHLIYKCGGI
KTHINIVVIGHVDSGKSTTTGHLIYKCGGIGIQIIALWKFETPKYYITIIDAPGHRDFIKNMITGTSQADCAVLVVACGTSKNGQTREHALLAQTLGKQMIVACNKMDSTDPPEARFGEVTTEVSNKSIPFVPISGFNGVERKEGTMTGKTLLEALDSVV
KSHINVVVIGHVDSGKSTTTGHLIYKCGGIGITIIALWKFETPKYQVTVIDAPGHRDFIKNMITGTSQADCAILIIAGGVSKDGQTREHALLAFTLGRQLIVAVNKMDSVKWDESRFQEIVKETSNKTVPFVPISGWNGKETKAGVVKGKTLLEAIDAIE
KVHINIVVIGHVDSGKSTTTGHLIYKCGGIGITIIALWKFETAKYYITIIDAPGHRDFIKNMITGTSQADCAVLVVACGTSKNGQTREHALLAQTLGKQLIVACNKMDSTEPPEARFTEITNEVSGKAVPFVPISGFNGVERKEGNASGKTLLEALDSII
KPHINIVVIGHVDSGKSTSTGHMIYKCGGIGITIIALWKFETTKYVVTIIDAPGHRDFIKNMITGTSQADCAVLIVASSTSKNGQTREHALLAFTLGKQMIVAVNKIDNTEPPEARFNEIKKEISAKTVPVLPVSGWHGVEYKDTGKHTGKTLLEALDNI
KTHINLVVIGHVDSGKSTTTGHLIYKLGGIGITIIALWQFETPKYHYTVIDAPGHRDFIKNMITGTSQADVALLVVPADRSKEGQTREHALLAFTLGRQMIVGINKMDTCEYKQSRFDEIFNEVDGEKIPFVAISGFVGVEALDTMEPPKRPTDKPLRLP
KTHINIVVIGHVDSGKSTTTGHLIYKCGGIGITIISLWKFETSKYYFTIIDAPGHRDFIKNMITGTSQADVAILIVAAGTSKNGQTREHILLSYTLGKQMIVGVNKMDAIQYKQERYEEIKKEISADKIPFVPISGFQGPTLIGALDSVTPPERPVDKPL
KIHINIVVIGHVDSGKSTTTGHLIYKCGGIGITIIALWKFETSKYYVTIIDAPGHRDFIKNMITGTSQADCAVLIDAAGTSKNGQTREHALLAFTLGKQLIVGVNKMDSTEPPEARYEEIKKEVSSASVAFVPISGWHGVERKEGKAEGKCLIDALDAIL
KIHINIVVIGHVDSGKSTTTGHLIYKCGGIGITIIALWKFETAKYYVTIIDAPGHRDFIKNMITGTSQADCAVLIVAAGVSKNGQTREHALLAYTLGKQLIVGVNKMDSTEPPEARFEEIKKEVSAAAVAFVPISGWHGIERKEGKADGKTLLDALDAIL
KTHINIVVIGHVDAGKSTTTGHLIYKCGGIGITIIALWKFETSKYYFTIIDAPGHRDFIKNMITGTSQADCAVLVIASPTAKNGQTREHALLAYTLGKQMIVAINKMDEKSTNQARYDEIVKEVSSEKVAFVPISGWNGPTLLEALDAIVEPKRPHDKPL
KSHINVVVIGHVDSGKSTTTGHLIYKCGGIGITIIALWKFETPKYMVTVIDAPGHRDFIKNMITGTSQADCAILIIAAGTSKDGQTREHALLAYTLGKQLIVAINKMDTTKWSEARYQEIIKETSGKHVPFVPISGFNGKETKAKATGKTLLEAIDAIDP
KTHINVVVIGHVDSGKSTTTGHLIYKCGGIGITIIALWKFETPKYYVTVIDAPGHRDFIKNMITGTSQADCAILIIAAGTSKDGQTREHALLAYTLGKQLIVAINKMDTTKWSEARFNEIIKETSNKTVAFVPISGFNGKEVKGGKATGKTLLEAIDSIE
KTHINVVVIGHVDSGKSTTTGHLIYKCGGIGITIIALWKFETPKYYVTVIDAPGHRDFIKNMITGTSQADCAILIIAAGTSKDGQTREHALLAYTLGKQLIVAINKMDTTKWSEARFNEIIKETSNKTVAFVPISGFNGKEVKGGKATGKTLLEAIDSIE
KTHLNIVIIGHVDSGKSTTTGHLIYKCGGFGITIISLWKFQTNRFTITIIDAPGHRDFIKNMITGTSQADVALLVVSAATSRNGQTREHALLAYTMGKQLIVCVNKMDLTDPPHKRFDEVVRNVMV..IPFVPVSGWTGVKRKDGFTKGQSLLEVLDALV
KTHINIVVIGHVDSGKSTTTGHLIYKCGGIGITIISLWKFETSKYYVTIIDAPGHRDFIKNMITGTSQADCAVLIVAAGVSKNGQTREHALLAYTLGKQLIVGVNKMDSTEPPQKRYEEIVKEVSTDTVAFVPISGWNGVTRKDGNASGTTLLEALDCIL
KTHINIVVIGHVDSGKSTTTGHLIYKCGGIGITIISLWKFETSKYYVTIIDAPGHRDFIKNMITGTSQADCAVLIVAAGVSKNGQTREHALLAYTLGKQLIVGVNKMDSTEPPQKRYEEIVKEVSTDTVAFVPISGWNGVTRKDGSASGTTLLEALDCIL
KTHINIVVIGHVDSGKSTTTGHLIYKCGGIGITIISLWKFETSKYYVTIIDAPGHRDFIKNMITGTSQADCAVLIVAAGVSKNGQTREHALLAYTLGKQLIVGVNKMDSTEPPQKRYEEIVKEVSTDTVAFVPISGWNGVTRKDGHASGTTLLEALDCIL
KTHINIVVIGHVDSGKSTTTGHLIYKCGGIGITIISLWKFETSKYYVTIIDAPGHRDFIKNMITGTSQADCAVLIVAAGVSKNGQTREHALLAYTLGKQLIVGVNKMDSTEPPQKRYEEIVKEVSTDTVAFVPISGWNGVTRKDGNASGTTLLEALDCIL
KTHINIVVIGHVDSGKSTTTGHLIYKCGGIGITIISLWKFETTKYYITIIDAPGHRDFIKNMITGTSQADCAVLIVAAGVSKNGQTREHALLAYTLGKQLIVGVNKMDSTEPAEKRYDEIVKEVSAATVPFVPISGWHGVERKEGNASGVSLLEALDTIL
KNHVNVVVIGHVDSGKSTTTGHLIYKCGGIGITIIALWKFETPKYYVTVIDAPGHRDFIKNMITGTSQADCAILIIAAGTSKDGQTREHALLAFTLGRQLIVAINKMDTTKWS.EQRFEIVKETSNKSIAFVPISGWHGKETKAGVSKGKTLLDAIDAIE
KTHINIVVIGHVDSGKSTTTGHLIYKCGGIGITIISLWKFETSKYYVTIIDAPGHRDFIKNMITGTSQADCAVLIVAAGVSKNGQTREHALLAYTLGKQLIVGINKMDSTEPPQKRYEEIVKEVSTDTVAFVPISGWNGITRKEGSGSGTTLLEALDCIL
KVHINLVVIGHVDSGKSTTTGHLIYKCGGIGITIISLWKFETAKYHFTIIDAPGHRDFIKNMITGTSQADVAILMIASPQSKDGQTREHALLAFTLGKQMIVCLNKMDEKTVNEERYQEIKKELSDDTIPFIPISGFNGPILVEALDALEPPKRPVDKPL
KQHVSIVVIGHVDSGKSTTTGHLIYKCGGIGITIIALWKFETDKYNFTIIDAPGHRDFIKNMITGTSQADLAILVIASPPSQNGQTREHALLAYTLGKQMIVACNKMDDKNVNKERYEEVSKEMDLPKVPKVPTSGWTGKGPCLLEALDACDPPKRPVDK
KTHINIVVIGHVDSGKSTTTGHLIYKCGGIGITIISLWKFETTKYYITIIDAPGHRDFIKNMITGTSQADCAVLIVAAGVSKNGQTREHALLAYTLGKQLIVGVNKMDSTEPAEKRYDEIVKEVSAATVPFVPISGWHGVERKEGNASGVSLLEALDTIL
KTHVNVVVIGHVDSGKSTTTGHLIYKCGGIVITIIALWKFETPKYYVTVIDAPGHRDFIKNMITGTSQADCAILIIAGGTSKDGQTREHALLAFTLGRQLIVAINKMDSVNWSEDRYNEIVKETSNKAVPFVPISGWNGKETKEGKATGKTLLEAIDAVD
KTHINVVVIGHVDSGKSTTTGHLIYKCGGIGITIIALWKFETPKYYVTVIDAPGHRDFIKNMITGTSQADCAILIIAAGTSKDGQTREHALLAYTLGKQLIVAINKMDTTQWSQTRFEEIIKETKNAGVAFVPISGFNGKETKAGKATGKTLLEAIDAIE
KIHINIVVIGHVDSGKSTTTGHLIYKCGGIGITIIALWKFETAKYYVTIIDAPGHRDFIKNMITGTSQADCAVQIDAAGTSKNDQTREHALLAFTLGKQLIVGVNKMDSSEPPEARYEEIKKEVSSAAVAFVPISGWHGVGRKEGNADGKTLVDALDAIL
KTHINVVVIGHVDSGKSTTTGHLIYQCGGIGITIIALWKFETPKYYVTVIDAPGHRDFIKNMITGTSQADCAILIIAAGTSKDGQTREHALLAYTLGKQLIVAINKMDTANWAEARYQEIIKETSNKAVAFVPISGFNGKETKAGKFTGKTLLEAIDSIE
KGHINVVVIGHVDSGKSTTTGHLIYKCGGIGITIIALWKFETPKYNVTVIDAPGHRDFIKNMITGTSQADCAVLIIGGGTSKDGQTREHALLGYTLGKQLIVAVNKMDTTGWSQARFEEIVKETSNKTVPFVPVSGFQGKETKAGVVKGKTLLEAIDSIE
KAHINVVVIGHVDSGKSTTTGHLIYKCGGIGITIIALWKFETPKYYVTVIDAPGHRDFIKNMITGTSQADCAILIIAAGTSKDGQTREHALLAYTLGKQLIVAINKMDTTQWSQARFEEIIKETKNATVAFVPISGFNGKETKAGKSTGKTLLEAIDAIE
KIHINIVVIGHVDSGKSTTTGHLIYKCGGIGITIISLWKFETGKFYITIIDAPGHRDFIKNMITGTSQADCAVLIVAGGVSKNGQTREHALLAFTLGKQLIIGVNKMDSTEPPQKRFEEITKEVSAATVPFVPISGWHGIERKEGNASGVTLLEALDCII
KIHINIVVIGHVDSGKSTTTGHLIYKCGGIGITIISLWKFETGKYYITIIDAPGHRDFIKNMITGTSQADCAVLIVAGGVSKNGQTREHALLAFTLGKQLIIGVNKMDSTEPPQKRFEEITKEVSAATVPFVPISGWHGIERKEGNASGITLLEALDCII
KVHMNLVVVGHVDAGKSTATGHLIYKCGGIGITIIALWKFESPKSVFTIIDAPGHRDFIKNMITGTSQADAAILIIASAQSKDGQTREHALLAFTLGKQMVVCCNKMDDKTVNQERYDEIVKEVSAEKVRFVPISGWQGPTLLEALDMLEPPVRPSDKPL
KNHLNLVVIGHVDSGKSTSTGHLIYKCGGIGITIIALWNFETAKSVFTIIDAPGHRDFIKNMITGTSQADAAILIIASGQSKEGQTREHALLAFTMGKQMIVAVNKMDDKSVNQGRFIEIKKELSDRQDPFIPISGWHGSTLIDALDALDQPKRPKDKPL
KVHISLVVIGHVDSGKSTTTGHLIYKCGGICITIIALWKFETAKSVFTIIDAPGHRDFIKNMITGTSQADAAVLVIDSTTSKDGQTREHALLAYTLGKQMIVATNKFDDKTVKQARYEEIKKEVSGEKVPFIPISGWNGLTLIGALDNLEPPKRPSDKPL
KEHLNLVVIGHVDSGKSTTTGHLIYKLGGIGITIIALWKFETENRHYTIIDAPGHRDFIKNMITGTSQADAAILIIASGTSKEGQTREHALLAYTMGKQMVVAMNKMDSTEPPEDRYEEIKKEVSTAKMNFVPISGFQGPTLCAALDSFKIPKRPIAKPL
KPHINLVVIGHVVAGKSTTTGHLIYACGGIGITIISLWKFETRKDFFTIIDAPGHRDFIKNMITGTSQADVAILVIASGASKNGQTREHALLANTLGKQMIVCCNKMDDKSVNEARYKEIKNEMTSERIPFIPISGFNGPTLLEALDNVHPPKRPVDKPL
KIHISIVVIGHVDSGKSTTTGHLIYKLGGIGITIIALWKFETTKYYCTVIDAPGHRDFIKNMITGTSQADCAVLIIDSTTSKDGQTREHALLAFTLGKQMICCCNKMDATTPKKARYDEIVKEVSSDKIPFVPISGFEGPTLLEALDQINEPKRPSDKPL
KIHISIVVIGHVDSGKSTTTGHLIYKLGGIGITIIALWKFETTKYYCTVIDAPGHRDFIKNMITGTSQADCAVLIIDSTTSKDGQTREHALLAFTLGKQMICCCNKMDATTPKKSRFEEIVKEVSSDKIAFIPISGFEGPTLLEALDQISEPKRPSDKPL
KFHINIVVIGHVDSGKSTTTGHLIYKLGGIGITIIALWKFETTKYYCTVIDAPGHRDFIKNMITGTSQADCAVLIIDSTTSKDGQTREHALLAFTLGKQMICCCNKMDATTPKKARYDEIIKEVSSDKIPFVPISGFEGPTLLEALDQINEPKRPSDKPL
KVHISIVVIGHVDSGKSTTTGHLIYKLGGIGITIIALWKFETTKYYCTVIDAPGHRDFIKNMITGTSQADCAVLIIDSTTSKDGQTREHALLSFTLGKQMICCCNKMDATTPKKARYDEIVKEVSSDKIPFVPISGFEGPTLLDALDQISEPKRPSDKPL
KTHINIVVIGHVDSGKSTTTGHLIYKLGGIGITIIALWKFETTKYYCTVIDAPGHRDFIKNMITGTSQADCAVLIIDSTTSKDGQTREHALLAFTLGKQMICCCNKMDATTPKKARYDEIVKEVSSDKIHFVPISGFEGPTLLEALDLINEPKRPSDKPL
KIHISIVVIGHVDSGKSTTTGHLIYKLGGIGITIIALWKFETTKYSCTVIDAPGHRDFIKNMITGTSQADCAVLIIDSTTSKDGQTREHALLAFTLGKQMICCCNKMDATTPKKSRYDEIVKEVSSDKVPFVPISGFEGPTLLEALDQINEPKRPSDKPL
KVHINIVVIGHVDSGKSTTTGHLIYKLGGIGITIIALWKFETSKYYCTVIDAPGHRDFIKNMITGTSQADCAVLIIDSTTSKDGQTREHALLAFTLGKQMICCCNKMDATTPKKGRYEEIVKEVSSDKIPFVPISGFEGPTLLDALDNINEPKRPSDKPL
KTHINIVVIGHVDSGKSTTTGHLIYKLGGIGITIIALWKFETTKYYCTVIDAPGHRDFIKNMITGTSQADCAVLIIDSTTSKDGQTREHALLAFTLGKQMICCCNKMDATTPKKARYEEIVKEVSSDKVPFVPISGFEGPTLLEALDQINEPKRPSDKPL
KVHINIVVIGHVDSGKSTTTGHLIYKLGGIGITIIALWKFETNKYYCTVIDAPGHRDFIKNMITGTSQADCAVLIIDPTTSKDGQTREHALLAFTLGKQMICCCNKMDATTPKKARYDEIVKEVSSEKIAFVPISGFEGPTLLDALDQINEPKRPSDKPL
KFHINIVVIGHVDSGKSTTTGHLIYKLGGIGITIIALWKFETTKYYCTVIDAPGHRDFIKNMITGTSQADCAVLIIDSTTSKDGQTREHALLAFTLGKQMICCCNKMDATTPKKARYDEIVKEVSSDKIPFVPISGFEGPTLLEALDQINDAKRPSDKPL
KVHINIVVIGHVDSGKSTTTVHVIYKLGGIGITIIALLKFETTKYYSTVMDAPGHRDFIKNMITGTSQADCAVLIIDSTTSKDGQTREHALLAFTLGKQMICCCNKMDATTPKKGRYEEIVKEVSSDKIPFVPISGFEGPTLLDALDNINEPKRPSDKPL
KDHLNLVVIGHVDSGKSTTTGHLIYKLGGIGITICALRQFDTPSRSYTIIDAPGHKDFIKNMITGTSQADAAVLIIAAKKSREGSTKDHALLAYTMGKQAIVAINKMDTIDYDEERFNEIVENVSDENVKYIPISGFDGPTLTEALDEFKVPKRPIKKPL
MKNVNVGLFGHIDHGKTQLAKQLTEIASTSGITILGFSSFTLDRYRITLVDAPGHSELIRTAIGAGNIIDAALLVVDAKEGPKTQTGEHLLVLDLLNIPTIVVINKIDIAND..EEIKRTEMFMKQ..SKIIKISAKTGKNLLDSLDIKRDINSYLKMPI
.MPVIMGTAGHIDHGKTSLIKALTGIN...GTIEGFAYLDLTPEVRLGIIDVPGHERFVKNMVSGAAGIDFVLLVIAADEGIMPQTREHLEICSLLGRAGLVALTKTDMVEEDEEVQTYLAGSFLEDRIEIVPSGHRSKGTAAEVARAGERTAVNLYGLE
KTHINLVVIGHVDAGKSTTTGHLIYKLGGIGITIIALWKFSTAKFEYTVIDAPGHRDFIKNMITGTSQADVALLVIDGNNAEGGSTKEHALLAYTLGKQLAVGINKMDDVKDKQGRYNEVVDYLGPDKATFVPISGWTGPTLFEVLDAMKPPKRPTEDPL
QSEINIGLVGHVDHGKTTLTKALSGVWTDTYAEIERCGTETELLRKVSFVDAPGHETLMATMLSGAALMDGAILVIAANECPQPQTKEHLMALDVIGKDVIVVQNKIDIVSK..ERALESYREIKE..APIIPVSAQQGPKRDVDKPARMYVARSFDINK
KDHMSIIFMGHVDAGKSTMGGNLLFLTGAVGKTIVGKSYFETDKRRYTILDAPGHKLYISEMIGGASQADVGVLVISSRKERGGQSREHAILAKTQGNKLVVVINKMDDPTVNKERYEECTTKLAMD.VLFMPVSGYTGPSLLEYLDSMPLAVRKINDPF
LPEVNIGLVGHVDHGKTTLVAALSGVWTDRAEEIPIHGVETEILRTVSFVDSPGHEMLMATMLSGAAIMDGAVLVIAANECPRPQTKEHLMALQIIGDKIVIAQNKIDIVSR..ERVLENYQEIKE..APIIPISAQQKETIPTPERDLDSPGHEMLMAT
KDHVSLIFMGHVDAGKSTMGGNLLYLTGSVGKTIVGKAYFETEKRRYTILDAPGHKMYVSEMIGGASQADVGVLVISARKERGGQTREHALLAKTQGNKMVVVVNKMDDPTVNKERYDQCVSNVSNTDVVFMPVSGYSGPTLLEYLDTMNHVDRHINAPF
KDHVSIIFMGHVDAGKSTMGGNILYLTGSVGKTIVGKAYFETDKRRYTILDAPGHKMYVSEMIGGASQADVGILVISARKEKGGQTREHALLAKTQGNKIIVVVNKMDDSTVGKERYQECTTKLGADDIIYMPVSGYTGPSLLEYLDNMDTMNRKINGPF
...MIIATAGHVDHGKTTLLQAITGVN...MTIDGYAYWPQPDGRVPGFIDVPGHEKFLSNMLAGVGGIDHALLVVACDDGVMAQTREHLAILQLTGPMLTVALTKADRVDE..ARVDEVERQVKEDAGLVVTGTALSGPMRVRALHAQNQPTETANAGQ
KEHVNVVFIGHVDAGKSTIGGQIMYLTGMVGKTVVGRAYFETEKKHFTILDAPGHKSFVPNMIGGASQADLAVLVISARKEKGGQTREHAMLAKTAGKHLIVLINKMDDPTVNNERYEECKEKLVPKDIHFMPCSGLTGPFIPYLDNLPNFNRSVDGPIR
QAEVNIGMVGHVDHGKTSLTKALTGVWTDRTKPRPNCLAETEFLRRVSFVDSPGHETLMATMLSGASLMDGAILVIAANECPQPQTKEHLMALEILGDKIIIVQNKIDLVDE..KQAEENYEQIKE..APIIPISAHHEDFIPTPKRDPDATPRMYVARS
...MIIVTSGHVDHGKTALLKALTGTS.T.GMTILGYAYLPLENKVLGFIDVPGHEKFLSNMLAGLGGVHYAMLIVAADEGVAVQTKEHLAILRQLQHEIIVVITKADRTNS.ESLIQTIKQDYSFDTGTVVTGTAFSGKIRIKAIHAQNTSSEQGIAGQ
GPVLRFITCGSVDDGKSTLIGRLLCDAQLVGITIVAYRYFSTSKRKFIVADTPGHFEYTRNMATGASTADLAVILVDSRQGILQQTRRHSYLASLLGRHVVLAVNKIDLIDFSEPIFDAIVAEYVR..VMAIPMSARFGSPLLEYLETVELDAPDRQEPF
KSILRFITCGSVDDGKSTLIGRLLYDAKLVGITIVAYRYFATSKRKFIVADTPGHEEYTRNMVTGASTADLAIILIDSRQGILQQTRRHSYIASLLGRHVVLAVNKIDLVDFKQQVYEEIVADYMA..IRPIPISARDGAALLEYLETVELDPTDQAKPF
KSLLRFLTCGSVDDGKSTLIGRLLHDTRQIGITIVAYRYFSTEKRKFIIADTPGHEQYTRNMATGASTCELAILLIDARKGVLDQTRRHSFISTLLGKHLVVAINKMDLVDYSEETFTRIREDYLTD.IRFVPLSALEGPTLLEVLETVEIQRVVDAQPM
LPHLSFVVLGHVDAGKSTLMGRLLYDLNIVGVTVICTSHFSTHRANFTIVDAPGHRDFVPNAIMGISQADMAILCVDCSTDLDGQTKEHMLLASSLGHNLIIAMNKMDNVDWSQQRFEEIKSKLLPDNINWVPISGFSGYNGPNLMSTLENAAFKISKEN
TTLLRLATAGSVDDGKSTLIGRLLYDSKAVGITIVAYRYFATPKRKFIIADTPGHIQYTRNMVTGASTAQLVIVLVDARHGLLEQSRRHAFLASLLGRHLVLAVNKMDLLGWDQEKFDAIRDEFHA..VTSIPISALHGPSLLSHLEDVYIAGDRNMVDV
QATINIGTIGHVAHGKSTVVKAISGVQTVRSPCTLNCSGNFRLVRHVSFVDCPGHDILMATMLNGAAVMDAALLLIAGNECPQPQTSEHLAAIEIMKKQILILQNKIDLIKE..SQAKEQYEEITK..APIIPISAQLKNKIPVPPRDFNAPPRLIVIRS
QATINIGTIGHVAHGKSTVVRAISGVQTVRKKCQPGCPGRYKLVRHVSFVDCPGHDILMSTMLSGAAVMDAALLLIAGNECPQPQTSEHLAAIEIMKKHVIILQNKVDLMRE..ESALEHQKSILK..APIVPISAQLKKTIPVPPRDFMISPRLIVIRS
QATINIGTIGHVAHGKSTVVKAISGVHTVRCPTDPGTKGNFKLVRHVSFVDCPGHDILMATMLNGAAVMDAALLLIAGNECPQPQTSEHLAAIEIMKKHILILQNKIDLVKE..SQAKEQYEQILA..APIIPISAQLKKKIPVPPRDFTSEHLAAIEIM
RGLLRFLTCGSVDDGKSTLIGRLLHDAGLISITIVAYRYFATDRRSFIVADAPGHEQYTRNMATAASGRSLAVLLVDARKGLLTQTRRHAIVASLMGRHVVLAVNKMDLVEDGETVFAAIRQAFTV..VTAIPLSARHGPTLLGHLETAAAEDDPTEDGP
QATINIGTIGHVAHGKSTVVKAISGVHTVRSHPPEICNSPMNLVRHVSFVDCPGHDILMATMLNGAAVMDAALLLIAGNECPQPQTSEHLAAIEIMQKHIIILQNKVDLIRES..AAEEHYQSILK..SPIVPISAQLKKKIPIPVRDFTTAPRLIVIRS
FIEVRVAVVGNVDAGKSTLLGVLTHSALDDQSGNDWVSICRDSAKVITFIDLAGHEKYLKTTIFGMTGHAPDYTMLMVGSGIIGMTKEHLSLALSLSVPVFVVVTKIDMCPD..QVLAETLRNLDR..LPLPMRSMDDVPIFQVSNVVGTNLDLLKAFLN
